# Supplementary material for: Exploring Viral Diversity in a Gypsum Karst Lake Ecosystem Using Targeted Single-Cell Genomics
Source: Genes (Basel). 2021 Jun 8;12(6):886. doi: 10.3390/genes12060886 (PMC8226683; doi:10.3390/genes12060886)
Supplement: Supplementary file 1 [file genes-12-00886-s001.zip]

Archive with 13 entries (12 files):
- genes-1229203-SI/
- genes-1229203-SI/File_S1_Genome_annotation.gbk
- genes-1229203-SI/SI_Figures.pdf
- genes-1229203-SI/Table_S10_spacers.xlsx
- genes-1229203-SI/Table_S1_ENV.pdf
- genes-1229203-SI/Table_S2_OTU.xlsx
- genes-1229203-SI/Table_S3_SAG_assembly_stats.xlsx
- genes-1229203-SI/Table_S4_phage_contigs.xlsx
- genes-1229203-SI/Table_S5_metagenomes.xlsx
- genes-1229203-SI/Table_S6_contig_distribution.xlsx
- genes-1229203-SI/Table_S7_annotations.xlsx
- genes-1229203-SI/Table_S8_Microvidae_VIRIDIC.xlsx
- genes-1229203-SI/Table_S9_gene_content.xlsx
