# Supplementary material for: Exploring Viral Diversity in a Gypsum Karst Lake Ecosystem Using Targeted Single-Cell Genomics
Source: Genes (Basel). 2021 Jun 8;12(6):886. doi: 10.3390/genes12060886 (PMC8226683; doi:10.3390/genes12060886)
Supplement: Supplementary file 1 [file genes-12-00886-s001.zip › genes-1229203-SI/File_S1_Genome_annotation.gbk]

LOCUS       NODE_1_length_289162_cov_38.329576289162 bp   DNA linear
04-GEG.-2021
DEFINITION  Chlorobium clathratiforme strain strain.
ACCESSION   
VERSION
KEYWORDS    .
SOURCE      Chlorobium clathratiforme
  ORGANISM  Chlorobium clathratiforme
            Unclassified.
COMMENT     Annotated using prokka 1.14.6 from
            https://github.com/tseemann/prokka.
FEATURES             Location/Qualifiers
     source          1..289162
                     /organism="Chlorobium clathratiforme"
                     /mol_type="genomic DNA"
                     /strain="strain"
     CDS             114..1421
                     /locus_tag="MDLBCIPO_00001"
                     /inference="ab initio prediction:Prodigal:002006"
                     /codon_start=1
                     /transl_table=11
                     /product="hypothetical protein"
                     /translation="MSKAIQRSATVCLGEGGMVVGQLAYARSGMRENSSFAYSRQWLQ
                     SIERFSISPDLLLIETHQYHKAASANDSVFHFAIADTAPDGWGCRVIARDHAKRRNVQ
                     MLHGAEQPFAPLTEWDYLVGVDDFSRVGALRLRDETGNYLRTIESGDRATPPLLELAH
                     LLGASHAVERGSDTEADLRYLRGRGTSLGGLRPKCSVIDDDGQLAIGKFSSVKDQRSV
                     TKGEVLALRLALVAGIDAAQARIVYADKAPVAVVRRFDRTLQGGRIPYLSAASLLQLR
                     RDDDSSYSEIAESIIATCADPKHDLAELWRRIVFNLLITNVDDHLHNHGFLHVGHGQW
                     RLAPAFDLNPFPDKDQELKTWLTEDTGPVSSIKDVLLVAAQFWLERERALEILRQVYT
                     AVENWRVVALTATVGMEPHDLVDFAPAFEHAQMKQAATLLRQG"
     CDS             1546..2916
                     /locus_tag="MDLBCIPO_00002"
                     /inference="ab initio prediction:Prodigal:002006"
                     /codon_start=1
                     /transl_table=11
                     /product="hypothetical protein"
                     /translation="MQPDTRNVTPEFPPDELLIFIGHSDDASTEAQVILQVQSKIQRD
                     FNLLLKSNGYRSCFKSIRLWDWTFDAQTKPGGQEAVVGKALDSAHIAIFIFKERIGKV
                     TWEELEKVRERNIHIITFFPKNHPGDGKLNELKPANNWVELLRKKHNLTKNWNKKNSD
                     SLTPCEPYANPDDLEKNAIEMLKRAITDIISSAIPLDISIQESPESRSDNYDQRPVYG
                     YTIDHFDQQLVKVFLSQKAIFDIISSDFQGDVFDKMQLLGCTFYDDKKKVTYSNLGAF
                     FCFAKNTDIQSRYTFCRLELFIYPSENKTGKSEKKVKIDNLLNLYKEGEKWFESDLPE
                     SCNVIPKDALKEALANALMHRDYTMNSGTCIDVYNDRVEITSYGKWWGPSIENIGDIT
                     FCPVHPNTVISNIFRIMEYSERNASGISRMFVLMKKAELPKPEIKVNSQERVVVVCFQ
                     TKCTRI"
     CDS             2991..7391
                     /gene="egtB_1"
                     /locus_tag="MDLBCIPO_00003"
                     /EC_number="1.14.99.50"
                     /inference="ab initio prediction:Prodigal:002006"
                     /inference="protein motif:HAMAP:MF_02035"
                     /codon_start=1
                     /transl_table=11
                     /product="Hercynine oxygenase"
                     /translation="MRDKNNNLSNSLLDFPTNELLVFIGYCDDTATEARAIVELEPIL
                     QRKFNSLFNPIGYHSFFRKLKLWKWTFDAPLKSSAQDVFFIPVINQATIIIFLFKERV
                     GVVTWDQLEKVKKHSKYKDVRIGAFFSENSPSNLNNLQAAQDWLLLLKHKEKLKSWCE
                     QDDKSVISIAEYQDTENLKSIASNFIMDAIADLLLLDVSPSQRLPLESKISENNVDSS
                     YDQTPSSYKVTDLDQTLLDNFFSTSLACSDLQKAKIPFDADEVTKLGALRCITGHHIT
                     MGAFFCFALYRLFQGKFDSCSLHVVRYRGINKGSTRPDMSLIHCNLINLLEKGMDWLR
                     SSARLGRQGWVRSIDRDDLEIPIIALREALVNALVHRDYQDPIYRNQPTRIEVYDDRV
                     EITSYGTLTGSVTVDHLNQSISEVVSYRRNPVIAHIFYYFSYTENNASGIARMRYAMQ
                     RALLSPPIINAQNGVVVVRFDRPVRVNSIDGLSVELRKRALVNVTLPVKDSLKKNVIG
                     ACVQSGFYPVFMEHHPTDEADAEQLLWEMVEKADVYIGIIMHRDGYVSAIQKKSMLEL
                     GYLISKEKKIPCFLFSFNQSLDNISEDSETISAEQFKFQKYMEREYPVINVGDVDELK
                     KKLFNCFWKIRELTAEDRIGYAEQYQALLVQYLGAINLSGSPAITNFSVRLSDTFVSL
                     SLSGTSRFETRIHAAIEPCVSQSEECTSTPEEVMSFVSQHSPLLLVIGDPGSGKTTLL
                     KYYALSCLDNGRYTEFGFSEAVNVFYLPLRELKKGGNSYASLPSSLSAWCEKNYLTLP
                     ETLFFYWLDEPSTLVLLDGLDEISNVNDRIAACKWIDRTVGRFTNAKFVVTSRSTGYR
                     KGDGIEIESSHLRADIMDFSKEQQREFLHRWFRAAFLGELPPAAEDDAVWRSQQEQNA
                     AIKADAILTFLGQEKNRSLKSLAGVPLLLQIMAILWKERGYLAEGRIELYDAALNFML
                     DYRDRYRGMEPLLAAKDARRVLSPVSLWMQEELKKDEVDRADMQQQMQVQLETLNKSL
                     QAEDFCRNLVDRAGLLLEYGEYHYVFRHKSFREYMAGVQLVKNMHRPDALKNLVNHFG
                     DDWWTEVFRFFIANVEDADLFNRFMELLFDSPVTENLTQKQQDLLIALVEEAPQCKID
                     ALCTKLLDPATTQNRQRYLLECLKTIEKPEALAVVTEFKQLGLSKEERVIVDVTLDKL
                     GAEYILVKGGTFIYSLTEKPETVPDMYVAKYTVTNQHYRRFIDYLDAKEPEFAERVPV
                     ETYRKSLQELASDIEGFSDWLKKETSLSKRFRSFYDDDRRFNKDDQPIVGVSWYAAKA
                     WCLWLSLLEGEKVRYRLPNEVEWEWAAGGQRDKPDTVLKVRDYPWPEEKGEPYKTLAN
                     YDNHEGGTTPVGRYPEGATPEGLYDMAGDVWELTEKLFNKEEGWRALRGGDYSDKADA
                     LRCSSRDGVDPRLRSFSIGFRVVRASHSSS"
     CDS             complement(7534..9051)
                     /locus_tag="MDLBCIPO_00004"
                     /inference="ab initio prediction:Prodigal:002006"
                     /codon_start=1
                     /transl_table=11
                     /product="hypothetical protein"
                     /translation="MQKLPVGIQTFSKIIEGDYLYIDKTEIARSLIEQYQYVFLSRPR
                     RFGKSLFLDTLKNIFEGKRELFRGLLIEDEWNWEVTWPVIKISFSGGVHSKADLEEDL
                     LHILKSNEERLGLKCENRSKAQYFFAELIKKAFQKYNQKVVILVDEYDKPILDNIEQI
                     PEALAIRDGMRDFYTKIKENDEYLRFTFLTGVSKFSKVSLFSGLNNLEDISLNADYGA
                     ICGYTQLDVETRFAPYLEGVDMEEVKQWYNGYNFLGERVYNPYDILLFIKNRFVFDNY
                     WFETGTPRFLVELIKKNRYFIPDFLNIKVDKNLVNSFDIENLNLETILFQTGYLTIKR
                     VLPSGMGVGYELVFPNKEVQISFNNYILQSMTSVLEKEPIRHELLAIINAGDVASLEP
                     LIHRLFASIAYNNFTNNAIENYEGFYASVLYAYFASLGLDIIAEDVSNKGRIDLTLKA
                     EGRTFLFEFKVTDREPLEQIKKMNYYEKYAGERYLIGIVFDPKTRNVSKFEWEKI"
     CDS             9168..9299
                     /locus_tag="MDLBCIPO_00005"
                     /inference="ab initio prediction:Prodigal:002006"
                     /codon_start=1
                     /transl_table=11
                     /product="hypothetical protein"
                     /translation="MLLPGVSDSESLQQSLVRYEQGDFAPAFEQEQIKQAATLLRQG"
     CDS             9422..12556
                     /gene="egtB_2"
                     /locus_tag="MDLBCIPO_00006"
                     /EC_number="1.14.99.50"
                     /inference="ab initio prediction:Prodigal:002006"
                     /inference="protein motif:HAMAP:MF_02035"
                     /codon_start=1
                     /transl_table=11
                     /product="Hercynine oxygenase"
                     /translation="MQPDTRNATPEFPPDELLIFIGHSDDASAEAEALKLLRPEIEKS
                     FREFLKVNLHRSRFRRWGFWEWRENALPITGGQEAVVRDALDHARIAIFVFKERVGAV
                     TWQELEKVRERSRKQRLHILAFFPEEQPDHGTFPNAVAKLQASRDWTTLLERQMQLTS
                     DWTEKNSCSLTPCPNYQKSDDLAKVALEKLKMAMADILAVESPAYLPEPLPQVDVSVA
                     LLQRYHATLKQQFGDMTLMGSPAFGHVPLKLSETFVSLSLSGSLHCEDRTTAQGCRCD
                     DVVYKKCSTPEKVMRGVFFEQRCSLLLIIGEPGSGKTTLLKHYALCCLDEKQRERYGF
                     NRPVTVFFLPLRELQKRGNRYRSLEENLAASSHKQLLTIKKEHFTQWLEQPSALVLLD
                     GLDEISNVNDRIAACKWITRTVRRFTKAKFVVTSRSTGYRKGDGIEIEAGHRRADILD
                     FSLEQKREFLQRWFKAALLAEIRPGTIAFKEWQAEQESRATGKAEAILAFLEDEKNKS
                     LRLLAGVPLLLQIMAMLWKERGYLAEGRIELYDAALNFMLDYRDRYRAIEPSLAAKDA
                     RRVLSPVSLWMQDELKKDEVERAEMQQQMQVQLDTLNKSLQAEDFCRNLVDRAGLLLE
                     YGDHHYVFRHKSFREYMAGVQLVKNMHRPDALKNLVSHFGDDWWTEVFRFFIAHVEDA
                     DLFNRFMELLFDSPVTDALEPKQLDLLITLIEEAPQSKSDALKNKLLAPGTTLERQRY
                     LLECLKAFHKPDAEAVVEEFRKSGLSKEKVIVADVERDMLEAEYILIKGGTFIYSRTK
                     KPETVPDMYVAKYTVTNQHYRRFIGYLDAKEPEFAERVPVETYRKSLQELASGIKGFS
                     DWLKEEPALVSRFRSCYDEDKRFNKDDQPVVGVSWYAAKAWCLWLSLLEGERARFQLP
                     DEVQWEWAAGGQRDKPDKVLKVRDYPWPEEKGKPNKTRANYNNHEGGTTPVGRYSKGA
                     TPEGLYDMAGNVWEWMENLYNKEDDWPAVRGGDYSDEADALRCSSRYYFSPWYGISYV
                     VGFRVIRSSHSSSS"
     CDS             12912..13136
                     /locus_tag="MDLBCIPO_00007"
                     /inference="ab initio prediction:Prodigal:002006"
                     /codon_start=1
                     /transl_table=11
                     /product="hypothetical protein"
                     /translation="MAAIVIEVDEKVAQTFSQVSADKKNKLQLLLTLRLQELMSIPER
                     SLTDIMDEIGRYAEAQGMTPELLASLLNEK"
     CDS             13629..13973
                     /locus_tag="MDLBCIPO_00008"
                     /inference="ab initio prediction:Prodigal:002006"
                     /codon_start=1
                     /transl_table=11
                     /product="hypothetical protein"
                     /translation="MIVSEEKAPMPLPVKRAVMKFGRDLSLARRRRRFSQVSMAERIG
                     ISVSSLRRLEKGDPGLSWGTIARAMYVLGEIEKLNQLLDTAKDDIGLVLMDEQLPRRI
                     RSRKPSAESGAL"
     CDS             14170..17376
                     /gene="egtB_3"
                     /locus_tag="MDLBCIPO_00009"
                     /EC_number="1.14.99.50"
                     /inference="ab initio prediction:Prodigal:002006"
                     /inference="protein motif:HAMAP:MF_02035"
                     /codon_start=1
                     /transl_table=11
                     /product="Hercynine oxygenase"
                     /translation="MQPDTRNATPEFSQDELLIFIGYSDDASAEASTIYKLQSEIEKD
                     FRLLLKSNGHRSPFSRIRLWKWNPDALAIPGGQEAVVTPALNRAQIALFIFRDRVGTV
                     TWQELEQVRKRSKEQRVHILAFFPDENPHQGRFPDFQAKRQAADNWAALLKCQEELTT
                     YWTNPDACSVTPCPTYQNSDELKVVVLEKLKDAMADILAGDFPIAVPTSSQQVDVASA
                     LALYRSTLKEELGYIRMLGLPGVESIKVNLNDDTFVPLRLSNRPESGFHPNKKDTPEG
                     SEKVDGILNPDEVMQRAFKNRRMLLVIGDPGAGKTTLLKYYALCALDDDHYKRLGFAD
                     PINVFYLPLRDVVRHEKGHYDTLPANFAHWSETHHQPISASSFKEWLQRGMVLVLLDG
                     LDEISNTEDRREVCSWIDTACSCFSNARFVVTSRATGYRKDEGVEFSSNYERADVQDF
                     TAQQQERFLRNWFNAAFLGESCEKGVDRVDWQRRQRAEAEKRTITLLAHLNAEKNKGL
                     RQLAAIPMILQIMAILWKERDYMPESRLELYKAALDYMLEFKDRRRGIRPLLSATRAR
                     QVLGPVSLWMQVILKKEEVGKAEMHCFMQELLDTLDEAPSAEEFCHYLVNRAGLLAEY
                     GVNDYVFRHKSFREYLAGVQFAQKMNRTTGYLNDLVIDFGDDWWFEPIRFFFAQADAE
                     IFDLFMEKLFESPVSDSFTDKQQSFLQIIIEEAGGKKVIALCKKLLDPAATASRQRVV
                     LDCLKTIGKSAALDALQQFILEGLAKNRDVASRAEEVLLALGGQPYVVQATTSAGEKN
                     TSYRNPNEDNAAYILIPGGNYRYSVTDETVDVPDLYVAKYPVTNRLYRSFIAWLAAKE
                     SPELRSAFQAELEAIAMSDAWGKEFADYLKEGKEDLAGHFRSYYDEDRKYDGEDQPVV
                     GVTWYAARAYCFWLSLLEGEKVGYRLPNEQEWEWAAGGQRDKPDSVLKVRDYPWPEEK
                     GEPGSTLANYNSNIGATTPVGRYPEGATPEGLYDMAGNVDEWMENLHAKDYFSIRGGC
                     WYDAADALRCSSRNGSFPWSGDYGVGFRVIRSSHSSSS"
     CDS             17624..18811
                     /locus_tag="MDLBCIPO_00010"
                     /inference="ab initio prediction:Prodigal:002006"
                     /codon_start=1
                     /transl_table=11
                     /product="hypothetical protein"
                     /translation="MDAIRNPFSPGAGSPPPELAGRDAILDLANVLFGRVRLKRSEKS
                     IMMTGLRGVGKTVLLNEMERKALHDGYRTLFLEAQESKSLVLLLVPQLRKLLFDLDRV
                     VGGGEKVRRALAVLKSFIGGVKVSLGDVEFGLDIDPEKGSADSGDLEVDLSSLFVAVG
                     EAAEERKSAVAILIDEIQYLSSSELNAIIMAMHKMQQRQLPVVLVAAGLPILPGLAGE
                     AKSYAERLFNFPDIGALNEQDAAKALQEPVCEAGVSFDGEALHEIFRLTKGYPYFLQE
                     WGYQVWNQAESSPITLSVVEKTTKLVVNRLDENFFRVRFNRLTDREKKYLRAMAELGP
                     GPYRSADISTALGVDITALSSVRSGLIKKGMIYSPSHGVMAFTVPLFDEFMRRAMPEV
                     DGE"
     CDS             18875..21952
                     /gene="egtB_4"
                     /locus_tag="MDLBCIPO_00011"
                     /EC_number="1.14.99.50"
                     /inference="ab initio prediction:Prodigal:002006"
                     /inference="protein motif:HAMAP:MF_02035"
                     /codon_start=1
                     /transl_table=11
                     /product="Hercynine oxygenase"
                     /translation="MKSNAQHVHPEFPPDELLIFIGHSDDASAEASAIVELRSKIEKE
                     FRLLLKSINHRSPFRRIRLWEFCEDALTIPGGQEAVFKDALDHARIAIFVFKERVGKE
                     TWQKLEKVRERSREHPVHILTFFPESSSFQGAFPNAQAKLQAARDWTTLLERQESLSV
                     DWTNADVSLSVTPCPTYQNIEDLAVIVFERLKVAMADILVAEFSIVTQTSSQQVDAPS
                     ILERYQSTLKQQLGNIALTGSPAFGYIPLKLAETFVSLSLSATSRCEVRKSTDGETLD
                     EAEYQRSSTPEKVMSFVFQHHPLLLVIGDPGSGKTTLLKYYALSCLDNERQKEFGFSE
                     PVTVFFLPLRELKKDEHGAYLSLPTNLALWSEKQFLTIEESYFSVWLDQPSILILLDG
                     LDEISDVHDRIAVCKWIDRTVGRFTQARFVMTSRSMGYRKGDGIEIESSHLRADIMDF
                     SKEQQSEFLHRWFRAAFLGELPPASIDQSEWRSWQEQKATRKADAILAFLGQEKNRSL
                     RSLAGVPLLLQIMAMLWKDRQYLPGSRLELYDAALNYMLDFRDRRRGIDPLLAAKDAR
                     RVLSPVSLWMQDGLKTDEVDRADMQQQMQVQLDTLFNSISVQNFCRNLVDRAGVLVEY
                     GDREYVFRHKSFREYLAGVQLVKNIHKPGSLDKLVSHFGDDWWSEVFRFFIGHVEDAE
                     LFDSFMQKLFDSPVTEELTQKQQDLLIALVEEAPQRKIDALCKKLHDSATTLNRQRYL
                     LECLKTIGNPEALEIVKKFIKQGLPNNLLSDKLGAQYVLINGGTFPCSLTIKREEVPD
                     IFMAKYTVTNRHFRRFISYLESKDPEFAAILPVATFEEKLRTVAKEVKKFSEYLQKCT
                     SLCTAFCCDIDSTDEQFNKDDQPVVRVNWFAAQAYCLWLSLLESNGLDSGRYCLPGNI
                     EWEYAAAGKDGRKYPWSHEKGIPTLKHANYDYANGHTTPVGNYPYGITPEGLYDMAGN
                     VWEWTKDWADRKSCFIRGGSWSFDEKYLLCSSFHRIEPESRKPDIGFRVIRKN"
     CDS             22055..25159
                     /gene="egtB_5"
                     /locus_tag="MDLBCIPO_00012"
                     /EC_number="1.14.99.50"
                     /inference="ab initio prediction:Prodigal:002006"
                     /inference="protein motif:HAMAP:MF_02035"
                     /codon_start=1
                     /transl_table=11
                     /product="Hercynine oxygenase"
                     /translation="MSGQYRTINILIASPSDVSVERDRAEKVIRRLEIYDEHEVLLRL
                     IPKRWEFDAASEMGKPPQNIINRQIVDDCDCAVCIFWTRIGTPTTVAPSGAVEELERM
                     VSAGKLVMLYFSMAPPISLDAIDSDQFARLDTWKKTLNDGKRGLSKTYRTVDEFEIML
                     ERELRQQLQLRFGCGNGRDNADDNNAELEHYYRSTLKEELCMIKILGLPDIDGVQVKL
                     DDTFVPLRISEVWRSDKRLEKKHELMLHEDKRHRTPDEVMQLVFPEYRLLLVIGDPGS
                     GKTTLMKYYALCCLEQETMRLFGENIPVRVFYLPLRELGADDWREEIVLPLQLSAWAK
                     KHSLSIDGNVFDGWLRDKKRKSLVLFDGLDEISDPERRKVVCGWIDRACNSFADAGFV
                     VTSRFTGYRKVDGIELTADHQRVDVMDFTEKQQEEFLDKWFRAAFDRELPPVGRTWEG
                     WREKQQQKASEYTKKIVAYLQKPENRGLREMAAVPMLLQIMAILFRERDFLPENRVDL
                     YRVALDYLLEFRDKQRDIKPLLPALKARLVLSPVSLWMQESLYADEVSKEAMHTEMQK
                     VLKTFYQPPTAEEFCMNLVDRAGVLVTYGKNEYLFRHKSFREYLAGVQLARQSMSDAD
                     SLDSVIPHFGDDWWNEPLSFFAGQIDEKLFDRFMQKLFDSPVSEKMDDKQQTLLDIFI
                     REAPQKKIDALRQKLLDPGTTRNRQRYILQCLNSIGSDDARDAVRAFVTSVSGVARNA
                     VMLQLAADITGDTLIASANSTFSQVWQNPHEQNAQYILIPGGSYLYSVTEKEERVGDL
                     YVAKYPVTNRLYRSFIAWLASKESPELRSAFQAELEAIAMSDAWGKEFADYLKKGKED
                     LAGHFRSGYDEDRKYDGEDQPVVGVTWYAARAYCLWLSLLEGEKVGYRLPNEQEWEWA
                     AGGQRDKPDSVLKVRDYPWPEEKGEPGSTLANYNKNIGATTPVGRYPEGATPEGLYDM
                     AGNVDEWMENWFDKDSFSIRGGCWFDKADALRCSSRDVSLPRYVIDDFVGFRVVRSSH
                     SSSS"
     CDS             25499..25720
                     /locus_tag="MDLBCIPO_00013"
                     /inference="ab initio prediction:Prodigal:002006"
                     /codon_start=1
                     /transl_table=11
                     /product="hypothetical protein"
                     /translation="MTTAEKLYKTAQELPESVVAEILDFAEFLQNKTVKKNAANREVL
                     IDIAGGLETSTTFSGDPLEIQKRLRDEWE"
     CDS             25707..26063
                     /locus_tag="MDLBCIPO_00014"
                     /inference="ab initio prediction:Prodigal:002006"
                     /codon_start=1
                     /transl_table=11
                     /product="hypothetical protein"
                     /translation="MSGNKYLLDTNFILALFKSNPIVIEELFSRQVYSSECFYSVVTR
                     MELLGYPGITDGEESADEVIRTWHIRHQLSGLRLEPVLWESHGAPECGDRVQGILNKQ
                     IVDECDCAIFPKPTTH"
     CDS             complement(26165..27682)
                     /locus_tag="MDLBCIPO_00015"
                     /inference="ab initio prediction:Prodigal:002006"
                     /codon_start=1
                     /transl_table=11
                     /product="hypothetical protein"
                     /translation="MQKLPVGIQTFSKIIEGDYLYIDKTEIARSLIEQYQYVFLSRPR
                     RFGKSLFLDTLKNIFEGKRELFRGLLIEDEWNWEVTWPVIKISFSGGVHSKADLEEDL
                     LHILKSNEERLGLKCENRSKAQYFFAELIKKAFQKYNQKVVILVDEYDKPILDNIEQI
                     PEALAIRDGMRDFYTKIKENDEYLRFTFLTGVSKFSKVSLFSGLNNLEDISLNADYGA
                     ICGYTQLDVETRFAPYLEGVDMEEVKQWYNGYNFLGERVYNPYDILLFIKNQKMFKNY
                     WFETGTPRFLIELIKKNSYFIPKLNGIRVNESLANSFNIESLNLETIMFQTGYLTIKC
                     LIQSGMGVGYELGFPNKEVQISFNDYILQSMTSVSEKEPIRYELLDLINAGDVASLEP
                     LIHRLFASIAYNNFTNNTIENYEGFYASVLYAYFASLGLDIIAEDVSNKGRIDLTLKA
                     EGRTFLFEFKVTDREPLEQIKTMNYYEKYAGERYLIGIVFDPKARNVSKFEWEKI"
     CDS             27799..27930
                     /locus_tag="MDLBCIPO_00016"
                     /inference="ab initio prediction:Prodigal:002006"
                     /codon_start=1
                     /transl_table=11
                     /product="hypothetical protein"
                     /translation="MLLPGVSDSESLQQSLVRYEQGDFAPAFEQEQMKQAATLLRQG"
     CDS             complement(28177..29325)
                     /locus_tag="MDLBCIPO_00017"
                     /inference="ab initio prediction:Prodigal:002006"
                     /codon_start=1
                     /transl_table=11
                     /product="hypothetical protein"
                     /translation="MQSAVCARCGNDILEDISSLDQQSQEFHHQNIEEKKAAWYTRCL
                     TEKLNVSTNDPASCGAKSHQESARQSFTRTDEIAYLDSISRAELLKESNARKKWWNAL
                     TADWKEIVKTTLKVVRDPSDQELLDFLETTHLRCDNRRIHNLLPLRVLEHLQQLRCDE
                     SPVENLDPLQHLEKLRRLYAFDCDFSSLEPLRHLAGLKLLWISSTKITSLEPISNLLN
                     LEELYCSETVIDDLSPLKKLIKLEKLSCYKTEISSLEPLTDLENLIELGIDNSNVIDI
                     TPLSKLKSLEYLRCNKTGIHDIEALRELSDLRELSLANTPLSNIDPLEELANLEELDL
                     SNTAISSIAPLMHLQNLEKIELSAGRIPQEELERFIELHPECEVLLKA"
     CDS             29673..32042
                     /gene="kojP"
                     /locus_tag="MDLBCIPO_00018"
                     /EC_number="2.4.1.230"
                     /inference="ab initio prediction:Prodigal:002006"
                     /inference="similar to AA sequence:UniProtKB:Q8L163"
                     /codon_start=1
                     /transl_table=11
                     /product="Kojibiose phosphorylase"
                     /translation="MVSGSLQEAKDDRLVVKALLDLSAEEWLLRRKGFRNSEKSIQVN
                     ETLLTIGNGYLNIRGSLEELHPGNAGGMYVGGIYDKSEADVEELVKCPMWTDVSVWSD
                     GCKFCMTTCKVLSHEQILDMKKGVLHRSTTLVNPAGQIVRLETARLVFMHDVHLGYMV
                     VTVTPINFSGPIRVLSGLNGEVCNRGFFPREKLKHLQLERIERGRALMYIEMKTRERG
                     IRIAEAASWKLVSPFMQSFAWEPRIYGEKFTSEISLEARQGESYVFEKLVVVATSREF
                     VAEEMFKGTICKLKSFVRTGVVPEITAHLKAWNEKWKQADIVLMGDEKAQHAVRFNVY
                     QLLINAPSRPAGIGAKFLSSEGYLGHVFWDTEIFILPFYVYNFPDVARNMLLYRYNTL
                     DGAKKNALKMGCKGAKYAWESATTGEDVTPRFASKLERTIRLIYTGTEEDHIVSDVIY
                     GVEKYFRVTGDDSFLVDYGLEMVFLTARFWASRVVEEGDHYEIRCVIGPDEFHEHVNN
                     NAYTNFMVKWHLGLAVLLFKYMGRSYSGILDDLVAKIGLEREEVDAWLAISRKLRLTY
                     DPQTRLFEQFDGYYSLKDYLVEKFDRKGHPVLPEGIDYSNIQSTRLIKQADVLIMMML
                     FPHSFSDEDKRANFEFYEKRTAHASSLSHCIHAMMGLSVGMRTRAYQYFMKTALFDLE
                     NLHENTALGIHAAAVGGTWQTVISGFGGFSIKSDRMVLKPWLPKKWETLSFCVQWRAR
                     TVEITIFHDRVALLVLSDEKLLLPVTLYEKTWKIMTNKRYELPYCVVKR"
     CDS             32267..35836
                     /gene="dnaE"
                     /locus_tag="MDLBCIPO_00019"
                     /EC_number="2.7.7.7"
                     /inference="ab initio prediction:Prodigal:002006"
                     /inference="similar to AA sequence:UniProtKB:P10443"
                     /codon_start=1
                     /transl_table=11
                     /product="DNA polymerase III subunit alpha"
                     /db_xref="COG:COG0587"
                     /translation="MDFIHLHAHTHYSMQSSPIFPDEIFSAAVKFGMKSVAVTDYCAM
                     FNMPELFSEAKSAGIKLIIGSELLLLETDAHQHSRIPVSPSLVVLVQNDAGYRNLCIL
                     LSRAAREGFVHGMPHIESRLLESCHEGLIALSAYSAGRIGRALLAGATDEAETFAAYY
                     KQIFGDRFYLELQRHNTPFDDKLNEQTIALAEKLGIELVATNNVHYLERKDADCYRAM
                     VANRTKEKLSNQNLQALAGSDHYLKSSGEMRSLFSDAHRELSNTVLIAGKCSYSFSDK
                     EPILPHFPLPEGFESEFAYLRHLTLEGAKEKYADADADGISAEDVRARIELELGVIEK
                     MGFSSYFLIVSDLIAASRRLGYSVGPGRGSAAGSIVAYLTGITRIDPLKYKLLFERFL
                     NPERSSMPDIDIDFTPVGKQKVLEYTVEKYGTESVAKVIAIGTFAAKAAIRDAGRVLE
                     VPLPLVDKLAKLVPVKPGITLEKALNEAKEMQQFAESTPELRELIRYARALEGRARNV
                     SMHAGAVVITDGRLEEQVPLYVSNKIETEVRKFADEIDLDEPDHVRGKASDGSEEKQV
                     VTQFDKNWIETAGLLKIDYLGLETLAVIDETLKMIKRRHHLDIELEKVPMNDRKTFRI
                     FQEGKMAGIFQFESSGMQSYMTRLQPTQIGDIIAMSALYRPGALNARIDEKRNAVDLF
                     VDRKHGREAIDYMHPMLETILKETYGVIVYQEQVMQISQVMGGFSLAKADNLRKAMGK
                     KKPEIMEKYKADFVQGAIKQGVHDTLATRVFELMAEFAGYGFNKSHSAAYGVLAYWTG
                     YLKAHYTIEFVTAVLNSEIGDIERMKHLTDEAKSFGISTLPPSINKSDALFAVEDAGG
                     RSFIRVGLSAIKQVGAAARAVVTSRLRRKRDFVNLFDLAASVDLRVMNRKALECLILS
                     GAFDEIDQHRARLLANVDKAFKFGQMQNRSVTLGQCGFFTAEEGAELEEAHYPDMDAA
                     EMMPEAEKLLHEKKLVGFYLSHHPLSPYRRDWQAFATLQLDAKEVVAAKQYKVLGLIV
                     SVKPYQDRKGKQMLFGIIEDFTGKADFTVFASLYEQYGHLIKPEEVLMLVAEGEVSGG
                     MLKLLVREIIPIKKVRNALVKKVVLKVDADDQLQMEKLGRVKKIFDANKGGTPVEFEV
                     KAQSGENIETISIFARSTPIDAGESTIEKLEEVLGPDNVRISG"
     CDS             35943..36272
                     /gene="trxA"
                     /locus_tag="MDLBCIPO_00020"
                     /inference="ab initio prediction:Prodigal:002006"
                     /inference="similar to AA sequence:UniProtKB:P10472"
                     /codon_start=1
                     /transl_table=11
                     /product="Thioredoxin"
                     /translation="MSGKYLVATDLNFKTEILDSDKVALVDFWAAWCGPCMMLGPVIE
                     ELAGDFEGKAVIAKLNVDENPNTAAQYGIRSIPSLLVFKNGQVVDQMLGAMPKNIIAK
                     KIDEHIG"
     CDS             36433..37368
                     /gene="trxB"
                     /locus_tag="MDLBCIPO_00021"
                     /EC_number="1.8.1.9"
                     /inference="ab initio prediction:Prodigal:002006"
                     /inference="similar to AA sequence:UniProtKB:P52215"
                     /codon_start=1
                     /transl_table=11
                     /product="Thioredoxin reductase"
                     /db_xref="COG:COG0492"
                     /translation="MESNVRDIIIMGTGPAGYTSAIYMGRANLKPLVIEGFQPGGQLM
                     ITTEIENFPGFPEGIRGPELMAKMREQAAKFGTEFVGGSVTEVDLSRSPFCLTLEDGQ
                     EFLTHALIVATGANAKWLGIDSESRYRGKGVSACATCDGFFFRDCKVFVVGGGDTAME
                     EALYLTKFASHVTLVHRREEFRSSKIMSLRTRKNPKISMMLNEVVDEILGDGQKVTGI
                     RLKNVLTGELTEHPCDGVFLAIGHAPNSGLFKDQLDLDDYGYIKTKKSSTETNVPGVF
                     ACGDVQDFTYRQAVTAVGTGCMAAVDAERFLETIR"
     CDS             37777..38082
                     /locus_tag="MDLBCIPO_00022"
                     /inference="ab initio prediction:Prodigal:002006"
                     /codon_start=1
                     /transl_table=11
                     /product="hypothetical protein"
                     /translation="MKCPACNVDLLLSERQGIEIDYCPSCRGVWLDRGELDKIIERTA
                     SEYPSSRKGEYHQEYRKEDAHHGRHDDDDDDDYNIDPKTGRRKRRGGLSGFLGELFD"
     CDS             38212..40884
                     /gene="pacL_1"
                     /locus_tag="MDLBCIPO_00023"
                     /EC_number="7.2.2.10"
                     /inference="ab initio prediction:Prodigal:002006"
                     /inference="similar to AA sequence:UniProtKB:P37278"
                     /codon_start=1
                     /transl_table=11
                     /product="Calcium-transporting ATPase"
                     /db_xref="COG:COG0474"
                     /translation="MMNSVWHMLRVEELFEKLHSTPGGLSVGEAASRLARYGPNRIQA
                     ERRASPWKLLLEQFKNVLIITLLIATALSAFLGHGVEAIAIAVIVLFAVLLGFVQEFR
                     AERAIEALREMAAPLAKVRRGGEEVVINASELVPGDVVMLAAGDRVPADARLLQANNL
                     RADEASLTGESLPSEKEVAALLHENASPGDRKNMVFAGTSVSYGRAVAMVVATGMQTE
                     FGRIATMLQSVETEKTPLQKNLDKVGSILARAAFVIVLVIVAFGVFRGQPFIEMLIFG
                     IALAVAVVPEALPAVVTISLALGVQRMVKRHALMRRLPVVETLGSTTVICSDKTGTLT
                     RDEMTVRALYTSAVLVEVSGSGYSPEGSFTVPGGGDLPESMQELLLAGILCNDARLVK
                     NDDGGWKIAGDPTEGALLVVARKAGFDEGELQLANERLDEQPFSSETKRMITLHRSDE
                     GMKAVIKGAPEVLLAHCNSVRIAGGVQLLDDAMREALLAEADALGKRALRVLAFAVNQ
                     VSEVRGADEGMTFLGFAGMIDPPRAEAGEAVRQCLEAGIRPVMITGDHPLTAEAIARE
                     LGILRDGRVVTGVTLQAMSEEELGRSIGTISVFARVAPEHKLRIVDALQKNGEVVAMT
                     GDGVNDAPALKKADIGISMGITGTDVSKEASAMMLTDDNFASIVAAVEEGRGIYDNIK
                     KYLTYLLSSNIGELGLMVGATLMGIPLPLSAVQILYVNLATDGLPALALAVDPAERDI
                     MLRQPNDPKKGIFTPAILALMLTGGIWSTIVNLSLFQFAIASGRSLKEAMTMTFVSLV
                     LIQFFKAYNFRSERASILKRPFANKWLNLAIVWELVMLAALITIPVFRTPFGTFLLTA
                     EDWAIVIGSAASVVPVIELLKWFLRRGFLGNGQQ"
     CDS             40980..41153
                     /locus_tag="MDLBCIPO_00024"
                     /inference="ab initio prediction:Prodigal:002006"
                     /codon_start=1
                     /transl_table=11
                     /product="hypothetical protein"
                     /translation="MAIDSKLQLAANAIQDAKKRMERAKDDADDDYEIRQAIKILDDA
                     AEYIRTAVSELTK"
     CDS             complement(41281..42462)
                     /gene="rlmI"
                     /locus_tag="MDLBCIPO_00025"
                     /EC_number="2.1.1.191"
                     /inference="ab initio prediction:Prodigal:002006"
                     /inference="similar to AA sequence:UniProtKB:P75876"
                     /codon_start=1
                     /transl_table=11
                     /product="Ribosomal RNA large subunit methyltransferase I"
                     /db_xref="COG:COG1092"
                     /translation="MQSLYLKPKEHHRIQKGHLWVFSNELASLPRDIASGETVKLFTH
                     DKKFLGTGFYNPHSLISIRLLSRKDEEPDKDFFLKKFREALTLREKIYNSDETNAYRL
                     VHGESDALPGLIVDRFNKAIVLQAFSAGMDIHLPLICDVLQELLQPEVIIVRNESPLR
                     ELEGLTLYKDVVRGEHSATKQTIHDAGISYEVDLFEGQKTGFFLDQRENRRVIRKFSE
                     GAEVLDVFTNDGGFALNALYGGARSAILIDASKEALQRAERNAELNKFSDYSLVAADA
                     FDTLDQMVESKEEFDLVVLDPPSFTKSRKNLPGALKAYKRLNKLGLQLTRNGGFLATA
                     SCSHHVSEEDFLQSVHQAALAAGCQLRLIHKSSQPFDHPVLLAMPETSYLKFACFYVT
                     R"
     CDS             42729..43550
                     /locus_tag="MDLBCIPO_00026"
                     /inference="ab initio prediction:Prodigal:002006"
                     /codon_start=1
                     /transl_table=11
                     /product="hypothetical protein"
                     /translation="MLVLGGGCADFRTVGRQEMPVEETALIAEHTALYREVAEASPFI
                     HSLDGYADVWIKTPKRQNRLFCNIRINRGGNARVIASAGLLGWPVADMFFNGDSLYVH
                     DMLNNRLFQGRNNETNLEKILGVNSGYTLLKESLLGLVKIPEPASAIQSVKKGSGSLL
                     FTLATRRGSKELVIDPLNRTLTALLVKDRKGRTITEIQFRNFETITIEGRSKLVPKEI
                     GMVLYNSGADGFGEHQLLISYDERVFNPENQSIQFLMPKKVKVVNLDDAVFLPWM"
     CDS             complement(43638..44240)
                     /gene="sodB"
                     /locus_tag="MDLBCIPO_00027"
                     /EC_number="1.15.1.1"
                     /inference="ab initio prediction:Prodigal:002006"
                     /inference="similar to AA sequence:UniProtKB:P77968"
                     /codon_start=1
                     /transl_table=11
                     /product="Superoxide dismutase [Fe]"
                     /translation="MAYQQPALLYAENALEPFISAKTLGFHYGKHHVAYITNYNNLVA
                     GTPLDTMSLEEVIAHSAADPQKVGIFNNGAQAWNHSFYWNCLTPNGGGEPSGELGAKI
                     TEDFGSFDKFKEELKSAAATQFGSGWAWLVLDGTTLKVVKTANAQTPSTSGQKPILTI
                     DVWEHAYYLDYQNRRPDYVATVIDNLLNWEFAAENFRAAQ"
     CDS             44290..44409
                     /locus_tag="MDLBCIPO_00028"
                     /inference="ab initio prediction:Prodigal:002006"
                     /codon_start=1
                     /transl_table=11
                     /product="hypothetical protein"
                     /translation="MLKLAFGGFSFFAFFKIDFNGRKGYLNISTGGWVRDEMQ"
     CDS             44396..44743
                     /locus_tag="MDLBCIPO_00029"
                     /inference="ab initio prediction:Prodigal:002006"
                     /codon_start=1
                     /transl_table=11
                     /product="hypothetical protein"
                     /translation="MKCSDTIRSFFICLVFSCVLSGCGAQQSLPLDRDDLHFAGFYSD
                     YLLESGVVAADEGAALAALDASEVSALLLKHALTQESLKRKIEIYKKNPELWKSILVQ
                     VRATIVKKTGRAE"
     CDS             44740..45387
                     /gene="coaE"
                     /locus_tag="MDLBCIPO_00030"
                     /EC_number="2.7.1.24"
                     /inference="ab initio prediction:Prodigal:002006"
                     /inference="similar to AA sequence:UniProtKB:O67792"
                     /codon_start=1
                     /transl_table=11
                     /product="Dephospho-CoA kinase"
                     /db_xref="COG:COG0237"
                     /translation="MMHSYPFLVGITGGLGSGKSMVCRFLSEMGCALFESDQVAKELQ
                     LHDPEVIEGIKALFGEKVYSLDLSGNLVLDRKTIAAVVFSSSGKLAALNRLIHPKVLA
                     EFSRAVLDARRRRIKILVKEAAILFESGGNEGLDVVVVVAAELQDQIERAVLKGMGER
                     EGIVRRLATQWPQEKLIAKADYVLYNRGSLVELKKETEALFLVLLQAAESLCNNF"
     CDS             complement(45367..46392)
                     /locus_tag="MDLBCIPO_00031"
                     /inference="ab initio prediction:Prodigal:002006"
                     /codon_start=1
                     /transl_table=11
                     /product="hypothetical protein"
                     /translation="MTRAERTYPRIIELDIPGITLAGNPLDDPSERRIPVYLPPSYDG
                     KKRFPVIYLLAGFASTGASFMNFSFGRQSVPEMAAALIAEGKMQETIMVMPDCMTRYG
                     GSQYVDSAATGNYETYLVDELVPCIDRTLCTLAAREHRALAGKSSGGFGALRLAMKHP
                     DQFAAIACHSGDMCFELCYKPNFPAAAKILEHYQGSIANFLGAYENALKKPQKEFALL
                     DLIAMAAAYSPDSGKVAPENMRLPFNPYTCEPISEIWNEWLSFDPVEMIEHEEYRDAL
                     RSLDLLFLDCGTLDEYNLQFGNRIFSAKAERYAIAHRYEEFMDSHSNTSYRFNVSLPA
                     LSEVIAE"
     CDS             complement(46389..47222)
                     /gene="tatC"
                     /locus_tag="MDLBCIPO_00032"
                     /inference="ab initio prediction:Prodigal:002006"
                     /inference="similar to AA sequence:UniProtKB:O67305"
                     /codon_start=1
                     /transl_table=11
                     /product="Sec-independent protein translocase protein
                     TatC"
                     /db_xref="COG:COG0805"
                     /translation="MPEEIESTTSRQLPESDPKSTAISKVSEASEAEPENEMNFIGHL
                     EEIRSRLIKTGIALLIVTALCATYADFLVNEILIGPLKRSSEGLVLQNLVPYGQVSLY
                     FQVVFFAGFILSFPFIAWQIWQFVAPGLHEHERTASRFSILFISLCFFSGIAFGYFVF
                     LPISLQFFAGFGTSLIKNNISVQDYVSFFIGTLLTAGLVFELPFISYILSKIGLLTPA
                     FMRFYRKHAIVFLLIVAALVTPSTDLVTQLIIGLPMILLYELSILISARVNRNNAALK
                     L"
     CDS             47506..48480
                     /gene="ispB"
                     /locus_tag="MDLBCIPO_00033"
                     /EC_number="2.5.1.90"
                     /inference="ab initio prediction:Prodigal:002006"
                     /inference="similar to AA sequence:UniProtKB:P0AD57"
                     /codon_start=1
                     /transl_table=11
                     /product="Octaprenyl diphosphate synthase"
                     /db_xref="COG:COG0142"
                     /translation="MNIKDVVASVAGEIEIFQQRYKVVLQGQNTLVDKVTRYVLKQQG
                     KQIRPAMVLLAAQLCGGVNESSYRAAIMVELLHSATLIHDDVVDGAEMRRGLASINAL
                     WKNKISVLIGDYLLSKGLLYSLEYKDYGFLHMVSEAVRRMSEGEIFQIQKTRSLDISE
                     ADYLSVIADKTASLIASACAMGAMSATTDEVRIAALKSYGEYLGLAFQIRDDLLDYTG
                     DSKKTGKQMGIDIKDKKITLPLIYALLHAPVAEQKMIRSILKSSRKRAVKSGEVIAFV
                     TGKGGLVYAAEVAEGFAAKAVASISSFPESAAKTSLLRLVDFVMKREY"
     CDS             48552..49286
                     /gene="spk1"
                     /locus_tag="MDLBCIPO_00034"
                     /EC_number="2.7.11.1"
                     /inference="ab initio prediction:Prodigal:002006"
                     /inference="similar to AA sequence:UniProtKB:Q9KIG4"
                     /codon_start=1
                     /transl_table=11
                     /product="Serine/threonine-protein kinase PK-1"
                     /translation="MKKAGLIILLCIGFVVMLDKLIMPFYISQGSVKVVPDVLNMDYD
                     EASGRLRRAGFEAKKSYHVKYLSRVDSNIVLSQIPEAGTEVKPGRNVYLVVNKREKPS
                     FTMPDLLGRVEFEARQIALRMDMDVADVQFNIVTSPDLDGRVLSQSIPPEATVKSGSS
                     VSVVIGRYEAPVQSAEKIAVPNVLGMSLLQAERTIAEAGLPMGRVATEYSAFLVPNTV
                     ISQRPGVGSLVSLNQPVALTVVIMEE"
     CDS             complement(49293..49421)
                     /locus_tag="MDLBCIPO_00035"
                     /inference="ab initio prediction:Prodigal:002006"
                     /codon_start=1
                     /transl_table=11
                     /product="hypothetical protein"
                     /translation="MFAGLWLVGRIIMEYFGIISDGNDRTTGIKDLREEYKKANYK"
     CDS             complement(49530..49730)
                     /locus_tag="MDLBCIPO_00036"
                     /inference="ab initio prediction:Prodigal:002006"
                     /codon_start=1
                     /transl_table=11
                     /product="hypothetical protein"
                     /translation="MGKRNTEKESEDKYPAKKRKKHDFAVTPEMREERLKIAAYYRWE
                     QKGKKHGSDSDDWLEAEDTLTD"
     CDS             complement(49823..50860)
                     /locus_tag="MDLBCIPO_00037"
                     /inference="ab initio prediction:Prodigal:002006"
                     /codon_start=1
                     /transl_table=11
                     /product="hypothetical protein"
                     /translation="MSRKSLTLLIPILAILTAFVVSSLLIFMAGRDPVMIFQKMFHAT
                     LGSPYGTGQVLFKMTTLVFVALAVALPFQVRLFNIGAEGQLQMGAFAAAMTGAMLPAF
                     VPPLAAITLCIISAMVTSACWALVAGVLKVRFGVNEVIATIMLNFIAQGITGYLLTWH
                     FAIPSTNHTPPITAAATIPTFDTVTGWFANSPANLSTLLALTLALLFQILLFHSRYGY
                     EMRAAGMQPDAARYGGINAGMHTLTAMGIGGAAAGLGAANLVLGYKHYYEAGISGGIG
                     FTGIAVALLAGAHPLWILLSALFFGLLEYGGLTVNAYIPKDIFMIIEALTILLVITFS
                     ALGRRWLHEKN"
     CDS             complement(50876..52417)
                     /gene="rbsA"
                     /locus_tag="MDLBCIPO_00038"
                     /EC_number="7.5.2.7"
                     /inference="ab initio prediction:Prodigal:002006"
                     /inference="similar to AA sequence:UniProtKB:P04983"
                     /codon_start=1
                     /transl_table=11
                     /product="Ribose import ATP-binding protein RbsA"
                     /db_xref="COG:COG1129"
                     /translation="MSVAIQLRSISKKFGNFSANSNISLAVKEGTIHALVGENGAGKS
                     TLTKIIYGIHQPTSGEMIISGKALRFTSPRDAINAGIGMVHQHFMLVPELSVTENIIL
                     GNEQSGLFQRIPLKKSKEQILKNAQAYGLAVDPDALVGNLSIGEQQRVEILRLLFRHA
                     AIMIFDEPTAVLTPAETESFFATLRSLRDTGKTIILITHKLDEVLAAADMVSVMRRGE
                     IVGTLPASSATKAELARMMVGRTLLLRVTNPEPTPGQTILSIKKLGFRTRKGAQKLHD
                     LTLKIRAGEIYGIAGVEGNGQSELLQVLWGLVPEGCIISGEALLQGEQLIGKKPAEIA
                     LMGVSHIPENRLRHAVITNYTVSENLIFGRHREPSFHRGIGFNNHELERNAAEMTTIY
                     DIRCGSPSRQPLSTLSGGNQQKVVLARELKRPAISLLLLAQPTRGVDIGAIETIHKKI
                     LETRSTGVAILLLSSELDEITALSTRIGCLYKGSIRHEFSQKEVELKRESEYEFHKEI
                     GLYIT"
     CDS             complement(52438..53400)
                     /gene="tdh_1"
                     /locus_tag="MDLBCIPO_00039"
                     /EC_number="1.1.1.103"
                     /inference="ab initio prediction:Prodigal:002006"
                     /inference="protein motif:HAMAP:MF_00627"
                     /codon_start=1
                     /transl_table=11
                     /product="L-threonine 3-dehydrogenase"
                     /translation="MTMKGETQAIVLQKANKLKLQRAAYHASEPGDVLVKTIASTITP
                     GFDRLLLTNKAVSSRVFKYPIMPGSEAIGQILITGPTVTELQPGDFVYAFKGDRWSGI
                     EPYGGCHAETIPTSHENLFALGRPPIHRDLLIGLLAYAVSAVEKVPLDASSRILVLGL
                     GSVGLMVAEYLQSLGYKHIDAVETFSIRGQLSHAEHIALDIDDFTQDFNNSYDLIIET
                     TGRILLVEKAARLMKAQAIVLLMGNYEVLAYDYRLIQHKEPIIICSGITTGSHLKEAF
                     AVLESGRIETEKFFTNVFPVAQYELAYRKALDSKDSIKTVLSWL"
     CDS             53649..54083
                     /locus_tag="MDLBCIPO_00040"
                     /inference="ab initio prediction:Prodigal:002006"
                     /codon_start=1
                     /transl_table=11
                     /product="hypothetical protein"
                     /translation="MTEKSDNSRKKCWLAENVAPLLAILAVLSTFALFVFFIITMSKT
                     FDEAERKFDKAQNELVVALKKPDSDKQIQVLENAVGQAKSSLDAAKECHGTVKEIILY
                     ILGVLSSTITTIFGYYFGSSKSSSNKDATMRVLAQAKGDSEN"
     CDS             complement(54118..54696)
                     /gene="maf"
                     /locus_tag="MDLBCIPO_00041"
                     /EC_number="3.6.1.9"
                     /inference="ab initio prediction:Prodigal:002006"
                     /inference="similar to AA sequence:UniProtKB:Q02169"
                     /codon_start=1
                     /transl_table=11
                     /product="dTTP/UTP pyrophosphatase"
                     /db_xref="COG:COG0424"
                     /translation="MGKPALILASQSPRRRDILSLTLIPFETMAIETRETLDPTCSIE
                     ENVTKIALEKAECAAALLPKQNGKTIILTADTVVAKGNRIYGKPAGFDEAFEMLKSLQ
                     NRSHRVYTGFVLLCCDKIHTECVTTTVELEPMSDNEIKRYILSEKPYDKAGSYGIQDP
                     LMACYIRRIEGCYHNVVGLPLSRVCKALKTFL"
     CDS             complement(54708..56468)
                     /gene="sglT_1"
                     /locus_tag="MDLBCIPO_00042"
                     /inference="ab initio prediction:Prodigal:002006"
                     /inference="similar to AA sequence:UniProtKB:P96169"
                     /codon_start=1
                     /transl_table=11
                     /product="Sodium/glucose cotransporter"
                     /translation="MEQLTLLDYSFIVGYLLLTLGIGLWFSSRASENVGEFFLSGRKL
                     PWWIAGTGMVATTFAADTPLAVAGFVAKNGIAGNWVWWTFVSGGMLTVFFFARLWRRA
                     EILTDLEFIELRYSGAAARFLRGFKAIYFGLFINAIIIGWVNLAMFKIIRIMVPELNP
                     ELTIVALVLLTTFYSGLSGLWGVSITDAVQFVIAMAGCIILAVLAVQSPAVVSAGGLT
                     KALPAWMFDFFPTFSSSSGKSITGAVAMPFISFAAMAFVQWWSSWYPGSEPGGGGYIA
                     QRMMSAKNEKHSLLATLWFTVAHYCLRPWPWIIVGLVSLVMFPDLPANQKEDGFVYVM
                     KAVLPPGLKGLLIAAFLAAYMSTLSTHLNWGTSYLINDFYKRFLKTDASERHYVTVSK
                     ITTFLTAVFALYITFFVLDTITGAWEFIIQCGAGTGFVLILRWFWWRLNAWSEIASMV
                     APFIAFTCLQLFTTITFPFSIFIIVAFTITTTLIVTFLTPPTETTRLETFYRTTRVGG
                     LLWKKISRTLPDVKSDTGFVMLFVDWALGIIMIYAILFGTGKFIFGDILQGSLYLGAG
                     VIAGSFIFADLNRRGWNNLN"
     CDS             complement(56508..57419)
                     /gene="RBKS"
                     /locus_tag="MDLBCIPO_00043"
                     /EC_number="2.7.1.15"
                     /inference="ab initio prediction:Prodigal:002006"
                     /inference="protein motif:HAMAP:MF_01987"
                     /codon_start=1
                     /transl_table=11
                     /product="Ribokinase"
                     /translation="MSILIVGSLAFDDIETPFGRSDNTLGGSSTYIALSSSYFTDKIQ
                     MVGVVGSDFGNEHFELLHSRNIDTKGIQVIDEGKTFRWAGRYHYDMNTRDTLDTQLNV
                     FADFDPVVPEQYRDAEFVCLGNIDPELQLKVLDQISKPKLVILDTMNFWIEGKPEELK
                     KTLERVDIFIINDSEARLFSGDPNLVKSARIIRQMGPKTLIIKKGEHGALLFTETGIF
                     SAPAYPLESIYDPTGAGDTFAGGFIGHLSRCETITDTELRRAVLYGSAMASFCVEKFG
                     TDKIAALNLLEIEDRYHSFRELSRIDE"
     CDS             complement(57480..59390)
                     /gene="glgE"
                     /locus_tag="MDLBCIPO_00044"
                     /EC_number="2.4.99.16"
                     /inference="ab initio prediction:Prodigal:002006"
                     /inference="protein motif:HAMAP:MF_02124"
                     /codon_start=1
                     /transl_table=11
                     /product="Alpha-1,4-glucan:maltose-1-phosphate
                     maltosyltransferase"
                     /translation="MQKTHLASLLHALKSLKSPETENHYNVPGIWSGKESGTEQVNPA
                     AYFAQIIETILNSRENPARKPQHPDWRSSAVVYNLFIRTATAFDHDGDGSISTEPLSC
                     GFRETGTLLKAIALLPYIKNLGANTIYLLPLTEIGTTCRKGVLGSPYAVKNPRKLDPL
                     LVEPVLELSAELLLKAFIEAAHLLDMYVVLEFVFRTTAIDSSWITAHPEWFYWIKENE
                     HTRNYGPPHFDRETLNRIYEVVDRHERHNLPAPPSEYREQFVAQPVTLLQEENLQGSA
                     ADGTLCRIASAFSDWPPDDQQPAWSDVTYLKMHTHDAFNYIAYNTIRMYDSALDDPAT
                     FNTSLWDEIADIIPFYQDEYQIDGAMIDMGHALPTQLKQTIVRKAREKRADFAFWDEN
                     FNPSPEILAEGFNAVFGSLPFVIHDIVFIRGLLNHLNKTGVALPFFGTGENHNTPRVC
                     FRYPCQEAGRNHSIFIFTLSAILPTIPFLQSGMELCEWYPINLGLNFTAEDRALYPPE
                     KLPLFSAFSFDWENSNGLRPLNGYIRKILEIRESYLDLILSGEVGSITIPYISQQDLF
                     AVMRTAAGRSLLFVGNSNINDTRSGFLEFSMENCSLYDLISETHLPIKEHRLEVSCKP
                     GECMLFELPPEL"
     CDS             59474..60205
                     /gene="truA"
                     /locus_tag="MDLBCIPO_00045"
                     /EC_number="5.4.99.12"
                     /inference="ab initio prediction:Prodigal:002006"
                     /inference="similar to AA sequence:UniProtKB:Q5SHU9"
                     /codon_start=1
                     /transl_table=11
                     /product="tRNA pseudouridine synthase A"
                     /db_xref="COG:COG0101"
                     /translation="MKNIRVTVEYDGTSFAGWQRQSGAIVTVQGEIEVALGKILQEKI
                     SLAAAGRTDKGVHARAQTANFFTASSLEPSRIVHSLNSLLPQTIRISNPEEVDADFHA
                     RHSAKERQYRYFLIEEPSAIYGRFAGCSFGKLDVAIMQQMAAILVGTHDFSAFSKEDR
                     DNPGRICSVTACKWYPCKQYLVLRISADRFLRSMVRYLVDAMIRAGKGRLSVGEFCRM
                     LETGVTTSQLNPALPGGLFLWDVLY"
     CDS             60318..62003
                     /locus_tag="MDLBCIPO_00046"
                     /inference="ab initio prediction:Prodigal:002006"
                     /codon_start=1
                     /transl_table=11
                     /product="hypothetical protein"
                     /translation="MDRLTTTAQIKLPLVKISFSYTLLKVLLSALLFQLPAFPVRAAE
                     SLTNSKEQFVRSSVAEILDSLVNATYFRDEHFSVPAREGDKFGFPATFVPQFSDSVYA
                     SRMASLRRKTPINLVFNEHVRGFIRLYAVDRRSSTAKILGLSKLYFPLFEEKLDACNV
                     PLEMKYLAIVESALNPTAVSSAGAKGLWQFMYGTGKMYGLQSSSFIEDRYDPYKASVA
                     ASRHLRDLYKIYGDWFLALAAYNSGPGNVNKAIRRAGGIKDYWAIWDYLPAETRGYVP
                     AFIAVNYIMSYYNEHNIRPVEPGFLYQDIDTLKTTRLLSFEQINETIGVPMSDLRFLN
                     PQYKLGIIPAASPVSPNVIRLPRRYVAQFQKREEEIYAYKSAATLERENLYARLESFN
                     AEPRSRTVESGAADNAQKVHVVQPGESLGSIARLYRAYISQLIAWNNLKDADVTPGQK
                     LIVFGAPANSASAQVNQPEGNDGGVKKIIGYRVRRGDTLLSISRRYHTTVQHLMALNN
                     MGGRMKIVPGQRLKVEGKLSVTKKYSSSRKVSAAKNRKAKKAGHTRHSRKRRR"
     CDS             62275..63462
                     /locus_tag="MDLBCIPO_00047"
                     /inference="ab initio prediction:Prodigal:002006"
                     /codon_start=1
                     /transl_table=11
                     /product="hypothetical protein"
                     /translation="MRNIIFTGKGGVGKTSVAAATALKAADMGYKTLIMSTDPAHSLG
                     DSLDVKLGPSPVKVAENLWGQEVSVFGDLNLNWDVVREHFAHLMESRGIEGVYAEEMG
                     VLPGMEELFSLSYIKRYNEQQEYDLLVVDCAPTGETLRLLSLPETFGWFIKLIRNVEK
                     FMVKPVLRPLSKKIKKMDDFVAPVEVYDKVDNLFSSTEGIIDLLADSSKTTMRLVMNP
                     EKMVIKESMRALTYLNLYGITVDRITINRVMPDQSPDPYFQKWRAIQQKYIDQISEAF
                     APIPITEVPLFDDEVVGLPMLRRVGEKVYGDLNPLDVFFNENPIDIKKVSDGHYKVRV
                     RLPFMENMGLEPKILKLGDDLTIRIGDYQKIVALPIFLAGMESTGASYEDKWLSVDFE
                     KAK"
     CDS             complement(63555..65135)
                     /gene="serA"
                     /locus_tag="MDLBCIPO_00048"
                     /EC_number="1.1.1.95"
                     /inference="ab initio prediction:Prodigal:002006"
                     /inference="similar to AA sequence:UniProtKB:P9WNX3"
                     /codon_start=1
                     /transl_table=11
                     /product="D-3-phosphoglycerate dehydrogenase"
                     /db_xref="COG:COG0111"
                     /translation="MNVLITDGIDPQCGQILTQNGFTVTEKPKISKDELKEIIGNFDK
                     LIVRSATKVTAEIIECGTKLKLIGRAGAGVDNIDLEAATRNGIIVMNTPGGNTVSAAE
                     HTCAMMLSAARRIPQATADLKQGNWSKTKFSGVELEGKTLSVIGLGKIGREVASRMQA
                     FGMKTIAYDPMIPDEYAAKLNIELLPLHENFMRADFITIHSSLNESTRNLISKETLDL
                     MKDGVIIVNCARGGIINEADLAEAILSGKVSAAALDVFETEPVSPDNPLLKLDQVIAT
                     PHIAASTSEAQEKVAIQIADQIVEWKQTGKLKGAVNASAVELAQAPGVRSYLTLAEKL
                     GATLAQMAPDQANKMTVRTSGEFLHTFNEVITAAALKGFLDVRQSKDTNYINAFTMAK
                     ECGISLEQKFEKENPDYTNLIRIELENGTTKRMIGGTIFGEKEIRIVMIDQFLVEFKP
                     EGNIIIYNNTDKPGVIANVTQLLLQHNLNVAYVALSRDEEKNMAMTAIVVDGEVTPVL
                     LDEVRNVNGVDVANLVSL"
     CDS             complement(65249..65362)
                     /locus_tag="MDLBCIPO_00049"
                     /inference="ab initio prediction:Prodigal:002006"
                     /codon_start=1
                     /transl_table=11
                     /product="hypothetical protein"
                     /translation="MSIHVYKFIKMVHRKNLCFFMHSFMYAAHRNKISLIE"
     CDS             65431..66483
                     /gene="aroF"
                     /locus_tag="MDLBCIPO_00050"
                     /EC_number="2.5.1.54"
                     /inference="ab initio prediction:Prodigal:002006"
                     /inference="similar to AA sequence:UniProtKB:P00888"
                     /codon_start=1
                     /transl_table=11
                     /product="Phospho-2-dehydro-3-deoxyheptonate aldolase,
                     Tyr-sensitive"
                     /db_xref="COG:COG0722"
                     /translation="MEQLHDLRVSRIIRLASPRALKEMLPVGEKVAATVTAGRREVEN
                     ILTGKDSRMLVIVGPCSIHDMDAAREYASKLSVLRTELQHDLCIMMRVYFEKPRTTIG
                     WKGFINDPHLDDTYDIEHGLFHARKLLLEINEMGLPAATEFLDPISPQYVADLVSWAA
                     IGARTIESQTHRQMASGLSMPVGFKNSTDGRLNVAVDAIRSAMHPHSFLGIDQEGHSS
                     VITTKGNPFGHLVLRGGEKPNYDAASIAVAESWIGKSGLEPSLLVDCSHANSGKKHEQ
                     QLTVWDNILKQKTEGNKSIVGVMIESNLYCGNQPFPEDPEKLRYGVSITDECLSWEET
                     ERMLREGAAVMRKLVQ"
     CDS             66538..67671
                     /gene="yghO"
                     /locus_tag="MDLBCIPO_00051"
                     /inference="ab initio prediction:Prodigal:002006"
                     /inference="similar to AA sequence:UniProtKB:Q46840"
                     /codon_start=1
                     /transl_table=11
                     /product="Protein YghO"
                     /translation="MAIEIRQVQNKKERKQFITFAWQIYRKNPELNKYWVPPVIEDYM
                     KTLDTKLFPLYDHAELALFTAWKDGVMAGTIAAIENRRHNAVHEDKVGFWGFFECIND
                     QGVADALFGAAAGWLKKKGLNAMRGPVSPSMNDQCGMLTRGYDSSPVFLMLYNPPYYN
                     DLVLKYGHHIGQELLAWYIDQESIDIERLRRISEHVKKREGLTIRTMNMKDFDREVDR
                     MREIYNKAWEKNWGFVPMTDKEFYFLGKSLKPLANPHYIYFVEDRNKRTIGFSLSLPD
                     VNQALKHVNGNPFSPIGLLKYLWYSRKITMVRTIVMGVLPEYRNKGVDSIMNAEIADY
                     GGKHGVHASEMSWILKANEAMSKLAKVIGGTPYKEYVIYEADI"
     CDS             complement(67741..68406)
                     /locus_tag="MDLBCIPO_00052"
                     /inference="ab initio prediction:Prodigal:002006"
                     /codon_start=1
                     /transl_table=11
                     /product="hypothetical protein"
                     /translation="MKKAVKLVSLAVALFAGLGNTAQAAGFKIGADVVSSYVFRGTEF
                     GNSVAIQPALSYTCPTTGIIVGAWGSYALSEDAGSRYKEIDLYATLPVGPLSLTVTDY
                     NNEPDSGDSFDFSDDSHNVVELSIGYAKDNLSLLAAINVAGADTDNAKYCEAGYKFYD
                     KDGYTAKGVVGLGDEDFYGDGDGDNIALVNTGISVSKDRYTASYVYNPDTAKSNLVFM
                     ASF"
     CDS             68681..69094
                     /locus_tag="MDLBCIPO_00053"
                     /inference="ab initio prediction:Prodigal:002006"
                     /codon_start=1
                     /transl_table=11
                     /product="hypothetical protein"
                     /translation="MRRADIMLQGNSSAYEVLYRFVALFSQDEGYSTLFFEELQLTMK
                     EAFVNAVKHGNKEREDLNVSISLTASAEVLLASVRDCGKGFNLDELPNPVHPRNLFRL
                     SGRGLYIIRSIAEIIACERDGDGWLLTLRYRPSWQ"
     CDS             69126..70814
                     /gene="pgi"
                     /locus_tag="MDLBCIPO_00054"
                     /EC_number="5.3.1.9"
                     /inference="ab initio prediction:Prodigal:002006"
                     /inference="similar to AA sequence:UniProtKB:P0A6T1"
                     /codon_start=1
                     /transl_table=11
                     /product="Glucose-6-phosphate isomerase"
                     /db_xref="COG:COG0166"
                     /translation="MGLSRSEVWNALLLHKQEIETLHMREMFQDGGNRFEQFSLQWGE
                     LMLDYSKNRITSRTMELLLDLARSVELEKRRDEMFDGAPINRTENRAVLHTALRRPPG
                     YSLVVDGLDLSTEIADVLAQMKDCCERVISGSWKGYTGKRMTDVVNIGIGGSDLGPCM
                     VTEALRPFAHGHLQVHFVSNIDGTHISETLKKLNPETTLFIIASKTFTTQETLTNAMS
                     ARAWFLTHAVERSHIAKHFVAVSTNRSKVVEFGIDDANMFRFWDWVGGRYSLWSSIGL
                     SIALFLGFDRFQELLNGACAMDEHFRESPLEGNIPVLLALLGVWYNNFFDVSSHAVIP
                     YDQYLHRFPAYLQQLDMESNGKRVDLAGNMVKYATGPVIWGEPGTNSQHAFFQLLHQS
                     PNFIPADFIVPLKTQNPIGEHHDILLANCFAQTEALMRGKNEQEVRQELDAAGCDDSE
                     MNMLLPHKVFPGNRPTNTILLKELNPYSLGALIAMYEHKVFVQGIVWGVNSFDQWGVE
                     LGKQLAKAIFPEIQGSETISCHDSSTNALINAYRDFKVSDSQLVSSQLSFFDPE"
     CDS             70975..72840
                     /gene="clcB"
                     /locus_tag="MDLBCIPO_00055"
                     /inference="ab initio prediction:Prodigal:002006"
                     /inference="protein motif:HAMAP:MF_01203"
                     /codon_start=1
                     /transl_table=11
                     /product="Voltage-gated ClC-type chloride channel ClcB"
                     /translation="MKGSLSRKILAFFYSIFRRSRYFKGTSQQFFRLTLDSFLVQLNL
                     TQDIPFLFVAVGVGLMTGYVAVIFHDAIMTISAISFTALRSFDKAPFIDKYWIFFLPF
                     IPAAGGLFVGLYNAFIVKARPGHGLASVIKAVAQNDGVINRKLWIHKSITSVLSIGTG
                     GGGGREAPIVQVGAAIGSTVAQMLRFSPNKTRTLLGCGAAAGLAAVFNAPIGGVMFAI
                     EVLLGDFSVKTFSPIVIAAVIGTVLSRSFLGNSPTFQVHEYSLVSNTELLFYCLLGIL
                     AGLSAVMFIKIYYAIEEWFGRIEKRWKIPIWAMPAIGGLMSGLICMWLPGLYGFSYEA
                     INHAVNGHESWSNMIGIYFLKPVVAGFSIGSGGSGGMFAPAMKMGAMLGGMFGTLVHM
                     LFPAITATSGAYALVGMGALTAGVMRAPLTVILILFEITGQYEIVLPIMFAAVTSSLI
                     ARLAYRHTMESYVLEKEGVRVGFGIALSVAEHISISEVMKTDYVQFRDSESATNMIDV
                     FFNTPESTFLVTNEQSLFSGIISLNEMRILLKEDFLVGLIAEDIVKKDVPVLYESSKL
                     DEALKLFEISDYDLLPVLDSGEGKLLGVVRQEEAFAYYRKQVNLYGSDQYESHKS"
     CDS             73107..73493
                     /locus_tag="MDLBCIPO_00056"
                     /inference="ab initio prediction:Prodigal:002006"
                     /codon_start=1
                     /transl_table=11
                     /product="hypothetical protein"
                     /translation="MKSFFDAVRNGEKGFVVKNAVFLPFHCEIISIWIGKEMSLLAAP
                     ELIVDLSESDLLAVREGDSYTNIVFRKWNDLSKELGHHKGHIILKAAEKGADIFKSEN
                     IHYIRIGFPDHQKEIVFEIIDDPYDL"
     CDS             complement(73589..76027)
                     /gene="priA"
                     /locus_tag="MDLBCIPO_00057"
                     /EC_number="3.6.4.-"
                     /inference="ab initio prediction:Prodigal:002006"
                     /inference="protein motif:HAMAP:MF_00983"
                     /codon_start=1
                     /transl_table=11
                     /product="primosomal protein N'"
                     /translation="MQVLTGADKLFKGEPFVATVSDSLTQDILPGCMVLLSAKKGNGR
                     VAIGYILALMPFESEEAPTIEIVDVLHGGRPVLNPPLMQLTEWMADYYLTRRIDTLMA
                     ALPAAIRTTVHDVVEIKHFTLNADAPKVINTALRRAIMQLMIREKRLTVHQLQQRIGR
                     KQLYRTLSELERGGHLQLTKRFSSTKAKQKSCYRLSLSLPENAEESLKNSPKQLEAIK
                     ILASFGNTFAFTETIGSSRETLNALVKKGFVEKTQMAVTSHFTTGFSETPQSTKTPTA
                     SQQKALEQLIHAVTQEEYKTFLLHGVTGSGKTLIYIELLKKVLAAGKTAIVLVPEIAL
                     TPQTAGRFREHFHDEITILHSAMSNQEKYDAWHSLRLGKTKIALGARSTIFAPLENLG
                     AIIVDEEHDSAYKQDRNPRYHARDTAIMRAMFSKAICVLGSATPSFESYNNAVKGKYT
                     LINLPERVDGATMPAITLVWMKGSPKASASISELLYSQIALRLEKNEQVILLQNRRGF
                     AGSIFCLACGHIPLCPFCNIPLVYHAAPKQLRCHYCGHAIHFTESCMKCSSSNLFYKS
                     SGTERIEEELQTLFPEERILRMDVDTTSAKGSHGRILKEFHDRKARILLGTQMVAKGL
                     DFPAVTLVGVLMADIGLNIPDFRASERTFSLLTQVAGRAGRSSLPGEVYFQVYNMEND
                     VFTALLQKERSYEKFFLQESALRKELHYPPASRLIKFECSSEEENQAEAAALYCKKSL
                     ELQLPAERGRVLGPAPAGIAKIRGRYRYHILVKLFDGKLSPPFIKQMSDDIIARFRSS
                     GVLFSIDVDPQNLM"
     CDS             complement(76102..76758)
                     /gene="adk"
                     /locus_tag="MDLBCIPO_00058"
                     /EC_number="2.7.4.3"
                     /inference="ab initio prediction:Prodigal:002006"
                     /inference="similar to AA sequence:UniProtKB:Q3JVB1"
                     /codon_start=1
                     /transl_table=11
                     /product="Adenylate kinase"
                     /translation="MRIILLGAPGVGKGTQSNYISKTFGIPQISTGDMLRSAVKAGTP
                     LGIAAKKVMDSGQLVSDEIIIALVKERLTKSDCSNGCLFDGFPRTLTQAEALRKDGIH
                     IDYIVEIDVEDEEIIERMSGRRVHLASGRTYHVSFNPPKTVDIDDETGEPLTQREDDR
                     EETVKKRLEIYHAQTEPLIAYYLDLSHNGDLDAPTYFKIEGKGKVEDIRDRILEALMV
                     "
     CDS             complement(76770..77555)
                     /locus_tag="MDLBCIPO_00059"
                     /inference="ab initio prediction:Prodigal:002006"
                     /codon_start=1
                     /transl_table=11
                     /product="hypothetical protein"
                     /translation="MELIDFIPFRSEFTKAYHGLTTNATHTSEKPVFSELRVRRYDKP
                     IDEISEFILNKIERWIGWNLISEKTTVGGMTAIRADVSSFILFGMKINVTFGLLEEKD
                     INGRPITTVNAKAETNIESRGDLGESRRAIRMILGAMDFEYRTELITEEDYQYRSLDT
                     KGSAAASQQIFNDAQLQQHKPSPGNAKATTIEFKKKPAIQTIQLKPAAKNDETTLTAS
                     PLSLSGDEMLNESAASATPESVTAEETRPQKPKIMIVTTKKTL"
     CDS             complement(77577..78656)
                     /gene="rlmN"
                     /locus_tag="MDLBCIPO_00060"
                     /EC_number="2.1.1.192"
                     /inference="ab initio prediction:Prodigal:002006"
                     /inference="similar to AA sequence:UniProtKB:P36979"
                     /codon_start=1
                     /transl_table=11
                     /product="Dual-specificity RNA methyltransferase RlmN"
                     /db_xref="COG:COG0820"
                     /translation="MSEQQQNITDLTLTELQQAMSLLGEPAFRATQIHQWLFSHHAAS
                     FEEMTILSLALRKKLSESFSIHPLKRVEHQECFEEDCESPTEKILLELQDKSRVESVL
                     IATENRRTACVSSQIGCPLQCPFCATGQMGFRRNLTAGEITGQIYALNELVGAKEPGK
                     SLTNIVFMGMGEPLLNTGNVIEAIETLSTRNYRFCLSQKRITISTVGVIPEIQRLGKS
                     GMKTKLAVSLHAADQQKRESLMPIAARQYPLKELGTALSEYTQSTGMPVTIVYLLLKG
                     INDSLDDAKMLARFSKTFLCKINLIDYNSIINIKFKPVYSATRDMFQQYLINSGLHVT
                     IRKSYGTTINAACGQLATASMQNPQ"
     CDS             78966..82565
                     /gene="egtB_6"
                     /locus_tag="MDLBCIPO_00061"
                     /EC_number="1.14.99.50"
                     /inference="ab initio prediction:Prodigal:002006"
                     /inference="protein motif:HAMAP:MF_02035"
                     /codon_start=1
                     /transl_table=11
                     /product="Hercynine oxygenase"
                     /translation="MALAWLHVSDFHLSDKGPYDQEVILRSLVSSVKRFRKEGHVPDL
                     IFATGDIAQSGKATEYEKATNFFDDLLDAAGLDRERLFLVPGNHDVDRNAGEFLARTI
                     SSADSADRFFSPDKQFPHLTLKFQAFAAWYNDYFKAIRSFPANTTCSPVELVSIREST
                     VAILPLNSALFCIDDHDHQQLFIGRRSLDAAKTQLAAADLTIALIHHPLDWLSSVERS
                     NIKAALGESVDLLLQGHYHETEMEGVVSANGGYLKLAAGASYQTRQYPNSAMYATFND
                     NQVTIYPISYKDTPHEVWTLDTSIFPSPSFIGSFKLLGRTTISGSAPIAANQQQESLP
                     PVKSHTEEAERYQSILKGELGFIRMLGLPGVESVKVNLNDDTFVPLRFSRSGDPDRSS
                     GKNCVLQEAGEQILTPDRVMREAFRVRRMLLVIGDPGAGKTTLLKYYALCALEDNHYE
                     RLGFSGPVTVFYLPLRELRPQENGCYESLPASLANWSERHQNRIDAKVFDEWLHGGRS
                     LVLLDGLDEISNREERIGVCQWIDAAWSGFSKASFVVTSRATGYRKEEGIELAADYER
                     ADVQDFTAEQQERFLANWFSAAFLREPCDEQLIPQDWQRQQRVKGEERTRKMVAYLNA
                     PKNKGLRQLAAVPMILQIMAILWKNRDFLPESRVKLYNAVLDYLLELRDKRREIPVLI
                     SAERARMVLGPLSLWMQEELKTDEVGRDALQKKMQERLDVQSEKSYTPPAVEVFCKHL
                     VNRAGLLVEYGSTAYMFRHKSFREYLAGVELVKKVKRTSGYLDNLILGFGDDWWEEPI
                     KFFLAQEDEESFDLFMEKLFDSPVSADLTQKQQLLLQTIIEETPLKKIDALCRKLLDL
                     STTASRQRVILDCLKAIGKPAALVALKEFRIRQFATEARESREIISRTEEVFLALGGI
                     IDERATGEVTLDFGGGGLNHVSFRNLNEQNAEYVLIPGGSYRYSVTEREEAVGALYVA
                     KYPVTNRLYRAFISFLQPETSGEVSSVTPALFRAELNALAKQESWEKEFANDLATLFR
                     SRYDEDRKFDGDDQPVVGVTWYAARAYALWLSLLEGESGCYRLPNEVEWEWAAGGRQG
                     TKGEKVRPWPWPEEKGEPTPKLANCERTVGATTPVGSYPEGATPEGLYDMAGNVWEWM
                     ENIYKNNTSARALRGGSWVNVPGYLRCSARLNLRPAGGGDDIGFRVVRSSHSS"
     CDS             82926..83984
                     /gene="nrnA"
                     /locus_tag="MDLBCIPO_00062"
                     /EC_number="3.1.-.-"
                     /inference="ab initio prediction:Prodigal:002006"
                     /inference="similar to AA sequence:UniProtKB:Q5SM25"
                     /codon_start=1
                     /transl_table=11
                     /product="Bifunctional oligoribonuclease and PAP
                     phosphatase NrnA"
                     /db_xref="COG:COG0618"
                     /translation="MIVPQYGRTLSAEEWSPVIDALLEGQHFVLTTHENSDGDGLGSE
                     VALARVLKAMGKEVAIVNPTEVPPNYQFLKKLYPITLFDKKSEEAIQELSLCDVVVLL
                     DANLHDRMGSLWPHVSFAKELGALKIVCVDHHLEPDDFTDVMVCESYASSTGELVYGL
                     IYALQERLGRELFTPEVAEALYVAVMTDTGSFRFPKTTPYVYQLAGDLVSKGADASEI
                     YDRIYNSLTTSALKLLGAALSAITILDDGDISWLFISQDMIKATGSKLFDTDLIIRYL
                     LSVPSVRVAVLIVEMQDGRTKASFRSRGRIYVNQFAKKYGGGGHMNAAGCLFQFSSDK
                     AQMVLLEDLRLFLKNQID"
     CDS             84017..85528
                     /gene="pepA"
                     /locus_tag="MDLBCIPO_00063"
                     /EC_number="3.4.11.1"
                     /inference="ab initio prediction:Prodigal:002006"
                     /inference="similar to AA sequence:UniProtKB:O86436"
                     /codon_start=1
                     /transl_table=11
                     /product="Cytosol aminopeptidase"
                     /db_xref="COG:COG0260"
                     /translation="MKLSVTKSDLARLECEFLALPFSSGELKKEAGERLSALGIDQQV
                     LKDFKGDAGELVVVYGEAEKCSAVRIALLGLGEKVTLDDWRKAAVAFASRAVDMKIGK
                     IAVDCSGIEALAAVTGQSVSTLAAAFVEGCFAGSYRFDRLKSGKLDKKEAGEKSKGID
                     ELLLSVEDSAFEESEKGVAEGEILGSCQKMVRDMVNLPGNYLHATDIAEAAAESGKKY
                     GYDVTVFDKKEIEALGMGGLLAVNKGSHHPPTFTILDYKPKGEVKAVVALVGKGVTFD
                     SGGISIKPSENMGEMKSDMAGAASVLGAVEAAARLCLPLHLIGLIPATDNMPSGTAQQ
                     PGDVITTYSGITVEVGNTDAEGRLILADALSYGKEKYKPDVIIDVATLTGACIVALGY
                     AVAGFFSNDDKLADAIYQAGQQSGEKVWRMPLWDLYAEQIKSDVADVNNTGGRGAGTI
                     TAAKFLEKFIDGHKNWAHIDIAGPSFASKSAGKVNGGTGFGVSLLVEVLKKWA"
     CDS             85583..86287
                     /locus_tag="MDLBCIPO_00064"
                     /inference="ab initio prediction:Prodigal:002006"
                     /codon_start=1
                     /transl_table=11
                     /product="hypothetical protein"
                     /translation="MKDVSQNPVVIIPGVLFWDSLYDTMKEVLAGYISKERVVVAPVN
                     LLDWVGFPPSPEKSTNRVMKAVDRAVRAMKRKFPDEPVTLVAHSGGGTVAMIYLLEKS
                     FQGDVYHTGNQVGKLVTLGTPFHTHEYYAKIKTDFIFRHLQKDFFERCRVVSVVSDKY
                     HGNHQGSFVEKMCYKFYQSVQEDGNVKGDGIVPAKSCFLEGAENVTIADAEHLPTPHT
                     RWYGTKEGVEQWIQWL"
     CDS             86269..87120
                     /locus_tag="MDLBCIPO_00065"
                     /inference="ab initio prediction:Prodigal:002006"
                     /codon_start=1
                     /transl_table=11
                     /product="hypothetical protein"
                     /translation="MDSMAVRDSRIRVAGIVFLVFILILSSCNQEKQKQDPQQEHVES
                     MMAILAQVQKNLGRIQQKEAVVERLSSGIEGKDTASVEEIGKDIAASIRFIDSSLVAS
                     KKLIRKLEEENRSSSYRVDSLDRLVSELKLAINAKDREVNALKGHVQKLDKQISSLLT
                     TVDVLDEFIQDQEVQLYTAYYISGTFDELVTKGVLVRINPLEKLFGSEYRLASDFNIR
                     LFKKVDITETRDLFFDKPLKKLKIITPHTVGSYELVGGKTSSLLLVRDESAFWQKSRC
                     LVIVIEE"
     CDS             87160..88497
                     /gene="rkpK"
                     /locus_tag="MDLBCIPO_00066"
                     /EC_number="1.1.1.22"
                     /inference="ab initio prediction:Prodigal:002006"
                     /inference="similar to AA sequence:UniProtKB:O54068"
                     /codon_start=1
                     /transl_table=11
                     /product="UDP-glucose 6-dehydrogenase"
                     /db_xref="COG:COG1004"
                     /translation="MKITIFGSGYVGLVTGACFAEVGNDVLCVDIDQRKIDALNAGKI
                     PIHEPGLDEIVAENIKEGRLRFTTDLREGVEFGLYQFIAVGTPPDEDGSADLRHVLSV
                     AESIGTYMQEYRIVINKSTVPVGTADLVREKIGSVLVERNVDIDYDVVSNPEFLKEGD
                     AVNDFMKPERIVVGVDNPRTRELLRFLYSPFNRSHERFIAMDVRSAELTKYAANAMLA
                     TKISFMNEIANIAERVGADVEAVRKGIGSDSRIGFSFIYPGIGYGGSCFPKDVQALER
                     TAHKHGYHSRILQAVEAVNHDQKSSIVRKIRGHFTDGIKGSVFAIWGLAFKPNTDDMR
                     EAPSRRVIEELLSDGARVRVYDPVAMDEVRRIYGEHDDIFYASNPEEAIKGSDALVVL
                     TEWLVFRSPDFEMIKRDLAHPVVFDGRNIYSPEFMEQSGFTYYSIGRPPRGVS"
     CDS             complement(88499..89314)
                     /gene="thiD"
                     /locus_tag="MDLBCIPO_00067"
                     /EC_number="2.7.1.49"
                     /inference="ab initio prediction:Prodigal:002006"
                     /inference="similar to AA sequence:UniProtKB:P76422"
                     /codon_start=1
                     /transl_table=11
                     /product="Hydroxymethylpyrimidine/phosphomethylpyrimidine
                     kinase"
                     /db_xref="COG:COG0351"
                     /translation="MRTSYKTILTIAGSDGSGGAGIQADIKTFAALECYGLSVITALT
                     AQNTMGVHAIYPVSEACVATQFRAIASDIAIDAVKIGMLGSAEMITVVASLLKELKEK
                     PPIILDTVLGSSGGAPLLPPDALPILKAKLFPLASLITPNLPETALLTDMKLPLSTPE
                     SIEAAAMKLQQAGAASVLIKGGHGEEEHCSDCLLHNNRFFWFSSKKIMTNNTHGTGCT
                     LSSAIAAFMARGEKTENAVGKAKAYLNEAMQAGANYHFGSGNGPLHHLYRLWR"
     CDS             complement(89311..89934)
                     /gene="thiE_1"
                     /locus_tag="MDLBCIPO_00068"
                     /EC_number="2.5.1.3"
                     /inference="ab initio prediction:Prodigal:002006"
                     /inference="similar to AA sequence:UniProtKB:P39594"
                     /codon_start=1
                     /transl_table=11
                     /product="Thiamine-phosphate synthase"
                     /db_xref="COG:COG0352"
                     /translation="MIPSLPFLCVITDEALCPVTLAENALKGGAAMIQLRHKTASGSQ
                     LFSWAVEISKRCHQYHALCIINDRVDIALASSADGVHLGQQDMPARTARKLLGKMAII
                     GVSASSPDEARLAEQEGADYIGFGHIYPTASKLKEFSPVGVEALRKTAAIVSLPIIAI
                     GGITIENSASLISCGASGVAVISAVSKADDPSKAAHELLCAIQGREA"
     CDS             complement(89931..90734)
                     /gene="thiE_2"
                     /locus_tag="MDLBCIPO_00069"
                     /EC_number="2.5.1.3"
                     /inference="ab initio prediction:Prodigal:002006"
                     /inference="protein motif:HAMAP:MF_00097"
                     /codon_start=1
                     /transl_table=11
                     /product="Thiamine-phosphate synthase"
                     /translation="MAVVTHFSISNCVRKTESNKRYQENEQKAEQELLRLWSELFIVH
                     HNSKYFNKMKHNRKKEAPLPRLHLISSGKESSDTSTPLLNQLSLLPGSFPCMVQIREK
                     QLNAKELLNLALKARAIKAPEGTLLLINERADIALAAGLDGVHLPESGCSASKLRPFT
                     PGMIYGYSVHSASALRMAEESGADYLLFGPVFDTPSKRRYGAPQGLEKLGALCRSTSL
                     PVFALGGISPMNARFCIDKGAYGIAGISLFQERSRLAEIIEQLYLHLHP"
     CDS             90760..91242
                     /locus_tag="MDLBCIPO_00070"
                     /inference="ab initio prediction:Prodigal:002006"
                     /codon_start=1
                     /transl_table=11
                     /product="hypothetical protein"
                     /translation="MGIIEEKIIKAGFLLPQSAAVAGLYSPAMRSGNLVYTSGQLPLF
                     DGKLIEPGGKGKIDEERKEEAVYAARVALINALAAVKSVTGTLDRIEQIIKLTLYVAS
                     KNNFSSQHLIANGASSLLHEIFGERGGHARSALGVAELPLNSSLELELIVEYNPASLL
                     "
     CDS             92015..93685
                     /locus_tag="MDLBCIPO_00071"
                     /inference="ab initio prediction:Prodigal:002006"
                     /codon_start=1
                     /transl_table=11
                     /product="hypothetical protein"
                     /translation="MSRILIIVMMLFVLAFGFYLGVRLNGDGGSRFEKQKKILEAYGL
                     MKQFYVDDVNGDSLAGAGIQGMAEYLDPHTVYLEPEKVSYSQAEFDGNFDGIGIEFDV
                     INDTLLVVTPLSGGPSASVGISSGDRIIAIDSVSAIGITPQQVLKKLRGTRGTKVHLK
                     VLRPLSGKLLDFLVARGKISTSSIDAAFMIGNRVGYIRVSRFIATTADEFRRALLSLK
                     QQGMVRLVIDLRGNPGGFLEQAVEVADEFLSQGKLIVFTKSRAGGAEEERYLAKSGGG
                     YEKGDLIVLVDKGSASASEILAGALQDNKRAVVVGELSFGKGLVQRQIPFSDGSALRL
                     TVSRYYTPSGRQIQRVYHKGSAGRERYYEDAMTNILPQKLFAHPDSLLYLKNGDVVVY
                     KTSSLPSLVASLSTGKEKGNGRLAALRDAGGVIPDYWVTASSYSDFYQRLFQSGSFDD
                     IARRLLDDPQSAAQGYRSSLDRFIAEYAGESNFEALVITSCKAKKIAFDRSGFIRERK
                     EIARAVKSRIAHQLFGAEGQIRFLVQSADPVVKIAVTVPAAQPSQVVR"
     CDS             93732..94388
                     /locus_tag="MDLBCIPO_00072"
                     /inference="ab initio prediction:Prodigal:002006"
                     /codon_start=1
                     /transl_table=11
                     /product="hypothetical protein"
                     /translation="MSILEKINNAACTLRLKNDWLKIFTCPVPTSDFLSFVAIAVIDA
                     PQHSVLSLLYDIEVAPEWVWKTREMRLLQELSEDEGRVVYQLVSAPWPVSDREIITRS
                     MGYMDPETSEVFIKLECMADYLPRNDKYVRVPELEGAWNIVPLSENQCRVVFRLHIEP
                     GGEIPSWLANIAVIDTPYHTMINLREMVKREKYKIPVDAPFKKSSKDVIQNYEKFITV
                     "
     CDS             94439..95077
                     /locus_tag="MDLBCIPO_00073"
                     /inference="ab initio prediction:Prodigal:002006"
                     /codon_start=1
                     /transl_table=11
                     /product="hypothetical protein"
                     /translation="MDVESILHGKWAFRVEHKGIKIFSSRVSGSDIHGFKGEADMPTS
                     LKKLISLFHDMGNYSRWVHQLSSMDVLEQTDGVEYVIRQIINTPWPLQKREMILRTGL
                     VSAGENAIGVTMKGEPDYLPDNPKYHRVRHSTGMWVFTPTDHGTVHTTFVMHVDPGND
                     VPVPVSNTGMFEVPFYSLNNMRTLVMDGSYNPPYPKEIEQHLSIVEDTPDKP"
     CDS             complement(95046..96032)
                     /gene="hldE_1"
                     /locus_tag="MDLBCIPO_00074"
                     /inference="ab initio prediction:Prodigal:002006"
                     /inference="similar to AA sequence:UniProtKB:P76658"
                     /codon_start=1
                     /transl_table=11
                     /product="Bifunctional protein HldE"
                     /db_xref="COG:COG2870"
                     /translation="MTTSQIKSILHSFRSKRIAVIGDIMLDKYIFGHVSRISPEYPVP
                     VVDVTHEDSRLGGAANVALNTLSLGAETILIGITGADSNREILLDLFRNHGLATEGLI
                     CDPSRPTTSKTRILSQNHHITRVDFESRKEIDAEIERAVFDSVEAVLDSVDAIVLEDY
                     NKGLLGAQLIQQIITSAKRHNVPVLVDPKHQNFFAYKGCTIFKPNLSEMAASLGIILH
                     NNDREVEDACLLLQKKLEADAIIVTRSDKGMTVYNGAFTHIEATSLEVADVSGAGDTV
                     IGILALGTAAHIDIVTNAIIANLAAGTVCQEVGAVPVNPEKLLKVYQEYLQQ"
     CDS             96195..97544
                     /gene="ffh"
                     /locus_tag="MDLBCIPO_00075"
                     /inference="ab initio prediction:Prodigal:002006"
                     /inference="similar to AA sequence:UniProtKB:P37105"
                     /codon_start=1
                     /transl_table=11
                     /product="Signal recognition particle protein"
                     /db_xref="COG:COG0541"
                     /translation="MFDSLSDKLEATFKKLAGQATINEINIGLAMRDIKRALLGADVN
                     YKVAKKLIDDIREKSLGEQVIKSVSPAQMIVKIVYDELTELMGGEQKPLNLSPKKLPA
                     VIMVAGLQGSGKTTFCAKLALRLKKSGKQPMLVAADVYRPAAIDQLKALGQQVDVPVF
                     AIEEQDAMKAALQGLEAARSAAKDVVIVDTAGRLQIDQVMMAEAESLKHALKPDELLF
                     VVDSMMGQEAVNTAKAFNDRLDFDGVVLTKLDGDSRGGAALSIRQVVEKPIKFISIGE
                     KVDDLDLFYPDRMAQRILGMGDIVSFVEKAQENLDLEKSLEMQKKLMKNEFDLNDFFD
                     QLQQLKKMGSIQGLIEMVPGLNKMVPKQDLENLDFKPIEAMINSMTKQEKMTPDIING
                     SRRQRIARGSGTKVQEVNLLLKQFGEMKKMMRSVSKLSQSGRKITSQNLALDKFLKR"
     CDS             97653..98003
                     /locus_tag="MDLBCIPO_00076"
                     /inference="ab initio prediction:Prodigal:002006"
                     /codon_start=1
                     /transl_table=11
                     /product="hypothetical protein"
                     /translation="MADARSPRDGKFLEVVGTYQPTAKPHAVTIKKDRIVYWMQTGAQ
                     PTATVNSLIRTTGLLYELRLKSMGRSEAEISAEMEKWQEHQAVRRQKRLALKSHRRSA
                     KKEAEAKAATGGEA"
     CDS             98010..98531
                     /gene="rimM"
                     /locus_tag="MDLBCIPO_00077"
                     /inference="ab initio prediction:Prodigal:002006"
                     /inference="similar to AA sequence:UniProtKB:P66656"
                     /codon_start=1
                     /transl_table=11
                     /product="Ribosome maturation factor RimM"
                     /translation="MYSEVSVELYLTGIILKPKGLKGEVKVELITDFPESFLSRKKYF
                     AGKSVDSVQQLVVEKAVLGGGFAWLFFEGIDSMEKAEALVGWKLFIKEDQLLPQPPDR
                     AYLHEIIGMKVLDRSRSEVGKVTNVLAMPAHDVYEVLVGEKKILLPAIDEFVEEFNLR
                     EQYMVIPRFEEFL"
     CDS             98532..99278
                     /gene="trmD"
                     /locus_tag="MDLBCIPO_00078"
                     /EC_number="2.1.1.228"
                     /inference="ab initio prediction:Prodigal:002006"
                     /inference="similar to AA sequence:UniProtKB:Q6GHJ5"
                     /codon_start=1
                     /transl_table=11
                     /product="tRNA (guanine-N(1)-)-methyltransferase"
                     /translation="MVVPETPSQLRNAIRIDVISVIPGFFDSPLDNGLLSIARRKELA
                     EIHVHNLHDYGLGRYRQVDDSPFGGGAGMVIRPEPVFACIEALKAEREYDEVIFLSPD
                     GELFEQSMANRFSRMHNLIILCGHYKAVDERIRQKLITMEISIGDVVVSGGEIPALFL
                     MDALVRVIPGVLGDSESALTDSFQTELLDCTYYTRPAEFRGMKVPEVLLTGHHSNIEQ
                     WRSENALERTRKRRPDLLDKECLELKNKIT"
     CDS             99291..99653
                     /gene="rplS"
                     /locus_tag="MDLBCIPO_00079"
                     /inference="ab initio prediction:Prodigal:002006"
                     /inference="similar to AA sequence:UniProtKB:A2RLS5"
                     /codon_start=1
                     /transl_table=11
                     /product="50S ribosomal protein L19"
                     /db_xref="COG:COG0335"
                     /translation="MDQLIKLVEATQAVTDFPEINPGDTVKIQLKVIEGEKERLQAFE
                     GVVISDRGAGGNKTITVRKISHGVGVERIIPVNSPNIESVTVVKHGKARRAKLFYLRK
                     RTGKAALKVKERKMAERV"
     CDS             99841..100677
                     /gene="mutY"
                     /locus_tag="MDLBCIPO_00080"
                     /EC_number="3.2.2.31"
                     /inference="ab initio prediction:Prodigal:002006"
                     /inference="similar to AA sequence:UniProtKB:A0R567"
                     /codon_start=1
                     /transl_table=11
                     /product="Adenine DNA glycosylase"
                     /db_xref="COG:COG1194"
                     /translation="MTLSLNSRNIERFRQQIFDFYQLNRRSFPWRETTDRYAVMVSEI
                     MLQQTQADRVVGKFLAWMDTFPDTETLASATLREVLILWSGLGYNSRGQRLQNCAKVI
                     MERFDGVVPARPELLKTLPGIGEYTCRSIPVFADNLDVAAVDTNIRRIIIHEFALPED
                     TPKREIQSVAELLLAKGRSREWHNALMDYGSINLTSRRTGIRSLTKQSKFQGSKRWYR
                     GRLLKELVASESLFVEELEEKYGDCPWGLQGIIDGLVREGLVDEDEGLNGQGRVLRIR
                     EE"
     CDS             complement(100790..102622)
                     /locus_tag="MDLBCIPO_00081"
                     /EC_number="6.2.1.3"
                     /inference="ab initio prediction:Prodigal:002006"
                     /inference="similar to AA sequence:UniProtKB:O53521"
                     /codon_start=1
                     /transl_table=11
                     /product="Long-chain-fatty-acid--CoA ligase FadD15"
                     /db_xref="COG:COG1022"
                     /translation="MGLINPGFQTLPELFTSVFNHYRGQSSKFPFARKINGVYEPISY
                     SAFEKDVNSFAAFLKQNGIKAKERVAILSENRPGWYLSDMAILNIGAINVPLYPSLPA
                     NQIEYILSNCSAKGIIVSNMLQLGKILSIWQNLPELTLVVVMNRLEETIEDVLDLNQA
                     KARGEKILAEKPWCLEGVPVEPDDVATIIYTSGTTGLPKGVMLTHRNICENVKSCSSI
                     MRLDESDCSLSFLPLSHAYERTGGYYLIFSCGAAIYLAESIETISLNMSEARPTIIFT
                     VPRLFDRIKMGILKQISSQSAIKQKIFYWALKTGEKYHQEINEKGVAGKLLSAKHALA
                     EKLVYKKIKNKFGGRLRYFVSGGAALPQKIGEFFQALDISILEGFGLTETSPVTHVNR
                     PEKIKYGTVGPAVENVQVMIAEDGEILLKGPNIMKGYWNDEAATREVIRDGWFHTGDI
                     GVIDRDGYLKITDRKKHIIVTSGGKNIAPMPIENLISDSSYVDQVIVIGEKRPFLIAL
                     IVPEFNKLKEFAAAEGIQAASNKELIENKSVQQIFEKLLRTVSRQLATHEKVRKFLLV
                     ETAFTIESGHMTPTMKLKRKEISARYASEIDKVYNALNMVYNSE"
     CDS             102832..103893
                     /locus_tag="MDLBCIPO_00082"
                     /inference="ab initio prediction:Prodigal:002006"
                     /codon_start=1
                     /transl_table=11
                     /product="hypothetical protein"
                     /translation="MRMTKKTGNNLAGYIGLALGLVLIVFQFRQIDFAGVVGRISSIG
                     FSSVSILLPFLALHLLETFAWIKVFPPGITAIPFFKLLKIQLITETISMTLPAGMAIG
                     EPLRPYLCSRFIGIPLPAGVASVAVRKLMLGVAQGIYTIIGAIAGFSLLQTISIPMIP
                     AGVLGYIMVGAGVAVFSLFFVFLLLLLNGNAAQSVHRLLMFVPFKRVKKWLLDRESGF
                     LDTDAELKSFDTPFAGRLILVLLIYIIAWFMLAIESYIILRLLGVDISFLQVLSMDTA
                     ITMLRAFFFFIPSGLGIQELGYRVFFQALGLYNVQDYGAFVLLRRFKELLWYTFGYGI
                     MFLSGVHLRDAEGVSRGDS"
     CDS             103890..104846
                     /locus_tag="MDLBCIPO_00083"
                     /inference="ab initio prediction:Prodigal:002006"
                     /codon_start=1
                     /transl_table=11
                     /product="hypothetical protein"
                     /translation="MKKKVLFICGSMNQTTQMHQIAGWLTDYEQYFSPFFSDGILGSA
                     SDRGLLEFTIMGRKRSNRTLEYLRSNHLTIDIGGLAHAYDLVVTCTDLIVPKHIRRKR
                     IVLVQEGMTEPETVFFHLAKNFQWVPRWIAGTATTGLSDAYEKFCVASEGYRELFIRK
                     GVSPTKLEVTSIPNFDNCEQYLQNDFAHRDYVLVCTSDNRETFIYENRLKNIRKYLAM
                     ADGSQLLFKLHPNENIARATREIERYAPESLVFSEGRTEEMIANSRMLIAQFSSTIFV
                     GSALNKIVHCGLHPDELKSLTPLQNKSAAKRIADVCRQVIDG"
     CDS             104868..105581
                     /gene="legF_1"
                     /locus_tag="MDLBCIPO_00084"
                     /EC_number="2.7.7.82"
                     /inference="ab initio prediction:Prodigal:002006"
                     /inference="similar to AA sequence:UniProtKB:Q0P8S7"
                     /codon_start=1
                     /transl_table=11
                     /product="CMP-N,N'-diacetyllegionaminic acid synthase"
                     /db_xref="COG:COG1083"
                     /translation="MHTVAIIPARGGSKGLKEKNIYPVAGKPLLAWTILQASASTSVE
                     KVFVTTDDKAIADVAYAYGAEVIVRPPELAGDKASSESAIMHALSVIEREYNMPLEMI
                     VFLQATSPLRKPDDIDRAVALFCQEGADSLISVTRADDLTLWESRAGKWESVNFDYRN
                     RGMRQDRPTQFIENGSIYLFKPEILAAFGNRIGKKLSVYEMEFWQTWEIDTIKEIDLI
                     EYYLYKKNLAGRDVAPQNY"
     CDS             105595..106725
                     /locus_tag="MDLBCIPO_00085"
                     /inference="ab initio prediction:Prodigal:002006"
                     /codon_start=1
                     /transl_table=11
                     /product="hypothetical protein"
                     /translation="MNFFLSTDLVIGVNEALKLNEHLSQLSVKKPGIIYDANVAGSLY
                     FQSVLKNLTSVYTNAVIYCNEFAGEPTYAHLETVAEFFRSNPPDALVAIGGGSSLDLG
                     KGVALLMTNNVPALSLKGFPSGVNDPLPLVTVPSLLGSGAEVSFNAVFIDEAEGRKLG
                     INSRKNFPKKAVIDPQLSMTAPLENVIASAMDSLVHCVDSFGSVKHTALSRIFSIEGF
                     QRTFYALQQNQLDRAESRLDLALGSVCGTVALMNSGDGPTNGFAYYLGVKHRVPHGLA
                     GAIFLKEVMRYNHLQGYEKYALLNPMRSTPSPKEVTIELLEEMDELYRQLQIPTLVPY
                     GYGKGSVTEFAHNASEALKGSFSGNPVEFTEESAVAVISQLT"
     CDS             106749..107906
                     /gene="kdnA"
                     /locus_tag="MDLBCIPO_00086"
                     /EC_number="2.6.1.109"
                     /inference="ab initio prediction:Prodigal:002006"
                     /inference="similar to AA sequence:UniProtKB:Q8EEB1"
                     /codon_start=1
                     /transl_table=11
                     /product="8-amino-3,8-dideoxy-alpha-D-manno-octulosonate
                     transaminase"
                     /db_xref="COG:COG0399"
                     /translation="MAGAELIGREELAEIQELFSREKVNLYRYGGGNYKTREFEEKFA
                     AWIGVKYAHAVSSGTAAIHCALAGAGIAPGDEVITTAWTFIAPVEAISALGAVPVPVE
                     LDETYHLDPLEVEKAITPATKAVVAIPMWASPKMDELSALCRERGLILIEDAAQALGA
                     SYKGQKLGTIGSVASFSFDAGKTLHTGEGGIIVTNDKEIYDRAAEFSDHGHMHLPGLP
                     RGKDPRRSKGLNLRLSEVTAAIGLAQLAKIDTILSMSRENKKKIKEAIRHLDNIILRP
                     FSDEAGSQGDTLIFRVRDREAALQFEAHLTEHGFGTKILPEALDWHYAGVWGHLLGEY
                     DRYRGLDLETLWPKTGIMLRSSICLNIPVLMDGETIERVINAIISGAEKIG"
     tRNA            complement(107969..108041)
                     /locus_tag="MDLBCIPO_00087"
                     /product="tRNA-Cys"
                     /inference="COORDINATES:profile:Aragorn:001002"
                     /note="tRNA-Cys(gca)"
     CDS             108176..109477
                     /locus_tag="MDLBCIPO_00088"
                     /inference="ab initio prediction:Prodigal:002006"
                     /codon_start=1
                     /transl_table=11
                     /product="hypothetical protein"
                     /translation="MTTAISVLLFLPLFLLLAFVAYRIVRDAPLKTELQRLQGIEDEA
                     RSSTLRLESKSLELENLRTQYARLEADMANEQRSSSEKIALMQESETRLKSEFENLSN
                     RIFEERGRALGLENRERMDALLQPLREQLDSFRNRVDEVHSRDTEQSTRLIEQVRQLQ
                     ELSGRVSDEANMLARAIKGDSKKQGDWGEMIIERIFEASGLEKGREYLVQESFRAEDG
                     ILRRPDFMVLLPGNKAVIVDSKVSLTAYERFCSLDQEPQRQTALKEHVHSVRRHIGDL
                     QAKEYSSIAGNRTLDFVIMCIPLEPAWQTVMQNDPELIYDLAGKDVVLCGPTTLMITL
                     KLIVQIWRRENENRNAELIAEKAGRIYDQVFLVVEAMTEARKKLSGVSDSFDLALKRL
                     KEGRGNLVGRVEEIRRLGAKVTRQIPPDLVADAEDGAVESE"
     CDS             complement(109485..109793)
                     /locus_tag="MDLBCIPO_00089"
                     /inference="ab initio prediction:Prodigal:002006"
                     /codon_start=1
                     /transl_table=11
                     /product="hypothetical protein"
                     /translation="MVVKKFLPLHPGTVLLEEFLTPMNLSENRIAEDIHIPVWRINDI
                     IAGKRCITAETALRLARYFSTPPQFWFGLQMDYDLKVALNNEGAKIEREIKAYDDSRS
                     "
     CDS             110003..110377
                     /locus_tag="MDLBCIPO_00090"
                     /inference="ab initio prediction:Prodigal:002006"
                     /codon_start=1
                     /transl_table=11
                     /product="hypothetical protein"
                     /translation="MPWRPARERLIEYILKIACEISKPGLRNKAHILLISNKYGVRSF
                     DVTEKPAVGTLSIRRLTCQHHADRCRRTLLIITKITSCTRCVNRMVYSLLSLYFQDFD
                     EPPLPGLSARQLFVHVEIPSRV"
     CDS             complement(110296..110523)
                     /locus_tag="MDLBCIPO_00091"
                     /inference="ab initio prediction:Prodigal:002006"
                     /codon_start=1
                     /transl_table=11
                     /product="hypothetical protein"
                     /translation="MEQNIGQIDKKIRVGVGVAIILAGFATQSWWGAVGIVPLLTSFA
                     GFCPLYTLLGISTCTKSCRADKPGKGGSSKS"
     CDS             110811..111230
                     /locus_tag="MDLBCIPO_00092"
                     /inference="ab initio prediction:Prodigal:002006"
                     /codon_start=1
                     /transl_table=11
                     /product="hypothetical protein"
                     /translation="MKRLFLFFCVGLLFNTESNATTNVLDGQAIFIRNCSVCHSVNPP
                     PKSAPPIVPLASHYHLRFQTKAEGVNHLVGYLQSPDKRNAIDSRAIARFGLMPASPLS
                     AVELKAVAEWVWDQYNPAMGRGRGFGGQGAGRRRMNP"
     CDS             111427..111762
                     /gene="ygaV"
                     /locus_tag="MDLBCIPO_00093"
                     /inference="ab initio prediction:Prodigal:002006"
                     /inference="similar to AA sequence:UniProtKB:P77295"
                     /codon_start=1
                     /transl_table=11
                     /product="putative HTH-type transcriptional regulator
                     YgaV"
                     /db_xref="COG:COG0640"
                     /translation="MQRSLLTVEYSGEEESLALFAKALSHPVRVKILTLLASQTCCFT
                     GELTELIPMAQSTISQHLKALLEAGLIQGEINPPRVRYCIHRENWRKAYSVFERYFRP
                     DRVFGCNHC"
     CDS             111815..112114
                     /locus_tag="MDLBCIPO_00094"
                     /inference="ab initio prediction:Prodigal:002006"
                     /codon_start=1
                     /transl_table=11
                     /product="hypothetical protein"
                     /translation="MKKIKILGSGCAKCNQLADAVKAVIAAEGIDASVEKVEDMQQIM
                     AYNILSTPALVVDERVVCKGRTPSYDELKEMLSAKPQGCCCGSHGSKENGKSSCC"
     CDS             112184..113236
                     /locus_tag="MDLBCIPO_00095"
                     /inference="ab initio prediction:Prodigal:002006"
                     /codon_start=1
                     /transl_table=11
                     /product="hypothetical protein"
                     /translation="MGQQSRKALRMESVKWISAVFVAGGLWFLVYNNLEWFAALSLQF
                     VGITRTSSFGEALFFFIYEVPKVLLLLTAVVFLMGVVHTFISAERTRALLSGRRIGVG
                     NIMAASLGIVTPFCSCSAVPLFIGFLQAGVPLGVTFSFLISAPMINEVALALLFGMFG
                     WKIALLYMGMGLMIAIVAGLVIGKLKMERYLEEWVQKLQQSQVSAEAEGEVISWPLRL
                     KEGVSHVREIVGKVWLYIVLGVGLGAGIHGYVPENFMASLMGKSVWWSVPVAVLIGVP
                     MYSNAAGILPVVQALLGKGAALGTVMAFMMSVIALSAPEMIILRKVLKPQLIAVFAGV
                     VAVGIMIVGFVFNLVL"
     CDS             113357..113785
                     /gene="arsC_1"
                     /locus_tag="MDLBCIPO_00096"
                     /EC_number="1.20.4.4"
                     /inference="ab initio prediction:Prodigal:002006"
                     /inference="similar to AA sequence:UniProtKB:P45947"
                     /codon_start=1
                     /transl_table=11
                     /product="Arsenate reductase"
                     /db_xref="COG:COG0394"
                     /translation="MKKSILILCTGNSCRSQMAEGFLRSFDSSLEVYSAGTKPAATVH
                     PLAVKVMREEWVDISTNLPKSVDTFLEKAFDYVITVCDGANDSCPMFVGKVEHRLHIG
                     FDDPAEATGTKEEVLATFRRVRDEINQRFRQFYNENLKGK"
     CDS             complement(113940..115661)
                     /locus_tag="MDLBCIPO_00097"
                     /inference="ab initio prediction:Prodigal:002006"
                     /codon_start=1
                     /transl_table=11
                     /product="hypothetical protein"
                     /translation="MQSKSDLHSYELRIGVTGHRNLIQEKAVAEAVERLVVYLNGLFV
                     KSRDILVKWTAISPLAKGADRMVARSILKLPNSRLKVFLPFDIDAYRNDFEKGADREE
                     FEELLKVSIFQHQCSQEKPGNFKDDHRNEKYLQCGKEVVDACEILITVWDGNIAKGTG
                     GTGGTADIVKYALTWGRTILRIDPNNPSAPATLLVTPKHSDEEDNNKPFYEEHPLPSK
                     AKTLSINYVHFAEFVRYTLRPRAKIETAIAECTRQLKDLAKTTSLPYSHIKPLLDHLI
                     PTYVHADQRAATYQKWHVRTSKAIHLFAAIAVTIVVGQVIFRPHELWIIWFEIYSMIA
                     VVAALIFSNILGWHEKWIDYRFLAEQLRTIMFTIVTQENPDSELKQSSQTLPFYNKPK
                     NWIDFLVAGQVKDVLANLKSSAELEAVKGFVIKGWLTDQKEWHKKNAKRKKQVEHKLQ
                     RTVLILFCITLAMAVLHLSGVGHGHIEDGREIYYFSNWGTFLAITLPAWGAAIHAISK
                     QLEYERIATRSTKMAVELERLEENAIKCTTPEEFRKIVQQAIQTVNLETFEWWALISF
                     NSPELVA"
     CDS             complement(115701..118409)
                     /locus_tag="MDLBCIPO_00098"
                     /inference="ab initio prediction:Prodigal:002006"
                     /codon_start=1
                     /transl_table=11
                     /product="hypothetical protein"
                     /translation="MQQNKNALLVVVTGDVTMDWNIARHAHPSQEATEWTGEARSNLN
                     WQYGSAALLAELITTMTKQLESDLPYTVKVISPDTPAQASFTLFNTCYVHSYAVWAQY
                     RDKVPEKTERSEPHWRVERFLGLDLPSEGVAEHRGNPVPKRSANADIIVIDDSNLGFR
                     NNKANWPEAISEPAHNVNDPWIIVKMSSPVAKGDLWSHLVAKVSDRLVAVLTIDDLRQ
                     SKIQVSARISWEKTAQELNWELTHNPEVNGLTNAAYCIVSFGTTGALLIPGRHNSGKK
                     PTLLFDPLFMEGEWAPGKGMMIGKTSTLVASLVFQILLNRDAPDFKQGVQCGVTAMRH
                     LQTVGYDGGTEPVTRLQFPTEGVISTLKNAEIPLAEAELQASTVKNSSQLLHWTILAA
                     SSHDSLESLSETIVLQGTKNTLKNVPIGKFGKLVTVDRQEIESLRSIQSLIGEYCTQK
                     KERPLSIAVFGPPGSGKSFAVEQIALVANPEKIAEKTLTFNLSQFNDPDELINAFHQI
                     RDIGLSGKIPLVFWDEFDSTLENKKLGWLRFFLAPMQDGKFQEGQITHPIGKAIFVFA
                     GGTFPNVDSFIKLFSEKKLAQKPDNPSLPAEATDPEEAKKLADAKGPDFLSRLKGFLN
                     VLGPNPQNADKKGDPFYIVRRALLLRSLFERETPQLLNEKKLLQIDNGILRAFLQVDE
                     YRHGSRSMESIIAMSRLGNATYFNRSYLPPEEQLSLHVDPKAFIALLHQLELEGELLE
                     TLAKLNHDIFCKNQRDKGYVWGGETNDEADPKTHSSLVDYDDLSSHEKEQNRGAVRDI
                     PNKLARFGYVMVPGRNNEPDFVFPTDILEKMAKLEHERWMQAKFNDSWKHGTTTDKDN
                     KIHALLVEWDDRRLTEEEKDKDRRLVSESIPCMLRKAGYTIVKLTH"
     CDS             118960..119934
                     /gene="pfkA"
                     /locus_tag="MDLBCIPO_00099"
                     /EC_number="2.7.1.11"
                     /inference="ab initio prediction:Prodigal:002006"
                     /inference="similar to AA sequence:UniProtKB:P21777"
                     /codon_start=1
                     /transl_table=11
                     /product="ATP-dependent 6-phosphofructokinase 1"
                     /db_xref="COG:COG0205"
                     /translation="MIRKIAVFTSGGDAPGMNAAIRAVTRSAIVNKLKVTGIRRGYQG
                     MIEGDFVALRSSDVSGILQLGGTMLQTARSDEFRTAAGREKAYQQLKKAEIDAVVVIG
                     GDGSFTGALVMSQEYNIPFIGIPATIDNDMYGTDYTIGYETALNSVVEAVDKIRDTAR
                     SHGRIFFVEVMGREAGLLALTSGIACGAEVILIPESNEQHIELEKFLHKGYKKKETSG
                     IIMVAEGDEAGGAMKIAEKVRNEHPDLDVRVSILGHIQRGGSPTAKDRVNATRMGVAA
                     IEALLDDQKSMMIGITNEKIVHVPFNKAVKLNHSIDNNLLEIHKLMNR"
     CDS             120008..121267
                     /locus_tag="MDLBCIPO_00100"
                     /inference="ab initio prediction:Prodigal:002006"
                     /codon_start=1
                     /transl_table=11
                     /product="hypothetical protein"
                     /translation="MFTFLHAADIHLDSPLKGLEAYQDAPLEQIRLAARRAFDNLVEL
                     ALDEKVAFVLLAGDLYDGDWKDYNTGLYFANRMGRLREAGIPVVMVSGNHDAASQITR
                     SLKLPDNVTLFPHRSVGTLLLDHYGVAIHGQSFSSRSVMDDLVRNFPQGDPALFTIGL
                     LHTSLNGRPGHEPYAPCTLDALRSKGYHYWALGHIHQREEICRDPWVVFSGNIQGRHI
                     RETGPKGCTLVSVDEGRVVSVEERELDVLRWALCRVDSTRCDTADSLCDLVRDAFEEE
                     RVKADGRPLAVRLIVEGITALHGELHEDALQWSEEFRAVAASLGDVWIEKIIMKSLKG
                     AGPRVQGADDSPVEALLQSVEKLQFEESTFVGLVPEFEKLRTKLPPELLSDGDPFKPG
                     EEELTALREEVKELLMAKIGHGGRHEN"
     CDS             121245..124772
                     /locus_tag="MDLBCIPO_00101"
                     /inference="ab initio prediction:Prodigal:002006"
                     /codon_start=1
                     /transl_table=11
                     /product="hypothetical protein"
                     /translation="MEVVMKIKRLELKAFGPFSGQLLDFSSPLPGLHIVYGPNEAGKS
                     SAMRALQALFFGFPVRTSDNFLHQNQQLLVGGCLEGGDGTELAFFRRKRSVKDLFDQH
                     DNPIEPSALTPWLHGIEKELFLALYGINHETLVMGGQGILDQQGEVGKALFAAGAGLA
                     SLKPVIDELEREGESLFRPQGSSRLINEALAFHKELLRQSKEVTLSGREWEEHRQALD
                     DALKRLTERQKRKQELETEKRRLERLQQALPDLSDRKNLLRQLAELGEVTPLPLDFSE
                     RRTTLEQREREARIHHEQVIARVQALREKMGGLSLNRTLLDETVVIDELYQRLGEYRK
                     GKSDRPQREGQRISARTAAAALLRQIKPELTINEVESLRPGLSKRRRVQELASRHEAL
                     LQGNRNAKLQMQEIEKALERVEGERGQLPPATETIQLSRALLAAERVGDIDAQIIALE
                     QEQQRGERECHAALHRLALWNGALEQVLHLPLPLVETVNLFDEEFRALSDHKRQLLAE
                     RDELEKQQIVAEEALRDLEFASDVPGEEELAKKRSRREQGWQLLRRQWINQEDVAEES
                     RSYDSQHPLPEAYERMVGLADQSADRLYREAELVQKHATLKAEAEKSTKKLAALHEKE
                     ESADNALAAFQRRWQKQWSSCGMTPLSPREMSAWLGSFEHLRIQVREHQKSQRELDEK
                     VERRGVLRGALLKELAVSDDVKRFPGEELQEPLDYTRSLLNTFETVQKKRELLDGKLR
                     DGQKALETAVEKRNRADEELKEWQREWSDALTPLGLDGRALPSEALDFIETLQSCFER
                     LKEADDFRKRIEGIDRDTTEFERDVALLVQKIAPDLAGFEAHPAVTELKLRLGRASQE
                     QAVLNRESEELESLEKTLVTTQTDLRSCEEELAAMRHSARCETREELIVAEQRSATWI
                     ILSNRQQELERNLFRIAGGTTLADLELQAESLNPDELPGKIDTLNKEIVSLLDPEINQ
                     LAESVGRKKNELERMNGGSKAAELAEALQHSLTKIRRLTERYIRIKLATKMLRDETER
                     YRQDNEAPVLKIASRYFTELTMGSFAGLRTDSDDHGKLVLAGVRPNGSWLQVEAMSSG
                     TRDQLYLALRLATLEWRTESSEPMPFIVDDILINFDDRRSQATLKALSELGEKSQVIL
                     FTHHRKIVEAAGEPMFAGKIFIHQLGEEL"
     CDS             124919..125473
                     /locus_tag="MDLBCIPO_00102"
                     /inference="ab initio prediction:Prodigal:002006"
                     /inference="similar to AA sequence:UniProtKB:P77368"
                     /note="UPF0098 protein YbcL"
                     /codon_start=1
                     /transl_table=11
                     /product="hypothetical protein"
                     /translation="MFRKLFLVVVALCCTSTVALAGNFRLTSPTIQSGATLTEEQVFD
                     GFGCTGKNQSPALKWTAGPNGTKSYAVTVYDPDAPTGSGWWHWVVYNIPASVTELAYG
                     AGDATGTLLPPGTLQGRTDFGTHTFGGACPPKGDKPHRYIFTVYALKIEKIDAPAEAS
                     AALIGFMIHANTLAKASFTAKYGR"
     CDS             complement(125422..125859)
                     /locus_tag="MDLBCIPO_00103"
                     /inference="ab initio prediction:Prodigal:002006"
                     /codon_start=1
                     /transl_table=11
                     /product="hypothetical protein"
                     /translation="MLTGCITLTIRRDVQYTPCFRKYTGIVMPFITIYRLESHFVNDE
                     NTCHNSLDVKSLEWLVIILVFRGFCSHLRMLLSREPDNATGHTSVLILLISAFSLRGL
                     TMKISCQQRSSPLFSEEDLCHSGLLSDQRPYLAVKLAFARVLA"
     CDS             125863..128661
                     /locus_tag="MDLBCIPO_00104"
                     /inference="ab initio prediction:Prodigal:002006"
                     /codon_start=1
                     /transl_table=11
                     /product="hypothetical protein"
                     /translation="MKNEQQTRIELIDRMLLQASWNVNDPLQVVAEFDILVGLPEGVQ
                     EPRTPYEGHQFSDYVLLGKDGKPLAVVEAKKTSRDAAIGREQAKQYCCNIRKQLGVEL
                     PFCFYTNGLETFFWDIDNYPPRKVIGFPTRDDLERFSYIRRSRKPLTEELINTAIAGR
                     DYQIRAIRSVLEAIEQKKRDFLLVMATGTGKTRTAIAMVDALMRGGHAEKILFLVDRI
                     ALREQALSAFKEHLPHEPRWPNSGEKVFAKDRRIYIATYPTMLNLIRDESSYLSPSFF
                     DFIVVDESHRSIYNTWGEILDYFKTITLGLTATPTDILDHNTFNLFHCENGLPTFAYT
                     YEEAVNNIPPYLCNFQVMKIQTKFQMEGISKRTISLEDQKKLILEGKDIEEINFEGTQ
                     LEKQVINRGTNSLIVKEFMEECIKDQNGVLPGKTIFFCATIAHARRIEEIFDRLYPEY
                     KGELAKVLVSDDPRVYGKGGLLDQFTNSDMPRIAISVDMLDTGIDIRELVNLVFVKPV
                     YSYTKFWQMIGRGTRLLELNKIKPWCTKKELFLILDCWDNFEYFKLQPKGKELTQQLP
                     LPVKLFGLRLDKIEYALSIGNTAIAERETVKLRKQIAGLPHTSVVIKEAASLLHPLEE
                     ENFWISLTPQKLENLRSEIKPLFRTVSDADFKAMRFERDVLESSLAQLRDQKERYDTL
                     NDGIAEQISQLPLSVGFVKQEEELIRAAQTKQFWNKATEESFDELIEKLSQLMKFREP
                     DSGAIGQVHLNLQDLLHHKEMVEFGPRNEAVSITRYREMVESLITELTKQNPILSKIK
                     EGKEISPEEATELAELLHEEHPHITEELLRAVYQNRKAHLIQFIRHILGLEILKSFPE
                     TVADAFNQFIKQHSNFSTRQLDFLNLLKNVLAEREKVEKRDLINAPFTVIHPKGIRGV
                     FSPAEINEILALARQLAA"
     CDS             128798..129736
                     /gene="add"
                     /locus_tag="MDLBCIPO_00105"
                     /EC_number="3.5.4.46"
                     /inference="ab initio prediction:Prodigal:002006"
                     /inference="similar to AA sequence:UniProtKB:Q72V44"
                     /codon_start=1
                     /transl_table=11
                     /product="Cyclic adenylate deaminase"
                     /db_xref="COG:COG1816"
                     /translation="MLYSDILLHTHLEGSVTYETLKKICIRNSIKYNERTFYTYLKKT
                     NKIDWGAFREIFSSICSSFENRKDYFDLVVDYGKKLKLEGINIAEFHFSPWKHLERGI
                     CIEEIECGIFDGLKYLENNYDFLSCLIVDFVRKEKEDTNYIMDWVKSSHSSHIKAIGV
                     SGGIPSVERKNYSFISEQAKNIGLKVVAHAGEIEPPSSILDAIQCLKPNRISHGINCV
                     YDQNIMSLIKEYNIHLEICPTANSSIGVVDGSFNEIKLLLINDISFSINTDDELIFDT
                     NLKMEYDKLYTKGIIDSESVLRILKNTRDHSFILKK"
     CDS             129741..130934
                     /locus_tag="MDLBCIPO_00106"
                     /inference="ab initio prediction:Prodigal:002006"
                     /codon_start=1
                     /transl_table=11
                     /product="hypothetical protein"
                     /translation="MKKVKGKIFIVGSAKELMHNESTAENLYRVCCENITDWLLAENY
                     EIHLAATVFPTADYYIINKAKSIFDIKNNKNRARNKIKKINIFLETAHLDETEKTSPN
                     PQFEIIKEIGYYTQNSFSLWDFVHSKIIDRVDLIIIIGGGSSSPRITELSLQKDKVAI
                     NLSDFEDKKNKYEYDVAYKFIAAYNLKAYGIDASTVAFFKPENLENPECKEEFIRNID
                     IIISKYSNSKYKSALFWLILMVVFIITAALYFLPEAIINIPIIKWKFTITMTIYWSAI
                     LAGINGSIFSVFFNKKSGNGILDVKYLVARVVDGCFLGLGFASIFTLIVQYFIIDISS
                     VFSFIAFYSQQKNLYIHLAKFINDYNDALTDKSKTLIAIISWVIGFSPTLSKPLLKVK
                     SIFKY"
     CDS             130967..131548
                     /locus_tag="MDLBCIPO_00107"
                     /inference="ab initio prediction:Prodigal:002006"
                     /codon_start=1
                     /transl_table=11
                     /product="hypothetical protein"
                     /translation="MPSAGKTTTLKEMRKIDDRYMYYYDDAITKKGSYLNYLINKIFV
                     EAEYSYLYEFQVISMVSRYEKYISAVRPAVVDESIYNTNVYTCALYEIGLLNKHQYSD
                     CIKRYDVLMKNIIKPDVILFVNCELDDLKKRISNRGVVHESFYTKEYLNALYNNTNEL
                     IIKLKEDHFVYEINTSIYSQKEAIYQIIKDRII"
     CDS             131728..133182
                     /locus_tag="MDLBCIPO_00108"
                     /inference="ab initio prediction:Prodigal:002006"
                     /codon_start=1
                     /transl_table=11
                     /product="hypothetical protein"
                     /translation="MKFWLWPGNLQHNMTENNRIEYKRELTDGLEKEVIAFLNYHDGG
                     IIWIGIDKHGAVYGVSECDALQLVIKDRLKNNIQPSCLGLFDVIHETREGKDIIKIIV
                     ASGTEKPYYLRRFGMSEKGCFIRIGSASEPMTQRMIEELFARRTRNSIARIRSLRQDL
                     TFEQLKIYYQEAGLTLGDKFAANLELLTEDGVYNYAGYLLADQNGNSVQVAKYAGTDR
                     VDLLESKDYGFCCLVKTCKQILDRLEGVENRVINKITPRERISRSLWGKVALREAVIN
                     AIIHNDYSTELVPKFEIFADRLEITSAGTVHPGSEQDDFFAGYSMPRNKTLMRIFKDL
                     AMVEYLGSGMPRILKAYPREAYTFSTHFIRTTFPVSPEALALEEEVMKAEAKTSGAQS
                     KGLVTGQVTGQVTGQVERWMYDVLTACIDPKKSMEIQEIIGIKHRETFQRNYLDLLLE
                     QGLLVRTIPDKPQSRLQRYKTTAQGQTFLKRNKQ"
     CDS             133226..134887
                     /locus_tag="MDLBCIPO_00109"
                     /inference="ab initio prediction:Prodigal:002006"
                     /codon_start=1
                     /transl_table=11
                     /product="hypothetical protein"
                     /translation="MLQHNPELKSKIDQLWNKFWSGGISNPLTAIEQITYLLFMKRMD
                     DQDQEKQASAEWAGEPYTSKFKGVWIPQEYRGKSNSFNYAIDKSTLRWSEFKHMQAEE
                     MLTHVQTKVFPYLKDMNGAESQFSHHMKNAVFIIPKPSLLVEAVKTVDEIFEVMEKDS
                     NEKGQAFQDIQGDVYEFLLSEIASAGKNGQFRTPRHIIKMMADLVEPKLGHTIADPAC
                     GTGGFLLGAYQYIVTQLAIRAGNKDLVADEDGFLRTSVSAGLTEQAKTILGKTLFGYD
                     IDSTMVRLALMNLMMHGIDEPEIDYKDTLSKSFTEESCYDIIMANPPFTGSIDKGDIN
                     ESFTLSTTKTELLFVENIYRLLKKGGTACVIVPQGVLFGSGGAFKALRKLLVDRCDLK
                     AVITMPSGVFKPYAGVSTSILLFTKVWGPLDKVTKPATEQVWFYDMQSDGYSLDDKRS
                     KQEGFGDLLDIVEKYKRRSIEHDTDRTQKFFFVPRSEIEGEGGYDLSLSRYKTDVFEE
                     VVYESPSVILDKLIAAEVGEIDDAELVNIQSGIVRELLELRGMIG"
     CDS             134884..135075
                     /locus_tag="MDLBCIPO_00110"
                     /inference="ab initio prediction:Prodigal:002006"
                     /codon_start=1
                     /transl_table=11
                     /product="hypothetical protein"
                     /translation="MKQTFLSGCARSFSGRQFDDNRHFYMEVTITNASRSQFDYDRSE
                     KLPVESPIIGVRVIEGRGR"
     CDS             135072..136217
                     /locus_tag="MDLBCIPO_00111"
                     /inference="ab initio prediction:Prodigal:002006"
                     /codon_start=1
                     /transl_table=11
                     /product="hypothetical protein"
                     /translation="MKFVTLGEITDNLDSKRVPLNSSERNRKSTERLYPYIGANNILE
                     YIDEYIFDEKILCIAEDGGSWGKDEICAKIYQEKCWVNNHAHVLRAKNNVVLEYLAGY
                     LNHANLNSYITGTTRGKLTRSKLDFIEIPLPPLDDQIRIASLLSKVENIISRRREQLK
                     QLDELLKSVFLEMFGDPVRNEKGWETVPLSKFGRLERGVSKHRPRNAPELLGGKYPLI
                     QTSEVSNAGTYITSFTHTYSEAGFKQSKIWKKGTLCITIAANIARTGILTFDACFPDS
                     VVGFTVYPNEANILFAHNLFTFFQKILEKNAPQAAQKNINLEILRNLIVPKPTINLQC
                     KFADIVEKVEGLKSHYQQSLTALENLYGVLNQKAFKGKLHLLRIQVA"
     CDS             136382..137836
                     /locus_tag="MDLBCIPO_00112"
                     /inference="ab initio prediction:Prodigal:002006"
                     /codon_start=1
                     /transl_table=11
                     /product="hypothetical protein"
                     /translation="MFKISEEQVRKAIKYLKKDIYDDWYCDLQNYEDLHSDQHKVTNL
                     INLRIVQGGGIYHSQKSILLNIPKGNGAFRYTLELSPLDRLAFHVFGLELIFLLDKVI
                     PFNILSHRKSLDNETLFKPLIEQWNKFENYTRVSSSNKFIIETDVANYFDNIDIEKLK
                     TELVIAASEAGMSSDDFLKCMYLIESVIAILRNISFDGKKGLPQNRDISSFLANIYMR
                     PLDRCLKNQKYFRYVDDIRIIADTRNMVNRTMLSVVETLREYGLSLNGGKTRIIEPGT
                     DEHQKFLDNQDYEAKKLDSMLNSGKKRFVLESFSEIYRGTIDYLEKNKIHERKFRFYA
                     NRLVTFLNAKDIFIPKKFKDEISCKLIGGIDGRPDCADQICKLAQAVGPNKLLQKNLV
                     DWVVNDDNLTFEWAVYSVIKTLTIQGCSSKKLRDYCLKMLKDPTSSEPIRGISAVFLN
                     TRAYNTIIKQLSKSNSHFLQRHFLIALAACRIIQ"
     CDS             137935..139302
                     /locus_tag="MDLBCIPO_00113"
                     /inference="ab initio prediction:Prodigal:002006"
                     /inference="similar to AA sequence:ISfinder:ISThsp16"
                     /codon_start=1
                     /transl_table=11
                     /product="IS1182 family transposase ISThsp16"
                     /translation="MHSDFLSADRDTLYLLPPSVQDWLPVNHLARFVVDIVAQLDLTP
                     LRDAYAGRGCKAYDPEMLLSLLFYGYATGTFSSRKLELASYESIAARYITGNSHPDHD
                     TIANFRKRFLAELKPFFIQILTLAHEMNILKIGKISLDGTKIKANASKHQALSWGHAC
                     KLEKQLKAEVDSLLRQAEQADQSAIPDGMSIPEELERREKRLEAIAKAKLEIERRAEE
                     RYAKEQAEHEEKLAERERKAQERGKKSRGKTPKAPEPGVRDRDQVNLTDEESRIMPVS
                     GGEFMQAYNAQASVDLDTMLIVGVHVTQHTNDKLELRPALEELNKLPAKLGTLTEVIA
                     DAGYFSEKNVELCEKETITPYIAASRESHNQSPADRFSEPEPIAKDADAVTKMKHRLK
                     TKDGKAVYAKRKCTVEPVFGVIKSVMGFRQFLLRGIENVRGEWDLVSIAWNLKRLNVL
                     RQIMA"
     CDS             complement(139458..140639)
                     /locus_tag="MDLBCIPO_00114"
                     /inference="ab initio prediction:Prodigal:002006"
                     /codon_start=1
                     /transl_table=11
                     /product="hypothetical protein"
                     /translation="MTVSPKVFVSYSHDSDEHKEWVYKLACRLTKSGVEAILDQWDLQ
                     LGSNLIRFMEIGLKNSDRVIVICTDNYNQKSNGGLGGVGYEKNILAAELFNDQDTTKF
                     IPCIKDVSEKIKTPVCLCGRTYIDFSDDAKYEENFKVLLHELYGIPLKPKPSLGKNPL
                     IPLSGEVEAPSLRGESSTVFFSRRFSSAFPGVRGVQWFKKPEEAVERLCLLMRDPIVF
                     SDGQPIWWWRTGDLQIDSFKAIASDTVQLDYQELVIDEIAAVNAGEYYQQFVYIKTKP
                     SAPSGLYDHSIIENQVDYWGYAREEFAVFQRTPITRAEYDDNAAVIEGKVVDLNGEAE
                     LVVKYLTSYNLIIAPFDSPINNNRFDKNRVDMLNGILKGERSVEDLAAAVLKLPKRER
                     Y"
     CDS             complement(140812..141000)
                     /gene="xerC_1"
                     /locus_tag="MDLBCIPO_00115"
                     /inference="ab initio prediction:Prodigal:002006"
                     /inference="protein motif:HAMAP:MF_01808"
                     /codon_start=1
                     /transl_table=11
                     /product="Tyrosine recombinase XerC"
                     /translation="MRLSLQQDKHSFATHLLEGGYDIRTIQELMGHKDVSTMMIYKGG
                     HGVKSPVDMFIAALDLSV"
     CDS             141265..141687
                     /gene="ndk"
                     /locus_tag="MDLBCIPO_00116"
                     /EC_number="2.7.4.6"
                     /inference="ab initio prediction:Prodigal:002006"
                     /inference="similar to AA sequence:UniProtKB:Q9PIG7"
                     /codon_start=1
                     /transl_table=11
                     /product="Nucleoside diphosphate kinase"
                     /db_xref="COG:COG0105"
                     /translation="MERTLTILKPDCVRKQLIGAVIDQIERAGFRVVAMKKIRLTQET
                     AGEFYAVHRERPFFGELVEFMSSGPCVPIILEKENAVADFRTLIGATDPAQADAGTVR
                     KLYADSKGENIVHGSDSEENAAIEAGFFFSAEEVVRSN"
     CDS             complement(141606..141779)
                     /locus_tag="MDLBCIPO_00117"
                     /inference="ab initio prediction:Prodigal:002006"
                     /codon_start=1
                     /transl_table=11
                     /product="hypothetical protein"
                     /translation="MSHNIHQAEWSDATKKATLRGRFFAIRIQTGQLLLTTSSAEKKN
                     PASMAAFSSESEP"
     CDS             complement(141769..142860)
                     /locus_tag="MDLBCIPO_00118"
                     /inference="ab initio prediction:Prodigal:002006"
                     /inference="similar to AA sequence:UniProtKB:P9WFM3"
                     /codon_start=1
                     /transl_table=11
                     /product="Putative transport protein"
                     /db_xref="COG:COG0628"
                     /translation="MNSIKTNQLILLVLLLVISVTFVAMIRYFLMAIVLAALFSALAM
                     PVFNRFERWFKGRKSLSASMTMLTLLLIVFLPFAALLGIVAKQAIRISRIAVPWVQQQ
                     ILEPDAFDQQLRSLSFYPELLLYRTEIFQKVGEFASSTGTMLFNTISTFTYTAVSDLF
                     LFFLFLYTMFFFIRDGKQLLAHFLSYLPLRQTDQNRLLDKFISVTRATIKGTMVVGAV
                     QGSLAGLALHFAGIDSALFWGTIMSLFSILPVLGSALVWVPAVIYLAATGQYPQAIGV
                     LLFCSIVVGQIDNILRPMLIGRDTQMPELLIFFGTLGGISLFGVFGFILGPIVAALFM
                     TIWEMYGETFKEYLSEIKSDKPSGKEDVS"
     CDS             complement(142891..143634)
                     /gene="rsmE"
                     /locus_tag="MDLBCIPO_00119"
                     /EC_number="2.1.1.193"
                     /inference="ab initio prediction:Prodigal:002006"
                     /inference="similar to AA sequence:UniProtKB:P44627"
                     /codon_start=1
                     /transl_table=11
                     /product="Ribosomal RNA small subunit methyltransferase E"
                     /db_xref="COG:COG1385"
                     /translation="MELFYTSTQHIDLDARNLMVDGDEFHHLVRVLRKKTGEKILVTD
                     GNGLRCEASIAEIGKTSFTADILACSRIDRPNTEVTVALSLLKAPQRFELFLEKATEL
                     GVSTIIPMLTARTLSHPSNEKVQGKLNRWRTIMLSAARQSKRHYLPQLTEPLTFKKAV
                     ALQGYDLKLIPYELSEAPPKVKCSGKKILFLIGGEGGFTANEIGEARAAGFNDISFGK
                     TILRAETAGIFAVALVRTQLLEEERIEWF"
     CDS             complement(143642..144334)
                     /gene="prs_1"
                     /locus_tag="MDLBCIPO_00120"
                     /inference="ab initio prediction:Prodigal:002006"
                     /inference="protein motif:HAMAP:MF_00583_A"
                     /codon_start=1
                     /transl_table=11
                     /product="Putative ribose-phosphate pyrophosphokinase"
                     /translation="MLEQQLHLLFPHVCLICRKLLLKGEEYCCSSCRAKFDPFTTPRA
                     AEELLRRTIAEHFDETFLFERGWCRYQFHKKSPLQQLLHAMKYEGLYNLGNSFGRQLG
                     EWISSGADTADIECIVPVPLHRLKKIERSYNQAEKIAEGIAQSLQKPLQRKLLVRKRY
                     TVSQTGLSAAERKKNPEGAFQVAKGVVGRHVLLVDDVITTGATMAAAASALREGGAER
                     ISLAAVALAIKE"
     CDS             complement(144353..145336)
                     /gene="glcK"
                     /locus_tag="MDLBCIPO_00121"
                     /EC_number="2.7.1.2"
                     /inference="ab initio prediction:Prodigal:002006"
                     /inference="similar to AA sequence:UniProtKB:P54495"
                     /codon_start=1
                     /transl_table=11
                     /product="Glucokinase"
                     /db_xref="COG:COG1940"
                     /translation="MSRWAIGVDLGGTGIKAAIVGEESGILTKQRALTDTASGPTGIV
                     GQLAAIITDLYHVASETLDVADFAGVGLGAPGAVDAEKGILSYPPNLPGWTVFPLRDE
                     LQKLLRQKEELSIPVFLDNDANVAAFGEAVYGAGREFRDFLMVTLGTGVGGGIVLNRK
                     LYRGPHGTAGEVGFMIIDFESPVFHADICGTLESLIGKKAIVALACKMIKASKSDSRL
                     ARLYNRDHSRISPRKLEHAALSGDAVALAVWERVGTILGVGLANVTALMDIRKFVIGG
                     GIAAAGNLIFDPALDQLRRSTLPSMHEGLELVPAHLGNKAGIYGAAALCFG"
     CDS             complement(145355..146152)
                     /gene="lpxA"
                     /locus_tag="MDLBCIPO_00122"
                     /EC_number="2.3.1.129"
                     /inference="ab initio prediction:Prodigal:002006"
                     /inference="similar to AA sequence:UniProtKB:P0A722"
                     /codon_start=1
                     /transl_table=11
                     /product="Acyl-[acyl-carrier-protein]--UDP-N-
                     acetylglucosamine O-acyltransferase"
                     /db_xref="COG:COG1043"
                     /translation="MQSTIHPTAVIGQSAILGEGVTVGPFTVIEDDVEIGDGTIIWPH
                     VHIASGARIGCDCKIHSGAVLANEPQDLKFSGEKTLLYVGDRTVIRECVTLNRGTKAS
                     GKTVIGSDNLFMAYSHVGHDCVIGNHVVVANCVPFGGHCVVGDYVVIGGLAAVHQFVR
                     IGRFSMLGGLSRITLDVPPFIMASGNETFRYEGLNAIGLKRRGFTSEKITLIKDAYRI
                     LFQSGLLLANGLEKVKSELPQEPEILEILDFFASGVHGRKFVKPFKN"
     CDS             complement(146161..148803)
                     /locus_tag="MDLBCIPO_00123"
                     /inference="ab initio prediction:Prodigal:002006"
                     /codon_start=1
                     /transl_table=11
                     /product="hypothetical protein"
                     /translation="MIHRTINRTLAATLFLAAEILYLRTMAPTFSFWDCGEFIATAYT
                     LGIPHPPGAPLFLLLGRLFSMIPFFGDIGARVNLISTLASAATIMLTYLITVRLIIMY
                     RKSDPDLWSPAEKVSAYGGAVIGALALALSDSFWFNAVEAEVYALSSLFTALVVWLIL
                     RWYEEEPKPGHERWLLLVMYIIGLSIGVHLLSLLAVFAVALVYYFKKYDVTVKSFALL
                     MVASSGLFFLIYIGIIKGLPILLQLTSWWGFLLFLALLAYATWYSHLHRKALMNTLLM
                     SLFLIIIGYTSYGMIFVRAQAAPPINENNPSSSETFFSYLNRDQYGDMPLWPRRWSTE
                     PVHQYFYQHYSSDLDYFLTYQMQKMYFRYFGWQFIGRENDMEGSGVDWSVLWGIPFLV
                     GLAGAITHFRREWKMGLVVTALFVLTGAALVIYLNQTEPQPRERDYSYAGSFFAFALW
                     IGIGVESIWQWLAKRSKSGVPGNQMLFAVLTVTAGLLFINARMLQANYRVHDRSGNFV
                     PWDWAWNMLQSCEKDAILFTNGDNDTFPLWYLQEVERIRTDVRVVNLSLANTGWYLDQ
                     LKNSSPRGAKPVAFTMSDGEIAGITYVPIDSVDAELPSQDARQQLLRNARLHGQSLPS
                     EPLGTMKWLLKPGLTYDGQGYLRPQDIAVYEILMNNFSRRPIYFALTVDPESMIGLQN
                     YLRLDGLAYRVVPIKSADPMSYVDSALLYRNLVGLYRYRNLNNTAITLEETSRRLCGN
                     YTPLFVRLALELAAEPEGQLTILDASGKEKIFHRGALALQVLDTSSKLLPLAQYPLNP
                     ELAGSVIALYVRLGEKQKSSPYISYLEKLSRQSSSLSDPRLFYVLARAYRDIGRNEDA
                     KRIIVSLARELKQPGLVDEFETMK"
     CDS             complement(148831..149955)
                     /gene="hemW"
                     /locus_tag="MDLBCIPO_00124"
                     /inference="ab initio prediction:Prodigal:002006"
                     /inference="similar to AA sequence:UniProtKB:P54304"
                     /codon_start=1
                     /transl_table=11
                     /product="Heme chaperone HemW"
                     /db_xref="COG:COG0635"
                     /translation="MLTLYLHIPFCKARCSYCDFYLVTGRGHISDFFRALSLETASRL
                     TELKGETVGAIHFGGGTPSMVPVSYLAAWLEEVAALCSFSPEIEITLEANPEDLDRKT
                     MEELRAAGITRLSIGVQSFTAEKLQALGRAHTALQSRQITAAALRLFESVSVDLICGV
                     PGENTDMWKSDLHEALALRPHHVSVYMLSVEPKTILHHRVAKGSVTVPDDAVQAACYE
                     HAQSELQLQGYSHYEVSNFCLPGHHSRYNLASWKREPYLGFGPSAHSFSVSQEREIRT
                     ANVSSLTRYLAAPADAVVFREELSAEERFTEQVFLSLRINSGLDVDFLRKGNKLEHTL
                     SQTIARFSEKGWIEQQEGRLYLTQKGFLFVDLIAGEFLFG"
     CDS             complement(149992..150582)
                     /gene="gmhB"
                     /locus_tag="MDLBCIPO_00125"
                     /EC_number="3.1.3.82"
                     /inference="ab initio prediction:Prodigal:002006"
                     /inference="similar to AA sequence:UniProtKB:P63228"
                     /codon_start=1
                     /transl_table=11
                     /product="D-glycero-beta-D-manno-heptose-1,7-bisphosphate
                     7-phosphatase"
                     /db_xref="COG:COG0241"
                     /translation="MAQTIKVLFLDRDGTINQDTGSYVFLKEQLKLIDRADDAIALAK
                     SAGFRIVLVSNQAGIARGIATIAQVEEVNRYLNELLALKNASFDRSYYCPFHPAYPHP
                     EYDRFAEFRKPATGMVELAINDFLAEGLIVDRSASFFVGDKTLDIECGLRAGLRPVLV
                     RTGHNEEALCMTQNIIPEFVADDLYKAVTEHILAIP"
     CDS             complement(150591..152060)
                     /gene="glgA"
                     /locus_tag="MDLBCIPO_00126"
                     /EC_number="2.4.1.21"
                     /inference="ab initio prediction:Prodigal:002006"
                     /inference="similar to AA sequence:UniProtKB:P39125"
                     /codon_start=1
                     /transl_table=11
                     /product="Glycogen synthase"
                     /db_xref="COG:COG0297"
                     /translation="MSRRNFKVLYVSGEVSPFVRISPLADFMASFPQAIEEEGFEARI
                     MMPKYGTINDRKFRLHDVLRLSDIEVDLKEKVDLLNVKVTALPSSKIQTYFLYNEKYF
                     KRNGLFTDIHNGSDLKGSTDKVVFFNVGVLETLQRLGWKPDIIHCHDWHAALIPLLLK
                     TVYASHEFFRDIKTVFTIHNIYRQGILPMKAFQKLLPEEVSSALHCSNDEVNMLYTGV
                     EHADLLTTTSKVYAEEIVHDGLQTYGLGRVLEEHQAKFYGILNGIDSRQWNSAADKLI
                     KKRYSLEHMDGKLDNKKALLEEAGLPYTEGTPVVGVILNFDEFQGAELLQQSLEQLAA
                     LDIQLIISGSGDKKYEKVFQDFALEHPEQVSVHGEYSDSFFHLAIAGLDILLMPGMIE
                     SCGMIQMFAMNYGTIPVAYAGGGIVETIEERDEESGSGFIFHDYSAESLVGKLEEALA
                     CFHDEESWQQIVMTAMTRDFTWKKSAEEYDQLYRELLEP"
     CDS             152218..153315
                     /locus_tag="MDLBCIPO_00127"
                     /inference="ab initio prediction:Prodigal:002006"
                     /codon_start=1
                     /transl_table=11
                     /product="hypothetical protein"
                     /translation="MKVFLILLLWLASGCASDRPPSGGPLDTTPLQVIFSDPAPSAVN
                     VSAESIQLTFNHEITGRQLLNALVISPPIGDCDITVDGKKAIIKGFKPLEPGRTYILT
                     LDKKLRDHSGHTLQAPYTLAFSTGAVINRGTISGKVINADYSPAMNALILAFTELPEH
                     VGARNLLQREPDYFIQAEPSGLFSLRHMAAGSYRIVAVNDRNNDLRYNAATEEIGLCS
                     RAIVPSGSSDLLFMLSGKHNDTARFLSRPAVKTGSLTETGALSGKCFASGQYVVVEAS
                     SLTASYSTIAVLDRNEIWHYSFPELPPGSYTVSAFVPSGTKKPEPQRQRNPGSLEPFQ
                     PAEPFGYYPEKVTVRPRWTTEHIDIRIITSR"
     CDS             153339..153911
                     /locus_tag="MDLBCIPO_00128"
                     /inference="ab initio prediction:Prodigal:002006"
                     /codon_start=1
                     /transl_table=11
                     /product="hypothetical protein"
                     /translation="MSTPSKIGPNSIIQTVAALETTYGKKKSEAMLRKIGQGYLVGNL
                     PKEMVEEAKFHSLVIALQKEIGDTATSGILKESGERTARYLLKVRIPGIFQQLVKLLP
                     PRPAFRLFLFAISKNAWTFAGSGEFSYTMNRPPEITVKVTFPSHQVVGNFYLGTFTAL
                     LQELVNPTTKIKPDIRKENGNIRCHYRCEI"
     CDS             complement(154001..154576)
                     /locus_tag="MDLBCIPO_00129"
                     /inference="ab initio prediction:Prodigal:002006"
                     /codon_start=1
                     /transl_table=11
                     /product="hypothetical protein"
                     /translation="MKTSDQTFLPPHGNYRNLLSYQKAEVVYDITFRFCKRFLMRGDR
                     TIDQMVQAARSGKQNIVEGSKASVTSKEMEIKLTNVARASLEELLEDYRDFLRVRDGN
                     IWQKESKEARYVRKLGSKPQENFERYREFVETRPSEVVANIAICLIHQTNYLLDQQIR
                     RLEKDFLKEGGLRECMTRARLQAREQQKNRG"
     CDS             complement(154693..155520)
                     /gene="bchL"
                     /locus_tag="MDLBCIPO_00130"
                     /EC_number="1.3.7.7"
                     /inference="ab initio prediction:Prodigal:002006"
                     /inference="similar to AA sequence:UniProtKB:D5ANS3"
                     /codon_start=1
                     /transl_table=11
                     /product="Light-independent protochlorophyllide reductase
                     iron-sulfur ATP-binding protein"
                     /db_xref="COG:COG1348"
                     /translation="MSLVLAVYGKGGIGKSTTSANISAALALKGAKVLQIGCDPKHDS
                     TFPITGKLQKTVIEALEEVDFHHEELSAEDIIETGFAGIDCLEAGGPPAGSGCGGYVV
                     GESVALLQELGLYDKYDVILFDVLGDVVCGGFSAPLNYADYAIIIATNDFDSIFAANR
                     LCMAIQQKSVRYKVKLAGIVANRVDYVTGGGTNMLDQFAEKVGTKLLAKVPYHELIRK
                     SRFAGKTMYAMEDTPDKEECLKPYNEIADFLIQESPIASVPVPIGDREIFKMVNGWQ"
     CDS             complement(155554..157161)
                     /gene="bchB"
                     /locus_tag="MDLBCIPO_00131"
                     /EC_number="1.3.7.7"
                     /inference="ab initio prediction:Prodigal:002006"
                     /inference="similar to AA sequence:UniProtKB:Q9F715"
                     /codon_start=1
                     /transl_table=11
                     /product="Light-independent protochlorophyllide reductase
                     subunit B"
                     /db_xref="COG:COG2710"
                     /translation="MRLAFWLYEGTALHGISRVTNSMKGVHTVYHAPQGDDYITATYT
                     MLERTPQFPGLSISVVRGRDLAQGVSRLPSTLQQVEHHYHPELIVIAPSCSTALLQED
                     LHQLAAHSGLPQEKILVYALNPFRVSENEAADGLLTELVKRFASPQEKTAQPSVNLLG
                     FTSLGFHLRANLTSIRRMLQTLGIAVNVVAPWGASIDDLRKLPAAWLNIAPYREIGST
                     AAEYLADAFAMPALYEVPIGVEPTLAWLRSLIEKLNAVGAERGVAPIVMPQLNAFSLD
                     GLSAPSGVPWFARTADMESFSNKRAFVFGDATHTVALVKFLRDELGMQIIGAGTYLER
                     HADWVRKELEGYLPGALIVTDKFQDVAQIIDDQMPDLVCGTQMERHSCRKLDVPCMVV
                     CPPTHIENHLLGYYPFFGFDGADVIADRVYLSCKLGLEKHLIDFFGDAGLEYEEPEVS
                     APSEEPVALSVAPNDHPSPEAAAEAVVIAEEGEMKWSDEAETMLKKVPFFVRKKVRKN
                     TETFARASGASMISVDVFRQAKESLGG"
     CDS             complement(157203..158462)
                     /gene="chlN"
                     /locus_tag="MDLBCIPO_00132"
                     /EC_number="1.3.7.7"
                     /inference="ab initio prediction:Prodigal:002006"
                     /inference="similar to AA sequence:UniProtKB:Q8DGH2"
                     /codon_start=1
                     /transl_table=11
                     /product="Light-independent protochlorophyllide reductase
                     subunit N"
                     /db_xref="COG:COG2710"
                     /translation="MQVPGDIQVIKEDNVTHSFCGLACVGWMYQKIKDSFFLILGTHT
                     CAHFLQNALGMMIFAKPRFGIALMEEGDLSKQEPSLQDIISEIKADHHPSVIFLLSSC
                     TPEVMKVDFKGLAHLLSTPDVPVLFVPASGLVYNFTQAEDSVLAALVPFCPEAPAGQK
                     KVVFLGSVNDVTADDLRAEAEELGIPVGGFLPESRFDKMPAIGPDTVLAPIQPYLSRV
                     AVKLSRERGCSVLHSLFPFGPDGTRAFWEDLAREFGITVDLRDREKAAWEKIRSQTEL
                     LKGKKIFLTADTMMELPLARFLHSAGADVVECSSAYINKKFHARELEALDGVRVVEQP
                     NFHRQLEDVRRIKPDLIITSLMTANPFVGNGFVVKWSMEFMLMSIHSWSGVITLANMF
                     VSPLQRRSKLPAFEKEVWLEGVMPSAE"
     CDS             complement(158563..158883)
                     /locus_tag="MDLBCIPO_00133"
                     /inference="ab initio prediction:Prodigal:002006"
                     /codon_start=1
                     /transl_table=11
                     /product="hypothetical protein"
                     /translation="MALMDIAVIPLDAKEGGLSGFVAGLQELLAASGCSYRLHDMGTT
                     VEGPAPLLFNLALKLHEYSFSQGGRRVYTVMKIDDRRDRAVRLGDKSASVKAKIVPTR
                     EPGE"
     CDS             complement(158902..160206)
                     /gene="purA"
                     /locus_tag="MDLBCIPO_00134"
                     /EC_number="6.3.4.4"
                     /inference="ab initio prediction:Prodigal:002006"
                     /inference="similar to AA sequence:UniProtKB:P65887"
                     /codon_start=1
                     /transl_table=11
                     /product="Adenylosuccinate synthetase"
                     /db_xref="COG:COG0104"
                     /translation="MESKKFRTPSQSATVIVGTQFGDEGKGKLVDYLSDKYDIVVRYQ
                     GGANAGHTICFDNKTVVLHLIPSGIFHKGCVCVIGNGVVIDPAALLDEIRKVEELGYE
                     VTGRLFISHNAHLIMPYHKLLDSLHESAQGDQKIGTTGRGIGPSYEDKFARKGIRVVD
                     LLNPEVLKEKLRENLAAKNKLFKNIYEKEEIDVETMVREYEDFDKIIDPYVTNTQLYL
                     NRQLQEGKTVLLEGAQGCLLDVDHGTYPYVTSSNPTSGGASTGSGIAPNYIGKVIGVC
                     KAYMTRVGNGAFPTELLDETGERLGKIGHEFGATTGRKRRCGWIDLVALRYSLTINGV
                     TEIALTKLDVLDTFEEIRICTSYMLDGKEIHDFPTDHQTLSRVTPLYTTLKGWMASNA
                     HARTFSEMQPEAQNYVTFLEDELQVQVTFISVGPGREETVFR"
     CDS             complement(160218..160799)
                     /gene="engB"
                     /locus_tag="MDLBCIPO_00135"
                     /inference="ab initio prediction:Prodigal:002006"
                     /inference="similar to AA sequence:UniProtKB:Q9X1H7"
                     /codon_start=1
                     /transl_table=11
                     /product="putative GTP-binding protein EngB"
                     /db_xref="COG:COG0218"
                     /translation="MKIVNTAFHISVSALSGLPEDSFPEIVFAGRSNVGKSTLLNSLT
                     GVKGLAKTSATPGKTRLINYFLINRDVYFVDLPGYGYAAVGHAEKALWGNLLSSYIIQ
                     RRSISLVVLLLDSRHPAMQSDRAMISFLESHDRPYGIVLTKYDKLTQKEKVQTGRIME
                     SCAAKAKFIVNYSSFSGKGKSELLAHFDQYICQ"
     CDS             160944..162398
                     /gene="cysS"
                     /locus_tag="MDLBCIPO_00136"
                     /EC_number="6.1.1.16"
                     /inference="ab initio prediction:Prodigal:002006"
                     /inference="similar to AA sequence:UniProtKB:Q83BL7"
                     /codon_start=1
                     /transl_table=11
                     /product="Cysteine--tRNA ligase"
                     /db_xref="COG:COG0215"
                     /translation="MSLFIYNSLGRTKENFEPLHPPIVTMYVCGPTVYGHAHLGHAKS
                     YVSFDVVVRWLRHSGYRVKYVQNITDVGHLTDDADEGEDKISKQALLEKTDPMEISQF
                     YTRSFYEDMDKLEVLRPNIAPAATAHIPEQIELIERLIDAGHAYEVHGNVYFSVESFP
                     GYGKLSGRTDQEALQSGIRVGVRSEKQHPSDFALWKKAEEGHLMKWNSPWSIGYPGWH
                     LECSAMSMKYLGETIDIHGGGMENKFPHHDCEIAQSESVTGKPYVRFWMHNNMVTVNG
                     IKMGKSLKNFINLKDLFLSFDPMVIRFFILQSHYRSPLDFSDVAIRASQTGLEKLRET
                     QRRLREQTPGSGDFDTAPFIQRFTEAMDDDFNTPIAISVLFDLSKSINAALDRTESIS
                     ERPQQEAAAFLDLAGRDILCILQHDNQSGSRNEELNGKRLDGVMDILLDLRAEARKNK
                     DFALSDKIRDQLLDAGIEIKDTKEGASWSKRAGV"
     CDS             complement(162395..163525)
                     /gene="algA_1"
                     /locus_tag="MDLBCIPO_00137"
                     /inference="ab initio prediction:Prodigal:002006"
                     /inference="similar to AA sequence:UniProtKB:P07874"
                     /codon_start=1
                     /transl_table=11
                     /product="Alginate biosynthesis protein AlgA"
                     /db_xref="COG:COG0662"
                     /translation="MCYMGNDARAHVYAVIMAGGIGKKLWPLSRKKMPKQFVDLLDDG
                     TMIAKTVRRISGLVPEENIFIITSEMGCTLLSASLGSFRQDHIIVEPASRNTAPCIAL
                     ATAHIKKKDVDAVTIVLPSDHLVLDQQAFIKVVEAGIEIASEKKGLVTIGIKPDRPET
                     AYGYIQADAELPLPSALSDSSDFMLFRVKAFAEKPDAATAVEFLESKDFYWNSGVFIW
                     HIDAISREFERSMPELYKDLLAIYDSLGTESEQKVIEDVYSWIHPLSIDYGIMEKAET
                     VFVLTGEFGWTDLGCWDEVLKVAGDRSVSAGDVPDNRLVQIDCDNNFIKNSSGKVVCT
                     IGMHDIIIVVTDDALLVCSKGKSGHVGDAVDTLRREGLEEYL"
     CDS             163700..164386
                     /gene="rsmG"
                     /locus_tag="MDLBCIPO_00138"
                     /EC_number="2.1.1.170"
                     /inference="ab initio prediction:Prodigal:002006"
                     /inference="protein motif:HAMAP:MF_00074"
                     /codon_start=1
                     /transl_table=11
                     /product="Ribosomal RNA small subunit methyltransferase G"
                     /translation="MERMNDDVLTLQMLCAEQGMEIDLPTLQQLARYGDCLERWNHKI
                     NLISRKEDAPVIIKHIFHSLLITLYHSFREGEDVLDLGTGGGLPGIPLSLLFPRTRFL
                     LVDATGKKIAACQAMITELGINNAIALHTRVEELKGVLFDTVLSRQVAPLDKLCSYSA
                     PLLKAGGTLICLKGGNLENEIAAAMKSNKGQEGFPSKVELHPIHGISPFFSEKQIVIV
                     HGKNSSANND"
     CDS             complement(164428..164886)
                     /locus_tag="MDLBCIPO_00139"
                     /inference="ab initio prediction:Prodigal:002006"
                     /codon_start=1
                     /transl_table=11
                     /product="hypothetical protein"
                     /translation="MRKVKPARKLGRTAAHRKATLSNLSTQLLVYKRIETTEAKAKET
                     RRVVEKIITKARKGTVHAQREIFKDIRDKQAIRILFEEIVAKVGTRQGGYTRVIKLAP
                     RFGDAAKMAVIELVDYQEAPSASQKTGKQDRAKRVKGSRKTAEAAVSAAG"
     CDS             complement(164933..165916)
                     /gene="rpoA"
                     /locus_tag="MDLBCIPO_00140"
                     /EC_number="2.7.7.6"
                     /inference="ab initio prediction:Prodigal:002006"
                     /inference="similar to AA sequence:UniProtKB:P20429"
                     /codon_start=1
                     /transl_table=11
                     /product="DNA-directed RNA polymerase subunit alpha"
                     /db_xref="COG:COG0202"
                     /translation="MIYQMQMPAKIEVDESSHTDCFGRFIAQPLERGYGVTLGNVMRR
                     VLLASLPGTAITGIKIDGVFHEFAAIDGVREDVPEIVLNLKKVRFKSTCKRNCKTSLT
                     LVGPMDFTAGDIIAQEGEFEVLNKDMHVATINAGATVKIDLYIGRGRGYMPAEENRPE
                     GMPIGYIAVDAIYTPIRNVKFTVENTRVGQRTDYEKMILDVETDGSVSPDDSISLAGK
                     IITDHVTFFANFSPTEEEFTEEEFKQQDDEFETMRRLFHTKIEDLDLSVRSHNCLRLA
                     EIDTIGELVSHKEDELLNYKNFGKKSLTELKEQLEKFDLKFGMDITKYQMK"
     CDS             complement(165946..166557)
                     /gene="rpsD"
                     /locus_tag="MDLBCIPO_00141"
                     /inference="ab initio prediction:Prodigal:002006"
                     /inference="similar to AA sequence:UniProtKB:A0QSL7"
                     /codon_start=1
                     /transl_table=11
                     /product="30S ribosomal protein S4"
                     /db_xref="COG:COG0522"
                     /translation="MARFRGSITKVSRRLGIALAPKAEKYLERRPFPPGQHGQGRKGK
                     VSEYALQLREKQKMKYLYGILEKQFRNYYKKAVSQRGVTGDNLVKLLERRFDNVVFRA
                     GFAPSRSGARQLVTHGHLLINGKKVDIPSYIVSPSEVIEFRQRSKNMGAVTDSLNKAP
                     ESRIPSWIQVDKANQKAVFLSVPERVEVQEPFNEQLVVELYSK"
     CDS             complement(166595..166978)
                     /gene="rpsK"
                     /locus_tag="MDLBCIPO_00142"
                     /inference="ab initio prediction:Prodigal:002006"
                     /inference="similar to AA sequence:UniProtKB:P66357"
                     /codon_start=1
                     /transl_table=11
                     /product="30S ribosomal protein S11"
                     /translation="MATISKKKKKVKVTPEGAVHIKASFNNIMVTITDLQGNTVSWSS
                     AGKNGFKGSKKNTPYASQITSEAAAKEAYDLGMRHVNVFIKGPGAGRDAAIRALQGAG
                     LDVRTIKDITPLPHNGCRPPKRRRV"
     CDS             complement(167027..167404)
                     /gene="rpsM"
                     /locus_tag="MDLBCIPO_00143"
                     /inference="ab initio prediction:Prodigal:002006"
                     /inference="similar to AA sequence:UniProtKB:P80377"
                     /codon_start=1
                     /transl_table=11
                     /product="30S ribosomal protein S13"
                     /db_xref="COG:COG0099"
                     /translation="MRIAGVNLPLNKHAVIALTHVYGIGRASAESILQRAGIAPNRKI
                     SELNDEEAHAIREIIAEQYKVEGQARGEQQTAIKRLMDIGCYRGLRHRRSLPVRGQRT
                     RTNARTRKGKRKTVAGKKKAVKK"
     CDS             167456..167638
                     /locus_tag="MDLBCIPO_00144"
                     /inference="ab initio prediction:Prodigal:002006"
                     /codon_start=1
                     /transl_table=11
                     /product="hypothetical protein"
                     /translation="MAGIYFTNHISLAFALDNAAVLTALFNRRIYFHNNIQMQYAMIK
                     LTDPKPEKVCNVINKD"
     CDS             complement(167671..167889)
                     /gene="infA"
                     /locus_tag="MDLBCIPO_00145"
                     /inference="ab initio prediction:Prodigal:002006"
                     /inference="similar to AA sequence:UniProtKB:P20458"
                     /codon_start=1
                     /transl_table=11
                     /product="Translation initiation factor IF-1"
                     /db_xref="COG:COG0361"
                     /translation="MAKEESIEIEGVILEALPNAQFKVKLENSLEVLAHVSGKIRMHY
                     IRILPGDKVKVQISPYDISKGRITYRYK"
     CDS             complement(167929..168726)
                     /gene="map"
                     /locus_tag="MDLBCIPO_00146"
                     /EC_number="3.4.11.18"
                     /inference="ab initio prediction:Prodigal:002006"
                     /inference="similar to AA sequence:UniProtKB:P19994"
                     /codon_start=1
                     /transl_table=11
                     /product="Methionine aminopeptidase 1"
                     /db_xref="COG:COG0024"
                     /translation="MITIKSEREIELMRESGALVAKALDLLEQEIKPGMTTKELDVMA
                     EEFIRDNHAVPSFLNYTPKGDPDATPYPATLCVSLNEEVVHGIPSKKRVIREGDIVSV
                     DCGVYKGGYHGDAARTFVLGVIDEKVQQLVDVTRECLARGIAMAVEGNRLHDISSAIE
                     DYARSFRFSVIENMVGHGIGSELHEDPAVPNYGKKNTGPLLKTGMTLAIEPMIALGRS
                     RRAISRRGGWVAVTEDGKPSAHFEHTIVVRAGKAEILTGTFLDGKHS"
     CDS             complement(168737..170068)
                     /gene="secY"
                     /locus_tag="MDLBCIPO_00147"
                     /inference="ab initio prediction:Prodigal:002006"
                     /inference="similar to AA sequence:UniProtKB:Q9X1I9"
                     /codon_start=1
                     /transl_table=11
                     /product="Protein translocase subunit SecY"
                     /db_xref="COG:COG0201"
                     /translation="MKLNESIRNINKIPELRQRILYTLLLLFVYRLGSHITIPGVDAA
                     AVSGASQTHSNDLFGLFDLFVGGAFARASIFSLGIMPYISASIIVQLLGAVTPYFQKL
                     QKEGEDGRQKISQMTRYGTVLIAVLQAWGVSVSLASPASFGTAIVPDPGIFFTITVVV
                     LLTASTVFVMWLGEKITERGIGNGISLIIMIGILARFPQALVAEFRSVSLGSKNWVIE
                     IIILAMMAAIVAFVVILTVGTRRVPVQHAKRVVGRKVYGGSTQYIPMRINTAGVMPII
                     FAQSIMFLPGTFLSFFPENEVMQSIAKLLAYDSWWYALMFGTMIVFFTYFYTAIAFNP
                     KEVADTMRRQGGFIPGVRPGKSTADFIDNILTRITLPGAISLAIIAILPTFLTKFANV
                     TPGFAQFFGGTSLLIIVGVGLDTLQQVESHLLMRHYDGFMKSGKTRGRQSR"
     CDS             complement(170087..170641)
                     /locus_tag="MDLBCIPO_00148"
                     /inference="ab initio prediction:Prodigal:002006"
                     /codon_start=1
                     /transl_table=11
                     /product="hypothetical protein"
                     /translation="MDLSSLRPAKGAVKNKKRVGRGQGSGNGTTAGKGNNGQQSRSGY
                     KRPIIEGGQVPVYRRLPKFGFTPLDKKPVNTVNLTQIDKWIQDGLVENEITILDLKSL
                     LHASNADYFKILGNGELTSAITITAHAFSKSAEEKIAAAGGTVVKAFRTLEEASKVRD
                     LPFEEALLKPKAKLVKRAKKSTKP"
     CDS             complement(170676..170861)
                     /gene="rpmD"
                     /locus_tag="MDLBCIPO_00149"
                     /inference="ab initio prediction:Prodigal:002006"
                     /inference="similar to AA sequence:UniProtKB:P0A0G0"
                     /codon_start=1
                     /transl_table=11
                     /product="50S ribosomal protein L30"
                     /translation="MSEKILRITQVRSIIGGTKKQRATIQALGLGRPNYHVDRQDNPC
                     TRGQIRVVQHLVKVEEV"
     CDS             complement(170879..171397)
                     /gene="rpsE"
                     /locus_tag="MDLBCIPO_00150"
                     /inference="ab initio prediction:Prodigal:002006"
                     /inference="similar to AA sequence:UniProtKB:P21467"
                     /codon_start=1
                     /transl_table=11
                     /product="30S ribosomal protein S5"
                     /db_xref="COG:COG0098"
                     /translation="MAKTSAKNIRPGELNLKEKLVHINRTAKVVKGGKRFGFNAIVVV
                     GDKEGHVGYGLGKANEVQDAIAKGIEDGKKNVIKVPIVKGTIPHQIVAKFGSAKVMMK
                     PATPGTGLIAGGAVRAVLEMAGIHDILTKSLGSSNPHNVVKAAIKGLQSISDAYDVGE
                     RRSKSLKEVFES"
     CDS             complement(171421..171780)
                     /gene="rplR"
                     /locus_tag="MDLBCIPO_00151"
                     /inference="ab initio prediction:Prodigal:002006"
                     /inference="similar to AA sequence:UniProtKB:P09415"
                     /codon_start=1
                     /transl_table=11
                     /product="50S ribosomal protein L18"
                     /translation="MSQIDKASRRQKIKDRSRGNVQGTSAKPRLCVYRSLSQIYAQLI
                     DDVNGKTILAASTLSKDNSALKGSKSELCRIIGNQLGQKALAQGITCVVFDRNGFRYH
                     GRVKALADGAREAGLIF"
     CDS             complement(171838..172377)
                     /gene="rplF"
                     /locus_tag="MDLBCIPO_00152"
                     /inference="ab initio prediction:Prodigal:002006"
                     /inference="similar to AA sequence:UniProtKB:A0QSG4"
                     /codon_start=1
                     /transl_table=11
                     /product="50S ribosomal protein L6"
                     /db_xref="COG:COG0097"
                     /translation="MSRIGKMPIPLSNQAKIEIKDSNIRVSGPKGTLEQRLTDQVTVS
                     EENGLITVLRIDDSKKAKAQHGLYRMLISNMVDGVTKGFTKKLEIAGVGYRAELKNDL
                     LALTLGYSHMIYFKAPDEIKIEVPDQVTVLVSGIDKALVGQVAAKIRSFRKPEPYRGK
                     GIKYQGEVIRRKEGKAAGK"
     CDS             complement(172406..172801)
                     /gene="rpsH"
                     /locus_tag="MDLBCIPO_00153"
                     /inference="ab initio prediction:Prodigal:002006"
                     /inference="similar to AA sequence:UniProtKB:P24319"
                     /codon_start=1
                     /transl_table=11
                     /product="30S ribosomal protein S8"
                     /db_xref="COG:COG0096"
                     /translation="MPVTDSIADYITRIRNAGRAKNKTTDIPYSKLRENLSQLLVEKG
                     YIKNFTVITTEKFPFLRIDLKYTAHGDPAIKEISRVSKPGRRVYDGKDIKKYLGGLGL
                     YILSSSKGVITDKEARAQGVGGEILFRIY"
     CDS             complement(172866..173135)
                     /gene="rpsN2"
                     /locus_tag="MDLBCIPO_00154"
                     /inference="ab initio prediction:Prodigal:002006"
                     /inference="similar to AA sequence:UniProtKB:O31587"
                     /codon_start=1
                     /transl_table=11
                     /product="Alternate 30S ribosomal protein S14"
                     /db_xref="COG:COG0199"
                     /translation="MAKKSVIARNEKRIKLVAKYAVLRAELLKAGDYEALRKLPRDSS
                     ATRVRNRCVLTGRGRGVYAKYGLCRHMFRKFALEGKLPGVKKASW"
     CDS             complement(173152..173778)
                     /gene="rplE"
                     /locus_tag="MDLBCIPO_00155"
                     /inference="ab initio prediction:Prodigal:002006"
                     /inference="similar to AA sequence:UniProtKB:Q7A465"
                     /codon_start=1
                     /transl_table=11
                     /product="50S ribosomal protein L5"
                     /translation="MTKTIAGKLIMNKMDKNKEMTPTTPSLARLETFFKEKVTPNLVE
                     RFQYKNAMLVPKLKKISINIGVGAAAAEPKLLEIALQELAQITGQKPQIRKSKKAISN
                     FKLREGQAIGCRVTLRRKAMYEFFDRFVSLAVPRIRDFRGLSDTSFDGRGNYTVGVRE
                     QIIFPEIDIDKVPRISGMDISFVTSASTDEEAYVLLSELGMPFKKKNN"
     CDS             complement(173801..174043)
                     /gene="rplX"
                     /locus_tag="MDLBCIPO_00156"
                     /inference="ab initio prediction:Prodigal:002006"
                     /inference="similar to AA sequence:UniProtKB:P04455"
                     /codon_start=1
                     /transl_table=11
                     /product="50S ribosomal protein L24"
                     /translation="MKTGIKKVKLHVKKNDSVVVISGNDKGKEGKILKVFPIKSRVIV
                     EGVNIRKRHMRPTQGQTQGSIIEREFPIHSSNVKKS"
     tRNA            complement(174075..174150)
                     /locus_tag="MDLBCIPO_00157"
                     /product="tRNA-Gly"
                     /inference="COORDINATES:profile:Aragorn:001002"
                     /note="tRNA-Gly(tcc)"
     CDS             complement(174161..174529)
                     /gene="rplN"
                     /locus_tag="MDLBCIPO_00158"
                     /inference="ab initio prediction:Prodigal:002006"
                     /inference="similar to AA sequence:UniProtKB:Q6N4U4"
                     /codon_start=1
                     /transl_table=11
                     /product="50S ribosomal protein L14"
                     /db_xref="COG:COG0093"
                     /translation="MIQKETNLVVADNSGAKKVRCIHVFGGTGRRYASLGDQIIVSVK
                     AAVPGGIVKKKDVCRAVVVRCVKESRRKDGSYIRFDENAVVLLNAQGEPRGTRIFGPV
                     ARELRDRKFMKIVSLAPEVL"
     CDS             complement(174568..174867)
                     /locus_tag="MDLBCIPO_00159"
                     /inference="ab initio prediction:Prodigal:002006"
                     /codon_start=1
                     /transl_table=11
                     /product="hypothetical protein"
                     /translation="MEENKMGSVSMEQNAPVRGRKKSWLGKVVSDKMDKSCVVAVERS
                     VQHPVYKKYFKKTTKLTAHDEKNEAGIGDLVKVVECRPLSKRKSCRLVEIIEKAR"
     CDS             complement(174900..175106)
                     /locus_tag="MDLBCIPO_00160"
                     /inference="ab initio prediction:Prodigal:002006"
                     /codon_start=1
                     /transl_table=11
                     /product="hypothetical protein"
                     /translation="MKKYEIAALNKQELIDRLKELENRLADINFFKVIEQPQNPMVFR
                     NSKRDIARMKNRLHQLAASETGQV"
     CDS             complement(175141..175560)
                     /gene="rplP"
                     /locus_tag="MDLBCIPO_00161"
                     /inference="ab initio prediction:Prodigal:002006"
                     /inference="similar to AA sequence:UniProtKB:P14577"
                     /codon_start=1
                     /transl_table=11
                     /product="50S ribosomal protein L16"
                     /db_xref="COG:COG0197"
                     /translation="MLMPKRVKYRKTQRGRMKGNSGRGTDVSFGSFGLKAIEPAWITS
                     RQIEAARVAMTRFMKRDGKIWIRIFPDKPVTKKPAETRMGSGKGSPEFWVAVVKPGRI
                     MFEADGVPKEVATEAFRLAAKKLPIKTRFIVRPDYED"
     CDS             complement(175605..176354)
                     /gene="rpsC"
                     /locus_tag="MDLBCIPO_00162"
                     /inference="ab initio prediction:Prodigal:002006"
                     /inference="similar to AA sequence:UniProtKB:Q6N4U0"
                     /codon_start=1
                     /transl_table=11
                     /product="30S ribosomal protein S3"
                     /db_xref="COG:COG0092"
                     /translation="MGQKVNPTGFRLGIIRDWASRWYDDSPVISEKIKQDHVIRTYVL
                     ARLKKERAGIARIIIERTTKHVKINIYAARPGAVVGRKGEEINNLSQELSRITGKEVK
                     IDVVEVVKPEIEAQLIGDNIAYQLENRVSFRRAMKQAIQQAMRSGAEGVRIRCGGRLG
                     GAEIARSEQYKEGKIPLHTIRANVDYASVTAHTIAGTIGIKVWVYKGEVLVQRIDAIE
                     EDELKRIKERRNDAGARNRDSRTKRRHRTKR"
     CDS             complement(176371..176730)
                     /gene="rplV"
                     /locus_tag="MDLBCIPO_00163"
                     /inference="ab initio prediction:Prodigal:002006"
                     /inference="similar to AA sequence:UniProtKB:P48286"
                     /codon_start=1
                     /transl_table=11
                     /product="50S ribosomal protein L22"
                     /db_xref="COG:COG0091"
                     /translation="MEAKAILRDTPTSPRKMRLVAGLVRGKPVDLAKAILLNSTKAAS
                     RNVMMTLKSAVANYAQRNPDERVSDQELFVKTIFVDEGTTLKRTLPAPMGRAFRIRKR
                     SNHLTIVIDKVKNPVTK"
     CDS             complement(176761..177060)
                     /gene="rpsS"
                     /locus_tag="MDLBCIPO_00164"
                     /inference="ab initio prediction:Prodigal:002006"
                     /inference="similar to AA sequence:UniProtKB:P80381"
                     /codon_start=1
                     /transl_table=11
                     /product="30S ribosomal protein S19"
                     /db_xref="COG:COG0185"
                     /translation="MPRSLKKGPFIDIKLEKRILDMNSKGEKKVIKTWSRSSMISPDF
                     VGHTVAVHNGKNHVPVYVGDNMVGHKLGEFAPTRSFRGHAGGGKAEKGGSAPRKK"
     CDS             complement(177094..177933)
                     /gene="rplB"
                     /locus_tag="MDLBCIPO_00165"
                     /inference="ab initio prediction:Prodigal:002006"
                     /inference="similar to AA sequence:UniProtKB:P60405"
                     /codon_start=1
                     /transl_table=11
                     /product="50S ribosomal protein L2"
                     /db_xref="COG:COG0090"
                     /translation="MAIRKLAPVTPGSRFMSYPAFDEITKSTPEKSLLVPLKKSGGRN
                     AAGRKTSRHRGGGHKRHYRIIDFKRNKDGIPATVAAIEYDPNRSSRIALLHYNDGEKR
                     YILAPKGLNVGDKVESGEKVEIKTGNTMPLKNIPLGTDIHNIEMKAGKGGQIVRSAGG
                     FAVLAAREGDYVTLKLPSGEIRKLRVECRATIGVVGNTDHENIVLGKAGRSRWLGIRP
                     QTRGMAMNPVDHPMGGGEGKSKSGGGRKHPMSPWGQLAKGLKTRNKKKASQKLIVRGR
                     NAK"
     CDS             complement(177965..178276)
                     /gene="rplW"
                     /locus_tag="MDLBCIPO_00166"
                     /inference="ab initio prediction:Prodigal:002006"
                     /inference="similar to AA sequence:UniProtKB:P0C2N0"
                     /codon_start=1
                     /transl_table=11
                     /product="50S ribosomal protein L23"
                     /db_xref="COG:COG0089"
                     /translation="MINPLLRPLLTEKSTGLTEKKGQYVFVVKPDADKTDIKKAVEKK
                     FGVEVKSIRTINCLGKSRAQNTRKGRVTGKKSDWKKAIITLEKGQSIDYYSNTAQKSE
                     G"
     CDS             complement(178308..178946)
                     /gene="rplD"
                     /locus_tag="MDLBCIPO_00167"
                     /inference="ab initio prediction:Prodigal:002006"
                     /inference="similar to AA sequence:UniProtKB:P42921"
                     /codon_start=1
                     /transl_table=11
                     /product="50S ribosomal protein L4"
                     /db_xref="COG:COG0088"
                     /translation="MHEAMELKVLNTGGTETGEVVTLRDDIFGAEISEHAMYLDVKSI
                     LANRRQGTHKSKTRGEVRGGGRKPLRQKGTGNARQGSSRSPLNIGGGTIFGPVPHAYD
                     QKVNKKVKLLARRSALSSKAKAGQIVVIEDFVFENIKTKPFAQILKNLGLAEKKTLML
                     TPGYDLIIARSGKNIAALNIMTADKASTYDILHSHTLLVQKTALKKIEDTLG"
     CDS             complement(178954..179583)
                     /gene="rplC"
                     /locus_tag="MDLBCIPO_00168"
                     /inference="ab initio prediction:Prodigal:002006"
                     /inference="similar to AA sequence:UniProtKB:P52860"
                     /codon_start=1
                     /transl_table=11
                     /product="50S ribosomal protein L3"
                     /db_xref="COG:COG0087"
                     /translation="MGAILGKKIGMTRLFNEKREAVSCTIIQAGPCFVTQVKRADKEG
                     YDAYQIGIGERKEKKVSKPLQGHYKKAGVAPGFKLAEFDFKELNQELELGSAVSVESF
                     TEGEKVNVLGVSKGKGFAGVMKRHNFSGGQRTHGQSDRQRAPGSVGGSSDPSRVFKGT
                     RMAGRMGSDNITVRNLVIFKIMPESNLIVIKGSVPGPKNSYVKIVSTKK"
     CDS             complement(179605..179916)
                     /gene="rpsJ"
                     /locus_tag="MDLBCIPO_00169"
                     /inference="ab initio prediction:Prodigal:002006"
                     /inference="similar to AA sequence:UniProtKB:Q6N4T6"
                     /codon_start=1
                     /transl_table=11
                     /product="30S ribosomal protein S10"
                     /db_xref="COG:COG0051"
                     /translation="MAVQQKIRIKLKSYDHSLVDKWALRIIDVVKQTDAIIFGPIPLP
                     TKSHVYTVNRSPHVDKKSREQFSFSSHKRLIEIINPTSRTIDMLMKLELPSGVDVEIK
                     S"
     CDS             complement(179993..181174)
                     /gene="tuf"
                     /locus_tag="MDLBCIPO_00170"
                     /inference="ab initio prediction:Prodigal:002006"
                     /inference="similar to AA sequence:UniProtKB:P22679"
                     /codon_start=1
                     /transl_table=11
                     /product="Elongation factor Tu"
                     /db_xref="COG:COG0050"
                     /translation="MAKESYKRDKPHVNIGTIGHVDHGKTTLTAAITSVLAKQGLAAA
                     RDFGSIDKAPEERERGITISTAHVEYQTKKRHYAHIDCPGHADYIKNMITGAAQMDGA
                     ILVVAGTDGPMPQTREHILLARQVNVPSLVVFLNKVDIADPELIELVELELRELLTQY
                     NFPGDDIPIVKGSALKALEGDPEGEKAIMELMDAVDSFIPDPVRDIDKPFLMPVEDVF
                     SISGRGTVGTGRIERGRIKINEEVEIVGLRPTRKSVVTGIEMFQKLLDEGQAGDNAGL
                     LLRGVDKTELERGMVIAKPGTIKPHTKFKAEVYILKKEEGGRHTPFFNGYRPQFYFRT
                     TDVTGSVTLPEGVEMVMPGDNLGVEVELLAPIAMDEGLRFAIREGGRTVGAGSVTTII
                     E"
     CDS             complement(181243..183357)
                     /gene="fusA"
                     /locus_tag="MDLBCIPO_00171"
                     /inference="ab initio prediction:Prodigal:002006"
                     /inference="similar to AA sequence:UniProtKB:Q5ZYP6"
                     /codon_start=1
                     /transl_table=11
                     /product="Elongation factor G"
                     /db_xref="COG:COG0480"
                     /translation="MARLVDLDKVRNIGIMAHIDAGKTTTTERILYYTGRLHRMGEVH
                     DGGATMDWMDQEKERGITITSAATTCFWMPKFGNYIGVNHRINIIDTPGHVDFTVEVE
                     RSLRVLDGAVALFCAVGGVEPQSETVWRQANKYGVPRIAYINKMDRTGANFFETVKAI
                     RERLGANPVPLQIPIGEGEIFAGFVDLIRMKGIIYNKEDGSTYDEVEIPHDLQNEART
                     WRINMLEAVSEHDDTLLEKYLNGEDITESEVRNVLRQATLKVTIIPVLCGSSFKNKGV
                     QFMLDAVVEYLASPVDVGAVEGHHPRTEEPVTREPKDEEPFAALAFKIATDPFVGKLT
                     FFRVYSGVLKAGSYVLNTMTGKKERIGRVLQMHSNKREDIDCVYCGDIAAAVGLKDVR
                     TGDTLCDENSPVVLEKMVFPEPVIEIAIEPKTKSDSDRLGMSLAKLAEEDPTFKVKTD
                     DETGQTLIAGMGELHLEILVDRLKREFKVEANVGKPQVAYRETIRKSVEFEGKFVRQS
                     GGKGQFGLVVLRVEPLEEGKGYEFVDAVKGGVIPREYIPAVNAGVQQAMKSGVVAGFP
                     MQDIKVTLLDGKYHEVDSSEMAFKIAGSIGFKGGAKKADPVLLEPIMKVEVVTPDEYL
                     GDVMGDLSSRRGHIEGMGQRAGAQFVNAKVPLSAMFGYSTDLRSMSQGRANYSMEFDC
                     YREVPRSIAEALQEKRTSKDSD"
     CDS             complement(183398..183865)
                     /gene="rpsG"
                     /locus_tag="MDLBCIPO_00172"
                     /inference="ab initio prediction:Prodigal:002006"
                     /inference="similar to AA sequence:UniProtKB:P22744"
                     /codon_start=1
                     /transl_table=11
                     /product="30S ribosomal protein S7"
                     /translation="MPKKVGYKRIGVDFRYGDESVARFINAVMLDGKKAVATKIVYDA
                     FAIIAEKLAGEDPLEVYRKAMSHIAPVVEVRSKRVGGATYQIPMEVKASRRGALAFRW
                     LKIYAAKRGGRSMAEKLAAELMDAANEQGASVKKRDEVHRMADANKAFAHFRF"
     CDS             complement(183896..184306)
                     /gene="rpsL"
                     /locus_tag="MDLBCIPO_00173"
                     /inference="ab initio prediction:Prodigal:002006"
                     /inference="similar to AA sequence:UniProtKB:P0A4A5"
                     /codon_start=1
                     /transl_table=11
                     /product="30S ribosomal protein S12"
                     /translation="MPTIQQLIRLGRSVKASKTASPALEKCPQKRGVCTRVYTTTPKK
                     PNSALRKVARVRLSNKIEVTAYIPGEGHNLQEHSIVLIRGGRVKDLPGVRYHIVRGSL
                     DTSGVADRKQSRSKYGAKQPKAGVPAPVKGKGKR"
     CDS             complement(184536..184763)
                     /locus_tag="MDLBCIPO_00174"
                     /inference="ab initio prediction:Prodigal:002006"
                     /codon_start=1
                     /transl_table=11
                     /product="hypothetical protein"
                     /translation="MKSLFKFLYRVALDCNSQELAVRTWEQQINLSATSGSIKIAPSF
                     IRRAHQKIFKNKALPALPDYLVKEGFSISAR"
     CDS             184926..187730
                     /locus_tag="MDLBCIPO_00175"
                     /inference="ab initio prediction:Prodigal:002006"
                     /codon_start=1
                     /transl_table=11
                     /product="hypothetical protein"
                     /translation="MIDTFLPLPDNLRETFRGRIFGAGELRLEDWFVPVLFQEKSDPQ
                     LFTTAPARQTQDDFKAALTARLGELPLTPETGFIGRSRELLALQRLLRSGEKEQYAVV
                     RSQGGEGKTVLAAEFARWMVRSHQLRRAAFVSVELYGHADAVLDALGRQLVGQEYSFA
                     TFETLEKAILPVERALCEQPTLLLIDNMESILLPPFLADEASEALSEEAKHELEAILQ
                     LCQRLNRNAVIIFTSREALPAPFDAVRNQRPLHQLDRNDAVKLVERTLNTAEGEAGAS
                     GDAAREEIEQLVESVHCHARTLALLAPYLQEHGVEATRMALVELMAKMEKNFPGSREH
                     SLFASVELSLRRMSEVNRERVRVLGVFQGGVQLQILQVMMEWEEGDVASLATELVNTG
                     LATPNLFTHFTLNPALSPYLASQMEVAEREALIIRWVKAMRGYANFLREQQHQNAKIS
                     ATLTLLELPNLFRLLDLVQQEGDAEATIYLATTLYTLLSMLGKPRLLEHVGKVRDAAA
                     AAMGNRWNHASFEAARTRIQQQLASGLMREAFDGAQSLLQRARSAGEGAYPGSDYDLA
                     MAFFFLARALKVLGGSEDSLYLLNEAWQRFETIAKEQKIKAAEGMASVCIMEQGDSLF
                     DLGRLDEASAAYEEAIRRDEQLGNKRGVAVGKGQLGTIRMEQRRYPEALRVFEDARKQ
                     FAPLNEPSSVAAIWHQTGRVYEMMKKAEAAENAYRQSLAISVQFDDVEGKAKTLSQLG
                     NLYNAVLDRHDEAVIFYRQSIEIGNAANEGLIRSNIADSLYKLGRLDDARQEIVKAIK
                     CKAQFGHACHPWMTWAILSNIEVDAGNPTAAIEAKRKAIESYLAYRRDGGENHIDSGR
                     ICFVVTNTLLAGDIAAAETFLDRLVDGWKAAGFNTFVPTLQAIVTGSRDRTLANDPDL
                     TYAMAAEILLLIETLENRGL"
     CDS             complement(187904..188827)
                     /locus_tag="MDLBCIPO_00176"
                     /inference="ab initio prediction:Prodigal:002006"
                     /codon_start=1
                     /transl_table=11
                     /product="hypothetical protein"
                     /translation="MNLRSPRKLISFDWAMKRLLRSKANFEILEGFLSELLGEDIFIL
                     EILESESNKESKSDKFNRVDLKVKESKGEIIIIEVQFEREYDYLQRMLYGTSRVITEH
                     QKEGEAYSKLIKVISVNILYFDLGHGTDYIYHGTTTFTGIHDHDKLELDMRQQKQYGK
                     SRISDIYPDYYLIKVNNFNRMATTSLDEWIYFLKNEEIKDEFKAKGIQKAKESFSLLR
                     MSDEELRAYNSYQDSLRDQASYVETNYDFARMEGKEEGIGEGIKQGIEIGIEQGLEKG
                     KLEVARRLVAKGMSDEEAAAIAGIEVGLLRH"
     CDS             complement(188832..189152)
                     /locus_tag="MDLBCIPO_00177"
                     /inference="ab initio prediction:Prodigal:002006"
                     /codon_start=1
                     /transl_table=11
                     /product="hypothetical protein"
                     /translation="MRPLDKGSCPTDETGNAISFNDYTLWRKRLIDRIGYYCAYCNMP
                     LSHSLQVEHVVPKNPPVGYTSGDPLGWDNMLLACGPCNKAKGNTPVDFNDYYFSENNN
                     TSEL"
     CDS             complement(189157..189336)
                     /locus_tag="MDLBCIPO_00178"
                     /inference="ab initio prediction:Prodigal:002006"
                     /codon_start=1
                     /transl_table=11
                     /product="hypothetical protein"
                     /translation="MGVESAFSDENTGKHDMAQSILGKLKTGVSEAEIQAEIDNVSDP
                     GLRAFLELNKLAIQK"
     CDS             complement(189469..189747)
                     /locus_tag="MDLBCIPO_00179"
                     /inference="ab initio prediction:Prodigal:002006"
                     /codon_start=1
                     /transl_table=11
                     /product="hypothetical protein"
                     /translation="MPALPVSSFYRRQFKSQEKFVKWSADERDYVSSKDETLIRVTGS
                     LLSYTVKIAGNKAELFKTVEGSFVSQGGPKERPIEWSRVMLANGHNKP"
     CDS             complement(190118..190615)
                     /locus_tag="MDLBCIPO_00180"
                     /inference="ab initio prediction:Prodigal:002006"
                     /codon_start=1
                     /transl_table=11
                     /product="hypothetical protein"
                     /translation="MGGGTHQASAIRREGGGAHHRRNPENRQLERSGQEVQRRASIPK
                     FQVHNTALISVQQQYSFSEISANPSQWARWVESAIGAHLINHARTDAINLFYWRQGNH
                     EIDFVLEHNGKVIGLEVKSGRNEHASGMAAFEQQCKPYKVLLVGNSGIPWQEFLELEP
                     LELFA"
     CDS             191037..191381
                     /locus_tag="MDLBCIPO_00181"
                     /inference="ab initio prediction:Prodigal:002006"
                     /codon_start=1
                     /transl_table=11
                     /product="hypothetical protein"
                     /translation="MTSRATPLYPASAKEMEALGQRLRDARLRRRFSMETVCARANLS
                     RPTLYKIETGDPSVAIGFYVQVLRVLGLLADLSLIAKEDALGRRLQDESLPQRRRAPR
                     KKAPAGASDGEA"
     CDS             191368..192612
                     /locus_tag="MDLBCIPO_00182"
                     /inference="ab initio prediction:Prodigal:002006"
                     /codon_start=1
                     /transl_table=11
                     /product="hypothetical protein"
                     /translation="MAKREEEQVWVWLDDPAFGSLQQIGTLFRGTRGSVRFVYEPTWL
                     KQVNAFPLDPELDLSMGDFFPENSNFGVFMDSCPDRWGQLLMKRRESVEAKEEGRTPR
                     ALGPWDFLLGVQDCTRMGALRFSRPGELLYLANEALSAPPVARIAELQEVAFELTRKK
                     QDDLGKIKEWLKVLVAPGSSLGGARPKANLVDEDGALWIAKFPSADDDYDVALWEKLL
                     HELAQQCHIMVPEARLIQIGRGYHTFLVQRFDRTRNQRHFFASAMTMLHHTDTDDASY
                     LELAEFLSTYGEADHIARNLEELFTRVVFNIATANRDDHLRNHGFIRSPSGWRLAPAF
                     DMNPSFRKAEHVLSLDLYNRQPDFQVAIATAEYYRMDRARAGVIVREVCEIVKEWKVL
                     AKRLGLSGQECSEAEHLFYCGR"
     CDS             complement(192777..193154)
                     /gene="mazF_1"
                     /locus_tag="MDLBCIPO_00183"
                     /EC_number="3.1.27.-"
                     /inference="ab initio prediction:Prodigal:002006"
                     /inference="similar to AA sequence:UniProtKB:P0AE70"
                     /codon_start=1
                     /transl_table=11
                     /product="Endoribonuclease toxin MazF"
                     /db_xref="COG:COG2337"
                     /translation="MILAKLQEKKTGNPMVYTPDRGDMVWIAFNPQAGHEQAGRRPAL
                     LLSPKAYNSKVGLALLCPITSQIKGYPFEVLLPEGLSINGAILSDQVKSLDWKILHAE
                     LICRLPSAVVDEVLHKLHTLLGL"
     CDS             complement(193117..193359)
                     /gene="mazE_1"
                     /locus_tag="MDLBCIPO_00184"
                     /inference="ab initio prediction:Prodigal:002006"
                     /inference="similar to AA sequence:UniProtKB:P0AE72"
                     /codon_start=1
                     /transl_table=11
                     /product="Antitoxin MazE"
                     /db_xref="COG:COG2336"
                     /translation="MLTKVQKWGNSLALRIPKTWALEARLENNSEVEISLVEGKLVIT
                     PVVNIQEDLAHLLSGVTKENLYNECDTGEAAGKENW"
     CDS             complement(193667..195019)
                     /gene="ftsH_1"
                     /locus_tag="MDLBCIPO_00185"
                     /EC_number="3.4.24.-"
                     /inference="ab initio prediction:Prodigal:002006"
                     /inference="protein motif:HAMAP:MF_01458"
                     /codon_start=1
                     /transl_table=11
                     /product="ATP-dependent zinc metalloprotease FtsH"
                     /translation="MTASEKNALAVTRYLDFLAEIFRQRLKHSFEPGNMPPKLTEIKK
                     IVSVKDDSELSAFIHAKQLRPEEIIVLLLAMAPHVQPEFFDTVIGQHFSQVGDFPQIG
                     GVRGKQFRGFLPTGETALFILAGNNLHQRFDYLKLFGVEHFFAQHQLIWLDEPEQGEP
                     FLSGKLVMANDYLELFVQGKFVRPRMSMDFPAEYITTDLTENDLVLPTSTLSQLTELE
                     NWIRYQEVMMEEWNMKRLLKPGYRALFHGLPGTGKTLAAMILGKKTGREVFRIDLSMV
                     VSKFIGETEKNLAQLFERSKHKNWILFFDEADALFGKRTNIRDAHDKYANQEVSYLLQ
                     RIESHDGLVILASNFKTNIDDAFIRRFQSVIYFPLPQPAERFLIWQKAFPPKNNLTVP
                     GDAALMEIAKKYEISGASIVNVVQFCCLDALASNAKEITIERIKAGIEREFQKEGKVH
                     "
     CDS             complement(195046..195336)
                     /locus_tag="MDLBCIPO_00186"
                     /inference="ab initio prediction:Prodigal:002006"
                     /codon_start=1
                     /transl_table=11
                     /product="hypothetical protein"
                     /translation="MKKISKRPLQRQEQPAAKSQQPFFSPDNSHFGEGAFFQAQAKQG
                     EPEEQVQTIRKADSEEEKDSVNRTSSEEDKKENFPAISKADIGEEKKQPLNP"
     CDS             complement(195333..196313)
                     /gene="bepA_1"
                     /locus_tag="MDLBCIPO_00187"
                     /EC_number="3.4.-.-"
                     /inference="ab initio prediction:Prodigal:002006"
                     /inference="protein motif:HAMAP:MF_00997"
                     /codon_start=1
                     /transl_table=11
                     /product="Beta-barrel assembly-enhancing protease"
                     /translation="MNEEMKRLLKEGAELHLSGNFPEAEERYRQALELNQSSAVAHNN
                     LAFLLMQLKRFGESEEEYFRAIELNKGYSTAYSNLGQLYLLMQRWDEAEEVLTKAISL
                     NADEFHAQESLAKLFMLKGESERSEYHWKRSYLINPESGILLNLAYSLIQQQKLDEAL
                     QELNRALPQEEENPRLYSLLGIIHFATYDFGSAITCFKRSLGLEPEDAEVRHNLAMAY
                     LKTGQTMDAIIELRRILLLAPSHTDARNNLAVIELSAGEAESALEHFTITLEQEPHNP
                     KALYYTGVLMLQRGDVKLAKRMLLQTIESNHDDYKQKAVELLKSISEVIP"
     CDS             complement(196334..199837)
                     /locus_tag="MDLBCIPO_00188"
                     /inference="ab initio prediction:Prodigal:002006"
                     /codon_start=1
                     /transl_table=11
                     /product="hypothetical protein"
                     /translation="MKETVKAPPSNSSQPKEISGKREQFFSSDKKSSFFNSRGIQAKL
                     NVGERGDPYEQQADAMADKVVSRSSTPGAAPLNKPGEQEERLSKKEEPNGELEHDIHR
                     KPFFESDGEQNANVQKKEKEESGAAESRNIESQLQASKGQGSPMDDKTRGEMESGFGK
                     DFSGVKLHTGGEATQLSQNLNAQAFTHGSDIYFNEGKYNPDTSSGKHLLAHELTHTVQ
                     QQEGLQKLVQKTENSASNVEGAKEPIDFDKKVITLPLISLPKAKDRGKNSKLAPPFIY
                     PQGYERKNSYKDVEDESSSKEQREVWTQGVKKGVEEKVSALQQTAIEKNAYDKESQAI
                     YLRHEKADLRLIGKVESISENAYIPTWSRSGKATAFDVDHVRELQLGGHNFHTNMELL
                     HFSLNRASGNSVKNEINNRIILFLDQENKKNKDAYKGKEFPSDSKTAKDKFSIVFKKV
                     DFAAEPGASGKDHFWSLDEVAKGEHLEQFKPMKMDAITAIKGEEGDEIIFTSPVGGTA
                     LKKKDLLDLNIKSKKIKFEEPTFIKNQAGKKAGDKVGSFSVEFGFYGSNETRKKFNIP
                     ILKMDGISFGGSIPRRGQKGTGGLEQLLVGLDLPGMSPVTIDDALFLKEKGFALRGRI
                     HPTLDIIKGIDLDFFMEGDEFGISKTITAGEIKVPPPFKINDALLTIGASNNGVFVDG
                     DVFFEISKLGTGKISGLGKSNGDFGIKGRFDFDPKLFKKGAAGIEVEYNNKDGWSAKG
                     ELQIGKGSVKGIDSAKISVAYTHNLLEANGTAEVTLKGVKDVTLKIKFAEESSEIEGG
                     VKIGKLPGIKEGEGKLNLIKKGEEYDFSGKGTITPDIPGIDTQVDFEFQNDIFLVDAT
                     AAFEKGRLKGKLNIGITNRAIDAEGKPTGEALQDYKVYGKSALELKITDKLVVSAGVT
                     LQENGEIEVKGGIKLPEKMEVVPKLFSVENKPLVTIPPLHIPLFGIPLGVATIGIEAV
                     ITPKLEADVQIGPGSLTKVGAEITYNPARPEEMSITGAADFEFIAEAGITAGVDFGLS
                     ASIAIASLTGGINLSAFIKAAAKQPVFHTELKYSPKSGFELNGLVNAKVAAILGFSGD
                     LFVRASAGVWPLEISKTWQWPLFKKEIDTGLEIGFEFPFAYKDSKADLSFENLKFTYP
                     TLDDMTKKVREQIVDPLVNEF"
     CDS             complement(199858..201402)
                     /locus_tag="MDLBCIPO_00189"
                     /inference="ab initio prediction:Prodigal:002006"
                     /codon_start=1
                     /transl_table=11
                     /product="hypothetical protein"
                     /translation="MGNERHIIHRVNITIDAPDEKSAKPLQDKALHLFYHEILPNLEK
                     WLDKQLSGDVSIRLDRLDLDLQTLELSGFDAQFSELALCSFREKIEQLMSPIPVKNGE
                     TVDVSMTSISADERLFDFFLYFLETGRRPWWSGNTVDLLKKEMLLELTRFMYQERIDQ
                     LIGLFRTEKRAVERLVKQFPRWFVIKITMFLFQERGKLELEQEEIALLLDHLLKPLTL
                     EERLTLLTASGLQDAVLPKINQDVHDGKSGYSPEEFASLLEYFLKQSSPEERLSFLKA
                     SGLLDDVLFRSLCQLLMDSEPFDSKSVKAISAPDRSEEQKEKLKEHFLLKKRSTPPSE
                     KNQGKSKSREGEEEGIYVDHAGLVLLHPFMESVFKEFDLLKDGNFKNEESRSIAIHLL
                     CFLATGEETPAEHLLTFEKFLCGAELDEPVERFVTLGQSMKDECDTMLQAAIGHWKAL
                     KNTSPDGLREGFLQRSGKLMLDEFQNRLVVENKSHDVLLSFLPWGYGIIKLPWLERPL
                     FVDWFA"
     CDS             complement(201402..205343)
                     /locus_tag="MDLBCIPO_00190"
                     /inference="ab initio prediction:Prodigal:002006"
                     /codon_start=1
                     /transl_table=11
                     /product="hypothetical protein"
                     /translation="MAIKQELHLEILNREYSRFVKDQVLTEVQLNEIIDVFEDQHRLT
                     RTCLIGTGIVCGLHLSEHLNLAGNIVTLSPGVAVTTDGDLLTIPHTTSFKYITKYVPP
                     DNCHYDPFYYKESGVEKMVTLYQLLTEEEKNSLNSEKTVYEIKELSTIIKDWVAILYL
                     EYYLKNPEKCTPINCDNMGMRQVSRPKVLVMSKTDMDKVIHKDSGENIGDDIYLKYHE
                     AYDRYFTFPVLRARRIILNSANTLTSTTLAGAYFTATRNGCTALSEAIKKLYTAFRFL
                     IDKGGVVNIDTLTGRLTTALSTATNTLHGQYTYDFYKDVVVAYNELREVLYNVAFECC
                     PNIYAFPKHIMLGAPNIAYGPQPPEYRHQFYPSPAVSKNKVQVNVAIGMLNRLKLIIE
                     NFTPDTANVIKITPTRDYNQPLAERAIPFYFKNIGALSKEWNYSRNLKAQDKLNLSYN
                     ADQYDAPIPDEARNPLDYDLDPYNFFRIEGHIGKDFSSVLKNIEDIRSSKGLPFDVVA
                     LRLGDVKLSDINLNDFVCYFEDLNTMLQAFQAEINCLLSDGTRFFSGFTLSQDQPHIN
                     IKLYQADEGLKWVIADTLLKAESATGSAQADVMRAVTRSAKATPAQGSTRNVNLADRA
                     ANFSDALTRSGFAVNRIVTTKIDQNPETFGQKYFINVLKSEPVSVDEFVEQSRKQAAT
                     DVGLKALVEDERVVRFEYPMQIIGHLNYIQQFIPAGFGDINDALITGYRDFSQTFCKR
                     LKVMHTRLEGFFTSGQYASRGYESSYLNMLVRLQGLCCGYEKLEVIMREIEKRKAELL
                     QRISFARYAEQHPGLEHKAGVHRGGTFVLVYAASQTPRTSQQLPGELQTKNNITDAGR
                     FQTGEITAQQYRDTDAFALYIVSNEDSVDKEVELSSFLSFQKIRPGSPASESLIREMN
                     TKIGNIRQVFSRNLNSPAQDIVIADFCLPYLCCSDCPPVAFMVPKEIKALALPASTVC
                     YNQQPVPFSLYSPKGAVIASPEAPGSIIAGDKPSFDPGKVPVDNIGKTITFTLDGALT
                     DCTIIVKKPVDIRLDFKIADSRDDKFKVEFINKTDETLGKNTYLWRFNGDIRDVTKSD
                     LSSFMLEFSRSELKAQGIKTILATVTIPGDPCGSSETLIVDVPAQFVVDACKDFVLDF
                     ITDKAGELKIDSQTVINLKNSLLSDVYQNAIISLNDAKVAVEKNDQNLKAACIEMIAK
                     LLDQIYQFRLTAEQQEAARVLEKLLRVLMMLMLNLVRCDKEIPGPTFKIIHFNLSQFN
                     EKLMNSYPQLDFGNVLEKDINDYSSSFASQNQDLLSVLGGIIKILSGFPES"
     CDS             complement(205420..208233)
                     /locus_tag="MDLBCIPO_00191"
                     /inference="ab initio prediction:Prodigal:002006"
                     /codon_start=1
                     /transl_table=11
                     /product="hypothetical protein"
                     /translation="MNESQTIPKEISGEYGKDFAFLRGEGLRYIEELAHRLWTDYNTH
                     DPGVTMLEMLCYAITDLGYRIAMPIEEILAKPKENLKEMHSHFLSAIHALPSSPVSAD
                     DYRQLFVRVDGVRNAWIMASDRRIAAQFRNLAQPGKAELHYVTSGEIVDPQKFREFKL
                     QGLNKILLDYDESSFLTDEDKTRDEATQKQLIVKKKKKIARRVLEIYQRYRNLCEDID
                     TLQEVPLEGVVICGDIDIEATADPEQVWAEIVFNINHYLAPDVPFYTLQEMQEMGKST
                     DEIFEGPVFSFDDAYTYKTHGNPLTKKGFICREDLVRSELRQEVRLSDIIRIIMETHG
                     VKLVKEIAFGLCGCDEKEIDKVRMAVTGDKWNRCITPGCKPVFCLDNSVLNLWKGVMP
                     IELKMTEATDKLGYLREKRNKEMQAKLTEDIPMPEGVFREISDYQSFQNHFPETYGIG
                     RAGLPESATIQRKSQAKQLKAYLLFFEQVLANYFAQLANVSVLFSADNTIARTYFANV
                     VQGIAREENIFNDFDHWQQDVETLLKSNGLDSYIARKNMFLDHLLARFSEHFSDYVFL
                     MHRLYAEDADRTIILHKVDFLKDYDNMSTSRGSGFDYYNPRSATAMLANVPGMEKRAS
                     RLLGFNHYNRHHLSGQSYQVVETSMVTMIVNGVSRQVQRYGWIIRMGGVILFESVNKA
                     FLKKADAYEELGLASLLGCERDYYKPVLTPDQKKVSFSLLDTKQQVLALNHKKYPVLA
                     GEIATGLYSLLENKIKEVIDYLLEEFRLEGIYVVEHLLLRPDFTIPPSKSQLFFPVCI
                     EPDGSYCPPLDPYSFRVTVVLPGYSMRLRNNYFRQFAERLIRMESPAHVLPRICFVDE
                     EHMKMFEDAYNHWLNKRHNSTDPLKQVTDSILMELIKVIEELFTVYEEGRLTDCDDDT
                     PEKNPVVLGSSRLGSLESDSKPG"
     CDS             complement(208226..211570)
                     /locus_tag="MDLBCIPO_00192"
                     /inference="ab initio prediction:Prodigal:002006"
                     /codon_start=1
                     /transl_table=11
                     /product="hypothetical protein"
                     /translation="MALNCKHNHPLQHDGTSQFQRFLKALEPGNVPIHEFDLRDWMLF
                     AWYFAEHLNYFSNTDNQLPQGNWQDFMKSTDEIKEWLMDAALVQDEEWISQEERDRIM
                     KREPKGDYEPHLALFLSFLKLMKFPKEHLNGVTKRHLDFYYTRVLQLGRQPAVPDRVH
                     ILFELARNAVRETVPSGSRLDAGKDGNGKPLCYVTEEEITVNTATVALMKSIFHQEGV
                     AVRYAEMTNSVDGLGTEFKEDNPCWNAFGNEEWPAVTLGFALASSVLLMKEGDREIVV
                     SLKLKGSGDAGLPTTAQYMQQLNVFLSGEKEWMAVTVTKVTTANKEQLEFRLKVDTSQ
                     KAVVPYDPKIHGERFSTNLPVMRVLVNTGKKDGYLVYAALSRAVIEEATITVWVKGAK
                     DIAVENDQGKLDPSKPFYPFGPAPKKKACFYIGSPEIFQKQWDNVKLEIIWKDKPDDL
                     NAHYSAYKTTDGTTSGAPSLSGTPIVTGEESFTVVPEYIKGNKWYQGGEPVSLFTSPM
                     KINSAPGSMAELSFPAVPPLLMKKGIDINKAVLQSYLNPSAQMAGNTVAKKPLAISAK
                     FESARFNPGFATLATTLDQFSPATRSGYMRLVLQQGFLHDLYAPLMMLIMIDKSKTAP
                     LYPNAPMPKEPYTPIIASMTVEYQAKAQNTFVFNDLAQPQEKYDNFTARSIQLFHEHP
                     FGQAEQHPFLKEQCDFIDPTSQRNISLVPYYVPEGEFYIGLKSAQPSGLLSLLLEAEE
                     GSEDPLAPTFDKEQKIAWYALSNNEWKALNRDFLTVDNTNNLLRSGIIQFLLPASINE
                     SNTLLDSGYYWLKASLPVGLVHTSVCKLAGVFAQAVAALFADNGNELSHLSSALPAST
                     IVKIIDKPALIKGISQPFASFGGVTAENDNAFYLRVSERLRHKQRAVTIWDYERLVLQ
                     QFPSVYKVKCISHTSVLNEDGKAKYCEQAPGSVSLVVIPDIRNKNIFDPLQPRASQNL
                     LREIEDFIHNLNSLHVKFDAINPDYETVLLDFRVKFYDRYDANAYRKVLNDDIVRYLS
                     PWAFGDFSDIHFGGKLFKSVIIRFIEERKYVDFISHFKMYHRVEGEENDMTDYSEITA
                     RSARAILVSAPEHTIALIEQGTVCYE"
     CDS             complement(211583..211996)
                     /locus_tag="MDLBCIPO_00193"
                     /inference="ab initio prediction:Prodigal:002006"
                     /codon_start=1
                     /transl_table=11
                     /product="hypothetical protein"
                     /translation="MSSDQAFPGRGWGFPPEFSRVSKNVGMLEDEKDIESSLDILLST
                     RLGERVMQPNYGCNLDEMLFEAMNLTMITYLKDLVESAILYYEARIELDGLEIDTSQE
                     NEGVLLIRIDYRVRTTNSRFNYVYPFYKNEGTNLA"
     CDS             complement(212024..212314)
                     /locus_tag="MDLBCIPO_00194"
                     /inference="ab initio prediction:Prodigal:002006"
                     /codon_start=1
                     /transl_table=11
                     /product="hypothetical protein"
                     /translation="MPAAARVSDMHVCPMVNPGPVPHVGGPVMPPGVVTVLIGGQPAA
                     TVGDQCVCTGPPDSIVMGSSTVLIGGKPAARMGDSTAHGGTIVAGCPTVIIG"
     CDS             complement(212325..214076)
                     /locus_tag="MDLBCIPO_00195"
                     /inference="ab initio prediction:Prodigal:002006"
                     /codon_start=1
                     /transl_table=11
                     /product="hypothetical protein"
                     /translation="MAEERIIPTTRPATVVTTAVMIDGKEIARTFQVDSITVRKEVNR
                     VPWAKVVILDGNASSGDFSASNGVLFLPGKEIEIKCGYQNDLFTIFKGIIITHAVKLR
                     GNANSMLVLECRDKCTQLTAGRKSRYFSGKKDSDIISEIIGLYHGVTAMVDATSVTHK
                     EMVQYDCTDWDFILSRTEANGKICIADDAQFFVKAPNLGQSAILSLQFGATMLEFDAE
                     IDSRHQLKKVTSRSWSYSDQKILTTEGSDPNVRLNGNLSSSDLASVIGLDNYLLEHGG
                     KVEESELQAWSDALVLKRQLARVRGRVKCSGVHSVKPGTIIKLGGIGERFNGDAFVSG
                     VQHFIAAGDWSLDIQFGMEPAWFTEKSDINDKPAAGLLSAVHGLQVGVVTKIASDPDG
                     ENRIKVRLPIISDSEDGIWARIATLDAGKERGSFFLPETGDEVIVGFINDDPRDAIVL
                     GMLNSSALPAPLTAQESNPQKGFVTRSKMKMIFDDEKKAFSIETPAGKKIIVDETADM
                     ITITDDHQNKLVMDSSGIVIESQGKIEIKAQQDLKLSGMNAEIKAQASMKVEGAASTE
                     LKSGGTTTVKGAIVQIN"
     CDS             complement(214078..214743)
                     /locus_tag="MDLBCIPO_00196"
                     /inference="ab initio prediction:Prodigal:002006"
                     /codon_start=1
                     /transl_table=11
                     /product="hypothetical protein"
                     /translation="MANNVSKLKIFSYLDAERKQKAGEPMEVLLNPESYSNKISVQFS
                     GKQASGTSGILPKFNKIEAQKLDFELLFDSTGVINNMKNGVDAELEKFKNLTLKYEGT
                     IHRPRFLSLYWGTLKFDCCLESLDITYKLFQSDGLPLRAVAKVSFLGFMDDTKRVAKE
                     NASSPDLTHVRTVMEGDTLPLMSFRIYGDSKYYIEVAKANGLNSFRELKTGSRIVFPP
                     IKR"
     CDS             complement(214743..214913)
                     /locus_tag="MDLBCIPO_00197"
                     /inference="ab initio prediction:Prodigal:002006"
                     /codon_start=1
                     /transl_table=11
                     /product="hypothetical protein"
                     /translation="MPIEIRELNIRVSVNQNQQESSPLPGGMQSTLSDKEDLIAECVE
                     QVMELIKLQHER"
     CDS             complement(214922..215374)
                     /locus_tag="MDLBCIPO_00198"
                     /inference="ab initio prediction:Prodigal:002006"
                     /codon_start=1
                     /transl_table=11
                     /product="hypothetical protein"
                     /translation="MADQDKYYPPVGFHFQVVFTGIGKSDIDTRFQSVSGLSVELETE
                     SRKEGGENRYEHVLPVRAKYPLLVLKRGLVKDSELLRKWCNDAFQLLMIQPVDLIVSL
                     LNENHEPLMTWSVKQAWPRKWSHSDLNAEQSALAIETFELQYNYFTLS"
     CDS             complement(215383..215814)
                     /locus_tag="MDLBCIPO_00199"
                     /inference="ab initio prediction:Prodigal:002006"
                     /codon_start=1
                     /transl_table=11
                     /product="hypothetical protein"
                     /translation="MAQYPIPKFHFRVDWGGTRIGFSEVTGLTVENEVIEYREGSSPE
                     YNKIKMPGLHKFGNITLKRGIFASDNEYFDWLNTVKLNTIERRDLTISLLNENHEPVV
                     SYKVKQGWPVKIQVPDMKSDANEVAIESIELAHEGLVIQNE"
     CDS             complement(215878..217884)
                     /locus_tag="MDLBCIPO_00200"
                     /inference="ab initio prediction:Prodigal:002006"
                     /codon_start=1
                     /transl_table=11
                     /product="hypothetical protein"
                     /translation="MAYKTPGVYIKEVALFPPSVAQVETAIPAFVGYTEKAADPNDKS
                     LANVPVRIKSLVEFQFLFGGEYVPESYKVVINGTAVDSVTPDKRFYLFDSLRQFYDNG
                     GGACYIVSVGSYKESIGFNALKGGIEKLKKVDEPTLLLSPDAVGLKDSSDDPDLSKFS
                     DLQKELLTQCATLQDRFAILDILEGYLAEDVSNTPISNFRDKIGINNLSYGASYYPWI
                     ITSYSYNISFRQLHLFNKSDLDTEIVGSDAYDAYAKDDKEIGLIATLVQSLADTDATL
                     NGAAYVTNLRSHLDNLLSEYKTNIAAGNDWKINITAWLNLLARVVLSFRNAEITSPDG
                     SGYRTEINAIKADHVLTDAIAFLVSVEQNPGTIKNTIARALEEVEALYSPLDDGWLTI
                     TVLDNTTPTTFGDIEPFSPEFQESQTESLSIINTLSSQTTIILNAYQRLLDAALHFEK
                     QAEAAVFAGHVFFRGVHDKTLEYMRTLPPSGTIAGIYASVDQSRGVWKAPANVSINSI
                     VAPAVKIDSKDQEDLNVHTSGKSVNAIRAFTGKGTLVWGARTLAGNDNEWRYVPVRRF
                     FIMVEESTRKASEPFVFEPNDANTWVKVRAMIENFLILQWRAGALQGAKPDEAFYVRV
                     GLNETMTPQDILEGNMIIEIGMAVVRPAEFIILRFSHKMQSGNG"
     CDS             complement(217910..219403)
                     /locus_tag="MDLBCIPO_00201"
                     /inference="ab initio prediction:Prodigal:002006"
                     /codon_start=1
                     /transl_table=11
                     /product="hypothetical protein"
                     /translation="MTYKTPGVYVEEISKLPPSVAQVETAIPAFIGYTKNSTYKGMTL
                     TAKPKRIKSLAEFVEIFGAASPAMIHTGSGDGIKIKKENGEFKLDSALADPFLSLNYR
                     MYYSLQLYFGNGGGPCYIVSCGSYKDDHNSAFTDDEMTTVMTDALKALKKEDEPTMIV
                     FTDAVSIADPAKYYGLYTSALSQCADLMDRIVIIDLRLDVAKKGEAAFSAVETEFRNN
                     IGINSLSYGAAYYPWLKSSLDYFIDESKISILRGANVTSGDIADNTVLRKYPPEGSTK
                     LLDVDIQTSLYHAQSSIYAMIKKEISKFQVISPPSPAIAGVYAMVDSTRGVWKAPANV
                     SLNYVKEPAFKIDDEDQRDMNVTATGKSVNAIRTFTGKGVLVWGARTLAGNDNEWRYI
                     SVRRFYNMVEESVKKATEPFVFEPNDANTWVKVRAMIENFLILQWRQGALMGAKPEEA
                     FFVHVGLGETMTALDILEGRMIIEIGMAVVRPAEFIILRFSHKMAVS"
     CDS             complement(219429..220688)
                     /locus_tag="MDLBCIPO_00202"
                     /inference="ab initio prediction:Prodigal:002006"
                     /codon_start=1
                     /transl_table=11
                     /product="hypothetical protein"
                     /translation="MATYMGMTVTYNILFEVKILHHYFLNKGRENYEGMTDDAKVDMM
                     LKYDVREFLDITPTPECRKNLDRHHCIFKQTSTGIIVGMRAESNMQNPSKFKPFPDLD
                     DDLAFTFLVNLNDPLFLNYTALPLTENSGNVYLFQNMKGSHAREFPSLCAFPDKHVNN
                     YEYLPGDMVIDDLNTPATLFTAINKSKSDAAENYDPATHFDDWQSEKKSDGFPISYAN
                     LNDRHLLVRQKMAYRVKKAGIKPTIVVKSAFGTTVTPKITVIPEDRLLPEEFQTIQID
                     FGGLPEGFYSMHVESDDPDCQDAIDFYLLQQKVAPFGILRLAVKSDTTEYDMLHDGCM
                     LSPAYELRFRNRATHWRYVGKKFNALSVTKDAFPLTRFGFIENITVTNKGGMDETDLP
                     NPEVSMIKAEALTVTAEKKFYSEIHIH"
     CDS             complement(220714..221358)
                     /locus_tag="MDLBCIPO_00203"
                     /inference="ab initio prediction:Prodigal:002006"
                     /codon_start=1
                     /transl_table=11
                     /product="hypothetical protein"
                     /translation="MQPHKAGYTIHTANHSVMIYKALQFLADQLVSYFKGLEKPGSLD
                     VVPDVVLQNVSRLSDEEMKKANNVFLTLVNLSEEATMKNFPGTFVVNSNEVHYDNPPV
                     NVNLYVLFTACMANYEYALIYLSHVISFFQGKYSFTRQNSVTTGDGLPDDFHIILDLY
                     SLTFEQVNYLWSTLGGKQQPFVCYKVRLLSISRESTRETRGVIKQIRIDDQVNS"
     CDS             221970..222422
                     /locus_tag="MDLBCIPO_00204"
                     /inference="ab initio prediction:Prodigal:002006"
                     /codon_start=1
                     /transl_table=11
                     /product="hypothetical protein"
                     /translation="MSGDKKYIITTCLPDSLNKKVIKRKVMKNAKTGSFQIGGKNDGV
                     TLNAQLLVVESDVVGVGFYKNVVSGVSFGVKFSGKVHATGLGTAQQLFALGGRPIREI
                     PGASNIPTLNITLQGIWGVKGDANYVVWTDTPVLDPHTGMVHVKWEDA"
     CDS             complement(222613..225072)
                     /locus_tag="MDLBCIPO_00205"
                     /inference="ab initio prediction:Prodigal:002006"
                     /codon_start=1
                     /transl_table=11
                     /product="hypothetical protein"
                     /translation="MKKKILLLLTVFGGYTLLVLLLFYPLVFQSKMLLAPDTLIPQAS
                     TMALDRLQAQTGAYPLWQPWLFSGMPTVEAFSYLSGLYYPNLVFNLFHTDGIVLQLLH
                     LAFAGLGLFLFLRQYGLTTLAASFGGVLFMLNPYLSAMLVHGHGSQLMTVAYMPWMLW
                     ATMRLIQRGGLVDAGMLALLAGFQLQRSHVQIAWYSWMLMLLLAVVLFFLHRGLPVKK
                     TAVSGMPPVLPGGGREGHAGGNGGADEGGPFGRIRVFLLLVLALGCGIAMSASIYLPA
                     SEYAAYSVRGMAAEGGGSAWEYATLWSMHPLELLTFLVPGLFGFGGVTYWGFMPFTDF
                     PHYAGIVVLLLAVAGAVIRRKEPMTWYFIAGALLALLLSFGRFFSPVFDLFYHFAPLF
                     SRFRVPSMALIMLYLIISCLAAIGVNDLLQRQSERFLKPIRIGALLLAAFLLLFLAFE
                     PSLESFFRSLFPEPQVGSFDLAFMVNKVRWENLTGSLWMVLLIASLFSGVLWLSIKEK
                     LSHKMTAILLFLLALGDLLWMDIQIIYPSTHSLRSPVFADSRMVEPAFRHDDITRYLA
                     AQKGPFRIYPAGPLFAENKFALFGIESVGGYHPAKLKLYEEFLAKTENLASLNILRML
                     NVGYIVTPQPIEHPAFKLVKTGELQLASGPVTAYVYSLQGSAPRAWFANRVMAVNGSE
                     ALFARLLDDQAPAGEAYVDGSLWKGVRTFASATVTSLDLKAESMVLKVAAPGEAFLVT
                     SEMYYPLRWKVRVDGREAAVVNVNGLLRGVVVPAGSREVRFYYDRNGFETGRSISLGA
                     FVVALLMVAGGMIGGRFRQKI"
     CDS             complement(225077..226573)
                     /locus_tag="MDLBCIPO_00206"
                     /inference="ab initio prediction:Prodigal:002006"
                     /codon_start=1
                     /transl_table=11
                     /product="hypothetical protein"
                     /translation="MNRNAVIAGQAGFSFAGFLFGQTARFAYNLVVARLLGVDALGTY
                     ALAIAVIQIAEVLAVAGLDSGLLRFVSLHRDDPLRQRAVIGSALKMSITLSLFVALLL
                     LLFSAPISTILNGSSLLRLAICCYAAAIPFNVATLLFGHAMQGFRQLKPKIIATQIVS
                     PFLLLLLTLLFRYTAGEDAALFFPFALAGVGAFFWIRPSLSRIGGTLPGDILHARTDK
                     VMLAYAIPFMAVSLLSMMSHWLDVMMLGMLTDTATVGLYHPAARTAGLIRSVLLAFAG
                     IAAPMIAELYTGRQNVEIGRIFKMVTRWIVTVVLPPAILFMVLPELVLSVFGARFAAE
                     GAGALLLLTVASFLQASFGLSATVLAMTGHARLSLLNALAALGLQVALNFLLIPKMGL
                     NGAALATLLLFLMLSVLRLVEIRRILKIHPFGKALWKPFTAGLSTALLLMALRPWLLG
                     LPPFAGLAVAALLSLCSFTVLLLLLKLEEEEREIILKHLPFLYKNPKP"
     CDS             complement(226570..227736)
                     /locus_tag="MDLBCIPO_00207"
                     /inference="ab initio prediction:Prodigal:002006"
                     /codon_start=1
                     /transl_table=11
                     /product="hypothetical protein"
                     /translation="MNLSSNRGAPCTPLRLVWFSEIQWDFLSTRKQRLLCRFPESWSI
                     LFIEPFTLRRRHHWIPVKRGRVWVVSVPFLKSVPFRIGRLLDIPLLRWLLSLPGILLM
                     LFWVTILGFGSSNRIIGLSNIYWGRVAALLPCRLRFYDANDDHLAFPDNPHWLKGFLD
                     HYLSKVDLLFSVSRELTSRLRVPPGVRLVELGNGVEFSHFAISRPGKPAALSRLKGPI
                     LGYAGAMDWLDSSLIAATARAWPDYSIVLLGPAYEREWWQKQAPINELPNVHYFGKIE
                     YSELPAWVQHFDLALMPLLSSDLKRVSHPNKLYEYAAAGVPILSMNYCSAVERAREVL
                     HVAVSQEEFVRMVPEALADRRVEARQAFARQHSWDTLAAVMVEELEKASRERSL"
     CDS             complement(227717..228280)
                     /locus_tag="MDLBCIPO_00208"
                     /inference="ab initio prediction:Prodigal:002006"
                     /codon_start=1
                     /transl_table=11
                     /product="hypothetical protein"
                     /translation="MQNKYRTVIDRAYLDEQGHLLRWQRTLEFLRGSSLSGASLVSGL
                     DLGDRTPFTASLEQHFECPFENTTVDLDLEPLPGSFGVVTAFEVLEHLYNPLHALLEV
                     KGLLSGEHARLFVSMPLWKPSILASSDHFHEMTRSEALSLFTRAGFTVLRSAEFRIRH
                     PLFYLTGVKPLLRAWYEKVQIYELVIQ"
     CDS             complement(228306..229145)
                     /gene="wbbL"
                     /locus_tag="MDLBCIPO_00209"
                     /EC_number="2.4.1.289"
                     /inference="ab initio prediction:Prodigal:002006"
                     /inference="similar to AA sequence:UniProtKB:P9WMY3"
                     /codon_start=1
                     /transl_table=11
                     /product="N-acetylglucosaminyl-diphospho-decaprenol
                     L-rhamnosyltransferase"
                     /db_xref="COG:COG1216"
                     /translation="MTSPLSCIVVLNWNGAKDTLACLDSLAALISPSCRVLVVDNGST
                     DGSPEKIRERFPAVELLLLPVNIGYAGGNNAGFRRVMELKAEFVIFLNNDTLVESTFY
                     TPLIDILQCNPGAGIAVPKIYYSDRPERLWYAGGVVNLSTGLIRHVGLRKKDAPDFDR
                     PALTGYATGCCFAMRCRDFDSVGGFDETFGMYAEDVDLSLRVRARGMSINYVPSSRVW
                     HKVSASLSGRPLRKLLKKSIGALHLFRKHRAWSGMVLYLLLLPLRLASTFGEELREKK
                     SAT"
     CDS             complement(229145..230221)
                     /gene="mshA_1"
                     /locus_tag="MDLBCIPO_00210"
                     /EC_number="2.4.1.250"
                     /inference="ab initio prediction:Prodigal:002006"
                     /inference="protein motif:HAMAP:MF_01695"
                     /codon_start=1
                     /transl_table=11
                     /product="D-inositol-3-phosphate glycosyltransferase"
                     /translation="MLRDALQDRGYDVTPVAFRALYPDFLVKGGVEEAQGADLTFFNE
                     SRLVLFNPISWFGAIRHLRSLKPDLLLVAYWSGFLAPLFFTIRRLTGIRMVVLLHNLS
                     SHESFLFDPLMQRLLAASADGFLTLSEAVTKTVQRALPEIPLLQLFHPLYEPDGEHSS
                     VQDARQALKLDAHSPVLLFFGYVRHYKGLDTMLRSMPAILQRDPALRLVVAGQFHEDH
                     GIYRKLVAQLGIEGNVDFYPGYVSTERSALFFAAADAVVLPYRSATQSGVLQLAYGHG
                     LPVIVTPAGALPEMVRPGKTGWVAPDCSAEGFAGAVGAFLDCRDKHELEAMRPAIEAF
                     RRHFSWGFFAEQAGHFLEARAVQR"
     CDS             complement(230287..230553)
                     /gene="crh"
                     /locus_tag="MDLBCIPO_00211"
                     /inference="ab initio prediction:Prodigal:002006"
                     /inference="similar to AA sequence:UniProtKB:O06976"
                     /codon_start=1
                     /transl_table=11
                     /product="HPr-like protein Crh"
                     /db_xref="COG:COG1925"
                     /translation="MIVQEVIVKNKAGLHTRPAAAVVKLASRFKSDFFIEMQGVEINA
                     KSIIGVMSLAAPKGTRLTLKLDGEDAAEASRQLVEFFEQGFGEV"
     CDS             complement(230584..231051)
                     /gene="argA"
                     /locus_tag="MDLBCIPO_00212"
                     /EC_number="2.3.1.1"
                     /inference="ab initio prediction:Prodigal:002006"
                     /inference="protein motif:HAMAP:MF_01105"
                     /codon_start=1
                     /transl_table=11
                     /product="Amino-acid acetyltransferase"
                     /translation="MQQAELYVRYARLADASAIAAITAEYARQGIMLERSGDNIVENI
                     RNFFVAEYNGEVIGCCAIAFYTLKLAEIRSLAVFNRYKMRGIGRRLVEKAESVLHEEG
                     VEEVFVLTLSREFFRRLGYSEIKKEYFPQKIWRDCTHCPKLMACDEIAMVKKL"
     CDS             complement(231054..232067)
                     /gene="obg"
                     /locus_tag="MDLBCIPO_00213"
                     /EC_number="3.6.5.-"
                     /inference="ab initio prediction:Prodigal:002006"
                     /inference="similar to AA sequence:UniProtKB:P20964"
                     /codon_start=1
                     /transl_table=11
                     /product="GTPase Obg"
                     /db_xref="COG:COG0536"
                     /translation="MKFVDSASIFVHAGDGGKGCVSFRREKFVPKGGPDGGDGGRGGH
                     VWLRTNRQLTTLLDFKYKKKYIAVRGVHGQGARKTGRDGADVVIDVPCGTIVRNGETN
                     EIIADLTGEDQEILIARGGKGGRGNQHFATPTRQAPRYAEPGQKGELLMLNMELKLMA
                     DVGLVGFPNAGKSTLISVISAAKPKIADYPFTTLVPNLGIVRYEEYKSFVMADIPGII
                     EGAAEGKGLGLQFLRHIERTKILAILIAADSPDIADEYHTLLGELEKFEKELLNKPRI
                     VVVTKMDIAAEDLEIPMLEEGVRVLSISAVSGQGLKELKDELWREVSGRIRAAEPLDE
                     SLG"
     CDS             232140..232397
                     /gene="xseB"
                     /locus_tag="MDLBCIPO_00214"
                     /EC_number="3.1.11.6"
                     /inference="ab initio prediction:Prodigal:002006"
                     /inference="protein motif:HAMAP:MF_00337"
                     /codon_start=1
                     /transl_table=11
                     /product="Exodeoxyribonuclease 7 small subunit"
                     /translation="MATTHTGKLPIEELISRLEEITRNIENPETGLENTIGMYEEGLA
                     IAENCKKRLLEARKKIEVINPELAKSWPESLRTKDLFDSES"
     CDS             complement(232402..233829)
                     /gene="gatB"
                     /locus_tag="MDLBCIPO_00215"
                     /EC_number="6.3.5.-"
                     /inference="ab initio prediction:Prodigal:002006"
                     /inference="similar to AA sequence:UniProtKB:Q72AV5"
                     /codon_start=1
                     /transl_table=11
                     /product="Aspartyl/glutamyl-tRNA(Asn/Gln) amidotransferase
                     subunit B"
                     /db_xref="COG:COG0064"
                     /translation="MKYELVVGLEVHCQLNTSSKAFCGCSAKFGKSANTNVCPVCLAL
                     PGALPVLNRRVVEDAVKLGLATGCSIAPHSVLARKNYFYPDLPKGYQISQFEEPICSE
                     GLVQIDAGEGNREIRLIRIHIEEDAGKSIHDIGEETYIDLNRSGVPLLEIVSYPDLRT
                     SKEASAYLQKVRQIVKYLGISDGNMEEGSLRCDANVSLRPVGETEYGTRTEIKNMNSF
                     KNVEKAIDYEVERHREILEAGGVILQETRLWDADKGETRSMRGKEFAHDYRYFPDPDL
                     VPVLVDQEMIDRIMSELPEFPEERAARFVDEYAIPAYDAAVLTVEREVADYFEESVRV
                     SGDAKASSNWVMGEVMRVLKESYLDIAEFSILPERLGGLIALIGKGVISTTIAKQVFE
                     LMLKSGDAPAEIVEREGLAQVSDSGAIETVVQAILDANPGQLAAYRGGKTKLLGFFVG
                     QCMSQMKGKANPQMVNEVLLMKLEG"
     CDS             complement(233906..234448)
                     /locus_tag="MDLBCIPO_00216"
                     /inference="ab initio prediction:Prodigal:002006"
                     /codon_start=1
                     /transl_table=11
                     /product="hypothetical protein"
                     /translation="MMKMMKMMKIVTLAFLFAGLFCSRASAGWDPAEADHARMSADSF
                     KANTGLSRFFDSAYGYVVFPDVYKGGFIMLGGGHGKGYVYELNNLVGRSTITQLNVGP
                     QLGGQSFSEIIFFKSRGDLDDFKKGNYELNAQVTAIMVTTGMATNTDYSNGVAVFVLP
                     KAGVMAEATVGGQKFSYESY"
     CDS             complement(234944..237685)
                     /locus_tag="MDLBCIPO_00217"
                     /inference="ab initio prediction:Prodigal:002006"
                     /codon_start=1
                     /transl_table=11
                     /product="hypothetical protein"
                     /translation="MRLSRKRVASLLVLSLFSQESPVTASAAISKIPVEQLDGKQRVS
                     VVPCADYEAGALHTLMFGAHWRSLWTTPVEMPVLDLGSFAGGLVPFEKGGGFQTMTLS
                     FRGANGREYRFRSLDKDPSRGMPSKLKNTVISAVLQDQVTTSNPVSGVIVSPLLDAAS
                     IYNVAPELTVLPYDKDRLGEYFDEFSGLAGTIEERPNESEGAGTGFNGSDKISGTYTV
                     FNSLEKDNDNQVDSASYLRARLLDLFIGDWDRHSDQWKWAGYKKEGNTRWYPIPRDRD
                     HAFSRQDGLFSWIITRVVPRMTNFGENYPSIKNLSFSGRPLDRRLLSGIDRTEWDAVT
                     IEVKQKLTDQLIHDAVMKMPPAMYDKEGARLERELRSRRDLLDKASAELYLLYAGDVD
                     VYTSNKSEYAKVHRTADGSIEVAVSKRDGNTGAAKGVPFYSRVFHPVETNEVRLYLQG
                     GDDRVIVDGPVCKGGVKVRVIGGEGQDIFEDYSIRALSGDPDTSAMMTFFYDDGEKSE
                     FVTGNHTVVDRHTVSVPVDDQEKYDLRPRDEGREIGFRPSVDYSSDTGVFLGMGATLV
                     DYSFRATPYRYRMQLNGGFSTGEDIRYKLKYTGDFRSLFRNTSLFVEAGTTGIDIINF
                     YGLGNEKYYNGTGLTEDDFEILNQVTSLSASLRYPMDRNYNWSAGVGAKWIDLALTPG
                     SFNDLNRAQVPGINHDFAGSFRVGFHYDSRDSGDDIALSPRKQASSLAVAGQAGNTTA
                     LSGIMVDVSGSYYPEFFGNEQAYGKLSGEFRTYIPLVSSRYSRLALRFGGEKLWGEYP
                     FYEAAFLGGSTSLRGYDRQRFAGDASLYAGSELRLYLGTFKLLVPIMYGPLAFAETGR
                     VFLDGEDSSAWHSSAGGGLWFGGIESRYSASIVFAQGFDDGRLMEDYGIYLRTGFSF"
     CDS             complement(237797..239122)
                     /gene="clpB"
                     /locus_tag="MDLBCIPO_00218"
                     /inference="ab initio prediction:Prodigal:002006"
                     /inference="similar to AA sequence:UniProtKB:Q7CEG6"
                     /codon_start=1
                     /transl_table=11
                     /product="Chaperone protein ClpB"
                     /translation="MQFDPNKFTLKAQEALQAASTLAASRQHQQIEPEHLLYAMFDDK
                     SSIAVQIAQKLEAPAETLQLALDREIERIPRVTGASATGQYISQNLGKVFDVALKEAE
                     SLKDEYISSEHLLIAMGEAGIPVSRMLRDAGFNRDSILKVLATVRGSQRVTSQSAEES
                     YNSLKKYSRNLNDQARKGKLDPVIGRDEEIRRVLQILSRRTKNNPVLIGEPGVGKTAI
                     VEGIAQRIVAGDVPENLKSKEIAALDIAQLVAGAKFRGEFEERLKAVVREVQSAEGEV
                     ILFIDELHLLVGAGSAEGSMDAANILKPALARGELRCIGATTLDEYRKHIEKDAALER
                     RFQTVVVDQPSVEDTVSILRGLKEKYEIHHGVRIKDAAIVAAAELSNRYIADRFLPDK
                     AIDLIDEASSRLRLEIDSSPEELDRINREIRRLEIEREALRREIEAGGQ"
     CDS             complement(239153..239452)
                     /locus_tag="MDLBCIPO_00219"
                     /inference="ab initio prediction:Prodigal:002006"
                     /codon_start=1
                     /transl_table=11
                     /product="hypothetical protein"
                     /translation="MEQQNSGKKVLDSIERARLGLRVFSLPFAEAEEVIDAYVSGGDY
                     DPACVELFKDQLDTQRHIQEKSVELLSTGAQILRLVVGALIKNIPQPPTEESSSS"
     CDS             complement(239560..240591)
                     /locus_tag="MDLBCIPO_00220"
                     /inference="ab initio prediction:Prodigal:002006"
                     /codon_start=1
                     /transl_table=11
                     /product="hypothetical protein"
                     /translation="MCFAWPDNIGYLLLLMPLAVILGYGVVRQLHAREAVIGPELIDA
                     MMGRLSLRVLVVKKLLIFCGIALLLFALAGPRFCSGGRPVLRKGADIVFMLDVSRSMR
                     ARDVLPDRLGQAKQEITSISRAVTGGRMSILLFAASPLVQCPLTTDRDAFDALLGMAS
                     PDLIEEQGTSFRAAFELAGRLLEPTSEDRMASGVKGEKIVVLLSDGEDHTGEVRSAVQ
                     QLKKANVHLFVIGVGKRQPVVIPLDDAGEGVKRDEHGRVIMSSFRPEFLKMLAREAAG
                     FYFRSSAEHAVYKEVSESINRIASVSRWVMEPGEREPLYRYFVAAGLFLLLTETMVGR
                     AAGKRRSCS"
     CDS             complement(240632..241642)
                     /locus_tag="MDLBCIPO_00221"
                     /inference="ab initio prediction:Prodigal:002006"
                     /codon_start=1
                     /transl_table=11
                     /product="hypothetical protein"
                     /translation="MLEWFARIPRIELAEPSWLLLLPLVALAVWFRAWREHLGRTPAI
                     LFPGVERLKDSGFDAHLWLREMPHWLRWSAFVLCVLALTGPHLLFRQSEAESRGIDVI
                     LALDISESMLQKDVGGTSRLDAAREVSRNFVLRRSNDRIGLVVFRGKGYTQCPLTLDH
                     EVLAMLLDRLSPGVIQDDGTAIGTAILIAVNRLKASESLHKVLILVTDGENNAGEVGP
                     GTAASIAARSGVRIYVINAGFKVVEDRIEPPEESGRYIQKDEESLQGIARTTGGGYFR
                     VEDPAAFDQTIRSIDRLEKKRFTGPVMEHRSGLFLPLLMMAILLLLLEVVLSNTRLLR
                     IP"
     CDS             complement(241683..242060)
                     /locus_tag="MDLBCIPO_00222"
                     /inference="ab initio prediction:Prodigal:002006"
                     /codon_start=1
                     /transl_table=11
                     /product="hypothetical protein"
                     /translation="MFFALLLFLFAVSGTAATTPGESRSLLNVSYDTSRELYKIENAA
                     FIQYWKKKTGQTVIINQSHGATGKQSRAVIKGLEEADVVTLALASDIDAIAECKLLAF
                     NWQKRFPIKFFSLKRVHTFQDIQ"
     CDS             complement(242119..242562)
                     /locus_tag="MDLBCIPO_00223"
                     /inference="ab initio prediction:Prodigal:002006"
                     /codon_start=1
                     /transl_table=11
                     /product="hypothetical protein"
                     /translation="MVALLTVMMFYSTSPFLWAAPSNGATEVTRGKVALLEKQSKSAY
                     TASVQHGLIAAKENLSGNFNWSDAFGACERMEENGYNDWHLPNKDELNKLYLARTLIG
                     GFSDDRYWSSTEYDQQSALSQQFLDGSQKLIPKVESLSVRPVRTF"
     CDS             complement(242660..242992)
                     /locus_tag="MDLBCIPO_00224"
                     /inference="ab initio prediction:Prodigal:002006"
                     /codon_start=1
                     /transl_table=11
                     /product="hypothetical protein"
                     /translation="MKSLLLSFFVLLGVSPLSQARTLKVGDEYAGGIVIYLFQPGEEG
                     FKERAEEVMIVGETTLSEHLYWSDAKAASDKFDPPSYGDWGESGALLPERVTANEVIK
                     SDVQHLYR"
     CDS             complement(243123..245486)
                     /gene="ycf3_1"
                     /locus_tag="MDLBCIPO_00225"
                     /inference="ab initio prediction:Prodigal:002006"
                     /inference="protein motif:HAMAP:MF_00439"
                     /codon_start=1
                     /transl_table=11
                     /product="Photosystem I assembly protein Ycf3"
                     /translation="MTGYLQYWRGGKSWRSGRFAAALAGLIFFIIIALTGTIGATLSL
                     AALKSDASMRTLVEARKALEQAEKSADPDQIEVALSLNNLAGQCFFLNQYATADTLFR
                     RALAIREKSLGSAHPDVATSLNNLAELYKIQARYAEAEPLCIRALAIREGSFGPDHPS
                     IAMSLNALAGLYFIQGRYLESELLFKRALAMHDRLLGPDHPDHPEVVMGLNNLATLCQ
                     FQGRYTEAEPYYRRALAISEKLARHDQPEVATSLNNFAEFCKILGRYAEAEPLLTRAL
                     SIREKIFGTAHPDVATSLNNLAGLYFAQGRFREAAPLYKRSLAIREKIFGSAHPDVAI
                     SLNNLAELYKTQGKYAEAAPLFLQALAIKEKFFGSAHIQTVVGLNALAGFYSFQGRYA
                     DAEALMKRALAIRDKIVGSVQPDRATCMNNLAGLYSAQGRYRAAELLYSRSFALRVES
                     VGPEHVMVAESLNNQAELCRSLGQYAEAAPLYNRALAIQEKVFGLEHPCVARTLNNIG
                     KLYSIQNKYADAEQLYRRALAIREKFFGLDHPYVARSLNNLASLYSADGRYVEAHRLY
                     VRALAIREEALGFDHPDVALSLNNLAALYQAQGRYALSEPLYTRALDIQEKAFGLEHP
                     DVATTLNNLGRLYYAGNRNVESEALYRRALAIQEKVFGAWHPDVATTLNNLALLYKFE
                     GRYADAEPLFTRSIAIREKCFGQDNQNVAVSLQNLAELYTAESRYAEAEPFTRRSLAI
                     VEKSLGPVDANVATLLEHLAIICRKTGQGVVADEAQKRAAVIRSLHH"
     CDS             complement(245821..246303)
                     /locus_tag="MDLBCIPO_00226"
                     /inference="ab initio prediction:Prodigal:002006"
                     /codon_start=1
                     /transl_table=11
                     /product="hypothetical protein"
                     /translation="MKQLFSWRIFTSFGLFLSFFMILISGVILYIGPSGRGPGAMGWS
                     MIGLTKPEWQNQHIIFGFAFSLISLFHLFAINWKAFFSYLKTKSTDGTRRSVELLAII
                     VLSLLFGIGTYNKVQPFSGILDFGRSISKSWEGPKMQSPERQQRSGTIINSRGNHESE
                     "
     CDS             complement(246466..247563)
                     /locus_tag="MDLBCIPO_00227"
                     /inference="ab initio prediction:Prodigal:002006"
                     /codon_start=1
                     /transl_table=11
                     /product="hypothetical protein"
                     /translation="MKKLRIAQIAPLVERVPPKKYGGTERVVYHLTEGLVERGHDVTL
                     FASGDSITSARLVAPIKEALRLGGEEHTPMIVSMMMLSRVYEKMLHEFDIIHSHLEYL
                     TLPYAHKTLVPTVLTMHGRLDLGDSSAMLRTYRDMAYVSISDSQRRPVEDINWAKTIY
                     HGYPASCFEFNATPGDYFLYLGRFSEEKKPDQAIMLARECNIPLKIAAKIDPTDQEYF
                     EKKIRPLLDHPLIEYVGEVGDRQKVELLKNAKALLNTIDWPEPFGLVMIEALACGTPV
                     IVRGCGSAPEVITHGKTGFICESKLDFIEAIHKVDSLSRYVCREEFERRFSLDTMVDN
                     YEELYYSLHQNRMTNHALSVPLHQNGANVFG"
     CDS             complement(247560..247988)
                     /locus_tag="MDLBCIPO_00228"
                     /inference="ab initio prediction:Prodigal:002006"
                     /codon_start=1
                     /transl_table=11
                     /product="hypothetical protein"
                     /translation="MDDIYSLAYWMTGSESAAVELVNRTYLHVDRNTPEREMFSIFRG
                     CYFDSFGRDGLNPVSKSLRKPMNRLVASLSRRDADIKLSVLFSEISGLKHRTISTIIG
                     KPLDTIRVWLSAGRKSLAKAMLSLDAPLLPTVSLKRESVL"
     CDS             complement(248145..248435)
                     /locus_tag="MDLBCIPO_00229"
                     /inference="ab initio prediction:Prodigal:002006"
                     /codon_start=1
                     /transl_table=11
                     /product="hypothetical protein"
                     /translation="MNLKEAYKKKAAAELELAQARLVEFRAKAKNFNAEAHLNYAKQL
                     DEFEHGIETAKGKLKELGEAGEEAWEKLKDGVESALRSSSNALKDIADKFKD"
     CDS             complement(248498..249067)
                     /locus_tag="MDLBCIPO_00230"
                     /inference="ab initio prediction:Prodigal:002006"
                     /codon_start=1
                     /transl_table=11
                     /product="hypothetical protein"
                     /translation="MKKTIWLAAGVAGMLLGTPAIEARGAVNVQIRALNDHSFVIDSR
                     PSFINLPERGFSVAVGTPYDIVYYDHRYYINQKGSWYRSSSYRGPWKVIREKNLPGKI
                     RRHRLEDIKRYRDTEYSKISNRRTLEQQRSDENNRRVLEQQRSDENNRRVLEQQRSDE
                     NNRRVLEQQRSDENNRRVLEQQRHDENRR"
     CDS             complement(249243..249389)
                     /locus_tag="MDLBCIPO_00231"
                     /inference="ab initio prediction:Prodigal:002006"
                     /codon_start=1
                     /transl_table=11
                     /product="hypothetical protein"
                     /translation="MLETIVIILVVLWLLGVVTSYTMGGLIHGLLVLAIVVILIRVIQ
                     GRRI"
     CDS             249992..250219
                     /locus_tag="MDLBCIPO_00232"
                     /inference="ab initio prediction:Prodigal:002006"
                     /codon_start=1
                     /transl_table=11
                     /product="hypothetical protein"
                     /translation="MEVMKKAPMSWSLKQSGMESRSGKRSSFGAGCRINQDLQPIVAR
                     SGTKKRHETLLVLHKGVVTLWRYPVDGLRLA"
     CDS             complement(250124..251101)
                     /locus_tag="MDLBCIPO_00233"
                     /inference="ab initio prediction:Prodigal:002006"
                     /codon_start=1
                     /transl_table=11
                     /product="hypothetical protein"
                     /translation="MTRKRAPLVDLSILRRQAEAQLNAGRKKHLDVTASPDEMQRIIH
                     ELAVYQIELEMQQDELLQTRLELEESLDCYTELYDFAPLGYLTLDREGVIRKVNLSGS
                     KLIGIDRSHLIGDRLGGFILAEDLPGYNAMLERVFSSRDHASCEVILQRDGTSSSFDP
                     FVSGTADVLHSRTVRIDAVVSNDGQECRAVISDISMQKQVERENKALMERLIKARRTE
                     SIDQPGGESPGNFNHQLLDKVIHSRIRFAALSYLYVVEQACFVEIKKQVRTTDGNLSV
                     HMRMLELAEYISCDKDVQSRKPQTIYRITPKGHDAFMQYKECLMAFLGT"
     CDS             complement(251098..254487)
                     /gene="cheB_1"
                     /locus_tag="MDLBCIPO_00234"
                     /EC_number="3.5.1.44"
                     /inference="ab initio prediction:Prodigal:002006"
                     /inference="protein motif:HAMAP:MF_00099"
                     /codon_start=1
                     /transl_table=11
                     /product="Protein-glutamate
                     methylesterase/protein-glutamine glutaminase"
                     /translation="MTKEPSGNLKAKKHDGELTLKAAINCFPIVGIGASAGGLEALEI
                     FLKNVPSRCGIAFVIVQHLDPTHKGIMVELLQRVTDIPVVQVRDRLKIEPDHVYVIPP
                     NKDMSLLHGVLHLLAPVEPRGLRLPIDFFFRSLADDLQQQSIGVILSGMGSDGSHGLR
                     AIKENGGGVFVQAPSSAKFDGMPRSAIEAGRVDVIAPVEELPANIITYLRHFPLLPLQ
                     QDLPLEERALSGLEKVVILLRTHTGQDFSLYKKSTIYRRIERRMGIHQIEKIADYVRF
                     LQENPHETDLLFKELLIGVTSFFRDPAVWEILKLKAIPALLAAHPAGGVLRAWVVGCS
                     SGEEAYSLAIIFKEAVASVKPLGNFKLQIFATDLDKDAIDKARTGCFPLNIAAEVSTE
                     RLQRFFERDNNSYRILREIRETVVFAPQNVIMDPPFTKLDILVCRNLLIYMEPELQKK
                     LFPLFHYTLNPGGILFLGSAESLGSFTSLFKPIDGKTRLFSKLHHGVRPEPLALPFSF
                     AHSLPVPQDVAIDQPKSKSSAINLQSMTDQFLLEHYTPAAVLTNDKGDIIYISGHTGK
                     YLEPAAGKANWNIFAMAREGLRYELNLMFGNALRQQGVATKRGLSVSSNGETQAVNLT
                     IRLLEKPDALHGLVLIVFSDVERVTGGTLLDPALSVDRGGARQKLLEQELSQARDEIL
                     SIREEMQTSQEELKSTNEEMQSANEELQSTNEELTTSKEEMQSMNEELQAVNHELQSK
                     VSDLSQANNDMKNLLNSTDIATLFLDDALNIRRFTTRTAAIIKLIASDVGRPITDIVT
                     ELHYPALADDAREVLHTLVYSEKQVSASNGRWFSVKIMPYRTQENRIVGLVITFSDIS
                     VAKKLEESLRESEERLRAAIESSGIIVAAVDKEFRYIWFYDPRHMFHASTSIGMRDEE
                     LPGMQNAAELMEIRQKVIATGESVHRDLMLKQADGCRSFYTLIARPLRDAGGNVIGVI
                     TVAADNTARKEAEVAQKESEDRFRLLFDAIPEGALLLDAKGRIIMVNPEAERILGFSR
                     EEMQGKTSSELRWKIVREDGSDFPFEEHPAFVALRTAQPVRGVIIGVFQPGHNHCRWI
                     RINAQPWFQAGMEAPFQVYMTFVDIKSFRSCPEIKQEENPS"
     CDS             complement(254589..254795)
                     /gene="cckA"
                     /locus_tag="MDLBCIPO_00235"
                     /inference="ab initio prediction:Prodigal:002006"
                     /inference="similar to AA sequence:UniProtKB:P0DOA0"
                     /codon_start=1
                     /transl_table=11
                     /product="Sensor kinase CckA"
                     /translation="MTESSGFGLSTVYGIVRQNNGFIEVFSRDGEGTTFAIYIPRCCV
                     EVPGSSPATESVEELVEGETILSS"
     CDS             complement(254970..255134)
                     /locus_tag="MDLBCIPO_00236"
                     /inference="ab initio prediction:Prodigal:002006"
                     /codon_start=1
                     /transl_table=11
                     /product="hypothetical protein"
                     /translation="MSQAYAKEELGVGATCLFSDVPVDLFAEIAPVLDVTPDVKLDIN
                     GAIGFCYSFR"
     CDS             255569..256318
                     /locus_tag="MDLBCIPO_00237"
                     /inference="ab initio prediction:Prodigal:002006"
                     /codon_start=1
                     /transl_table=11
                     /product="hypothetical protein"
                     /translation="MKKTLALLVLLAVTGVASTPVQAATHYISGMGGISRMNNMTPEE
                     SYQGAGGNSNSNFDLGSGVNALGAIGCDYGNYRLEGEVGYQQNTLKSGISNMDNVLQY
                     YPQEGSRYDMRGDVSTLSLMGNGYYDVHLGGGVDFYATAGVGIAQVSFHDMNFSYNYD
                     PVTNALYDNPNPGYNDHATTLAYQLGAGLAFPLSQNIKLDLRYRYFATTDFTYTNDWV
                     DASSSSNTPVASGINSNIVSHSALLGLRVEF"
     CDS             256437..256892
                     /gene="pal_1"
                     /locus_tag="MDLBCIPO_00238"
                     /inference="ab initio prediction:Prodigal:002006"
                     /inference="protein motif:HAMAP:MF_02204"
                     /codon_start=1
                     /transl_table=11
                     /product="Peptidoglycan-associated lipoprotein"
                     /translation="MRSLFIPAMLFLGACCCGEDVVVAPAAAPPPPPPPPPIQIILPG
                     LGDLFYDFDKSDLRADAVEQLKTNANWMQVFKNNSVIIEGHCDERGTNEYNLALGERR
                     ANSARNYTINLGIDPVRLKTVSYGEEKPFATGSTEEAWAQNRRAHFVAE"
     CDS             complement(257029..257922)
                     /locus_tag="MDLBCIPO_00239"
                     /inference="ab initio prediction:Prodigal:002006"
                     /codon_start=1
                     /transl_table=11
                     /product="hypothetical protein"
                     /translation="MVHSFSFSSAAETVLPTITVKINPDTVLVGDRIHYTIMVRHSEQ
                     EVASLEGFNRSGTSAEQPFELISRKHVVTTPFSGAAEDLFAFEFGVFGAGHQSIPSFT
                     VVIRDTKGKIAQKINYRPATTLFVRALTDSSMRELRPIKPPLKPSIPSVLIMGLFFGA
                     FGIAGMVLLLLFLLKRTVRNSAERIDSGQVAQRKLKKLGSSLSAGMPPHECYEELSNI
                     MRTFLENHYRISALEAVTQEIERDLKKLGVAGFESIMNLLKQADLVKFADSRPDAEES
                     RQSLNKASEVIRSARSSKAEG"
     CDS             complement(257981..258889)
                     /locus_tag="MDLBCIPO_00240"
                     /inference="ab initio prediction:Prodigal:002006"
                     /codon_start=1
                     /transl_table=11
                     /product="hypothetical protein"
                     /translation="MSTEKRVEKSEEHLKELQNIIRRVEIRSKRMASELFSGEYHSSF
                     KGKGIEFSNVREYQYGDDVRSIDWNTSARKHELYVKLFTEERERSLLLVVDASASMLF
                     GSREHSKKEVALEVSAVLAFSALQNNDKVGLLVFTDRVETYIPPRKGRHHVLVILEEL
                     IRMKPGNSTTNINAALSFVRYTRQRQEIIFLLTDLVDSDYEKGMKLLNTRHDFILVHI
                     SDPLDKALPLSSLLDIEEPETGMRLTLDGGSRREIEHYRSVQCKHHEELRQRLRRMRI
                     DSLFLDTDRSFIGDLNSFFQHRERKV"
     CDS             complement(258905..259996)
                     /locus_tag="MDLBCIPO_00241"
                     /inference="ab initio prediction:Prodigal:002006"
                     /codon_start=1
                     /transl_table=11
                     /product="hypothetical protein"
                     /translation="MVFPAQPNEGTGRLYQTGNRFLNRVYAGGCTMQHAVELEELGEQ
                     ITEASRFLEKTREQLSQRIIGQHEVISRIFIAMLVNGHILLEGVPGLAKTLIIRTFAA
                     AMNLKFQRIQFTPDMLPADLIGTMIYNPKDMEFYPRKGPVFANVILADEINRSPAKVQ
                     SALLEAMQEHQVTIGSQTFPLQEPFMVLATQNPIEHEGTYILPEAQVDRFMMKVLVDY
                     PSYDEELEIMLQSATTLSELPVIPVVQPHDISRARALIDRIYVDPRVQRYIVDLVVAT
                     RKPAQYGMAELEAMIEYGASPRASIFLLLAAKAHAFLQHRPYITPEDVKTIAYDTLRH
                     RIRPGYEAEADNIKPDDIIRQILQHVQVP"
     CDS             complement(260004..260231)
                     /locus_tag="MDLBCIPO_00242"
                     /inference="ab initio prediction:Prodigal:002006"
                     /codon_start=1
                     /transl_table=11
                     /product="hypothetical protein"
                     /translation="MGKANNPGNNSKPREKVSAFHVLLILVGANLMLLMAPDLGLLNS
                     MLYIPDLYTWSATAIGLALLILGFRGFMKKI"
     CDS             260256..261308
                     /gene="tsaD"
                     /locus_tag="MDLBCIPO_00243"
                     /EC_number="2.3.1.234"
                     /inference="ab initio prediction:Prodigal:002006"
                     /inference="similar to AA sequence:UniProtKB:Q9WXZ2"
                     /codon_start=1
                     /transl_table=11
                     /product="tRNA N6-adenosine threonylcarbamoyltransferase"
                     /db_xref="COG:COG0533"
                     /translation="MNILGIETSCDETSGAVLCSGQVRSNVVSSQRCHAHFGGVVPEL
                     ASREHERLIVSIVDAAVTEANITKNDLDVIAATAGPGLIGAVMVGLCFAQGMAYALQI
                     PFVPVNHIEAHIFSPFIQEDPFHSSPEGAFVSLTVSGGHTLLSVVEPDLSYSVIGRTL
                     DDAAGEAFDKTGKMLGLPYPAGPVIDKLAEKGDPAFHLFPRALTSKSQTSKNYLGNFD
                     FSFSGLKTSVLTWLQKQSAEFIEHHKADIAASIQYAIVSVLVEKTIAAARSRGIKSVS
                     IAGGVSANSALRRAMKEACKREGITLHVPGTVYSTDNAAMIATLAALKLSRGMKAECC
                     YNIAPYASFAAGSRMA"
     CDS             261386..261742
                     /gene="yajC"
                     /locus_tag="MDLBCIPO_00244"
                     /inference="ab initio prediction:Prodigal:002006"
                     /inference="similar to AA sequence:UniProtKB:P0ADZ7"
                     /codon_start=1
                     /transl_table=11
                     /product="Sec translocon accessory complex subunit YajC"
                     /db_xref="COG:COG1862"
                     /translation="MHNFIQPLLLFAPPVAGQAAPNPLIQIVPLVLIFIVFYFFMIRP
                     QQKKQKDREKVLDSLKRGDKVVTIGGAHGTVAGIDTEKKTVLVQVSETTKIKFDRTAI
                     ANIEKQETSDKLTTKE"
     CDS             261739..262854
                     /gene="carA"
                     /locus_tag="MDLBCIPO_00245"
                     /EC_number="6.3.5.5"
                     /inference="ab initio prediction:Prodigal:002006"
                     /inference="similar to AA sequence:UniProtKB:P0A6F1"
                     /codon_start=1
                     /transl_table=11
                     /product="Carbamoyl-phosphate synthase small chain"
                     /db_xref="COG:COG0505"
                     /translation="MRSNMQPTAAKLVLENGSVYHGTAFGHIGETTGEVVFNTSHTGY
                     QEILTDPSYAGQMVMMTYPLIGNYGINPTDNESEKIWASAFIVHEVSRVHSNFEATES
                     LDSCLKRAGVMGLAGIDTRKLVREIREKGAMRGVISALETDDEKLRETALQSPEMSGR
                     DLVKTVTAKENYTLEKENARYHVAALDYGIKTNILRMLQDAGCRITVLKAGTSADEII
                     QLNPDGVFLSNGPGDPSAVGYAIETIKQLVDYNRTTKPLPIFGICLGHQLLSLAFGAE
                     TYKLKFGHHGSNHPVKNLSSNQIEITSQNHGFAVEMESLPEELEMTHLNLYDNTVEGV
                     KHRQLPCFSVQYHPEAAPGPHDSHYLFAEFTSLMDLT"
     CDS             262872..264011
                     /locus_tag="MDLBCIPO_00246"
                     /EC_number="2.6.1.51"
                     /inference="ab initio prediction:Prodigal:002006"
                     /inference="similar to AA sequence:UniProtKB:Q9X1C0"
                     /codon_start=1
                     /transl_table=11
                     /product="Serine-pyruvate aminotransferase"
                     /db_xref="COG:COG0075"
                     /translation="MKKRLFTPGPTPVPENVMLRMAAPIIHHRNPEFMEILTRVHADL
                     KYLFRTTQPVVVLSCSGTGGMEATISSIFKQGDKVITINAGKFGERWGELVRVFTGNC
                     VEEKVAWGSAIQPERMAELLKEHPDAKAVCLTHSETSTGTAADIKTLSALIREESDAL
                     VLVDGITAVGAHEFHFDDWGVDVCITGSQKGLMMPPGLALVAISERAQDIIKGQSGMP
                     QYYMSLKKALKAHAGDDTPFTPAVSLVIGLDEALQMIKAEGIENIWKRHESLANACRQ
                     GCNALGMKLFSNSPSFAVTPVWIPEGVKWSAFNKALKNSNGITVAAGQDEYKDKIFRI
                     SHLGFYDELDMLTVIGGIERALKEINFDFEIGAGVSAVQKAFLGN"
     CDS             264032..264697
                     /locus_tag="MDLBCIPO_00247"
                     /inference="ab initio prediction:Prodigal:002006"
                     /codon_start=1
                     /transl_table=11
                     /product="hypothetical protein"
                     /translation="MMLLHTLLLVFALAPSMQEMLGEYRLQLKADAFYERHAYSRAEA
                     VYRELAALPEQNGRGVASFNLACALYMQGKYPEAATLFALRSKAESRQKERGMKAIFN
                     EGNTLAMKAIGSNGKAEKKILFRQSLNCFKTVLLTDPDEGDAKINYEIVRRYLYELEQ
                     SERPSSSGSGKKSASPPPSGISNDNAERLLDHARQDETALMRHLPLRTKSTAQGSKNN
                     QDW"
     CDS             264706..266157
                     /gene="bchR_1"
                     /locus_tag="MDLBCIPO_00248"
                     /EC_number="2.1.1.331"
                     /inference="ab initio prediction:Prodigal:002006"
                     /inference="similar to AA sequence:UniProtKB:Q8KCU0"
                     /codon_start=1
                     /transl_table=11
                     /product="Bacteriochlorophyllide d
                     C-12(1)-methyltransferase"
                     /db_xref="COG:COG1032"
                     /translation="MPRQKKVLLVFLPSESGVDGARSLYDEKRSNPLLRSFNHSLRSL
                     IKQSQFAIPPLSLMILSSLDVPGVEQSICDMRFEEFPFDKTWDLVGISVQTGMARKAF
                     TLADQLRSRGIAVVLGGAHVTLFTDSCKPHADVLVLGEADDLWKEVLTDLTTERLKPL
                     YQSANFPDLNISRPVSKRSLVKNRYFTTNLIQTGRGCQYNCDFCNVHLLNGHTLRRRA
                     IADVVSEVERFKLHDQRIFFFVDDSINADPLYAQELFRQLIPLKIRWFGQSTTTLGQQ
                     HELLETFARSGCQALLVGIESIEAKSRHAHKKNQNRAGELVCAIKNIREAGISLYGSF
                     IYGLDGDTLDTPAAILDFINQTKLDVPGINILRPIPGTKVFERLREEGRLLFDPLDVT
                     AYRYSFGQEMLYQPKNIPLDAFVESYSLLTRQVFSIKNALIRGVRAPQAKSAVMLFNL
                     FYAHLYRLSRHDLQQQMEKKHTKKPFCHTPNNF"
     CDS             266216..266656
                     /locus_tag="MDLBCIPO_00249"
                     /inference="ab initio prediction:Prodigal:002006"
                     /codon_start=1
                     /transl_table=11
                     /product="hypothetical protein"
                     /translation="MTMKPFLPFLTVGLFFLGACGLEKPPASLEFPEAKTDAAPVAAP
                     AAAPVAEPVKEEAPADPKLAAGKTIYDTNCAACHDAGMMGAPKPGDKAAWSARIAQGV
                     EVMAKKSIDGFTGKAGMMPAKGGNASLTDEEVTNAVAFMADKSK"
     CDS             266892..267227
                     /locus_tag="MDLBCIPO_00250"
                     /inference="ab initio prediction:Prodigal:002006"
                     /inference="similar to AA sequence:UniProtKB:Q8KG93"
                     /codon_start=1
                     /transl_table=11
                     /product="Cytochrome c-555"
                     /db_xref="COG:COG3245"
                     /translation="MSRFLSAAFCALFVFSMSSTDAQAAYNAAAGKTVYDANCSTCHK
                     TGIMGAPKTGDKAVWAPRLTLGEAVLVSKSVKGFTGKKGMMPAKGGNPKLTDAQVGNA
                     VAFMIQQSK"
     CDS             267526..268356
                     /gene="proC"
                     /locus_tag="MDLBCIPO_00251"
                     /EC_number="1.5.1.2"
                     /inference="ab initio prediction:Prodigal:002006"
                     /inference="similar to AA sequence:UniProtKB:P22008"
                     /codon_start=1
                     /transl_table=11
                     /product="Pyrroline-5-carboxylate reductase"
                     /db_xref="COG:COG0345"
                     /translation="MLFSFTKNNFMNDLHIGFVGTGRIARALIAGLSQREGTFLAGFD
                     KEPAALASIAADYPVLPCLSITELALKSQVIILAVKPYQMEEVLGELKPVLGAKHLLI
                     SVAAGISSEFIRKFAQAETRVIRVMPNTPAFVGKGMTALCRGKMATDEDLLLASDLFR
                     SIGQVAILDESQMDAATALSGSGPAYMFHILDALAEGGVQCGLSPAEALLLGAQTMIG
                     AATMVLSGQKSPAELKRDVTTPGGTTEAGLKVMDEKNIRQILVETVAAAAARSRELMK
                     "
     CDS             268362..269705
                     /locus_tag="MDLBCIPO_00252"
                     /inference="ab initio prediction:Prodigal:002006"
                     /codon_start=1
                     /transl_table=11
                     /product="hypothetical protein"
                     /translation="MATGFARYRYRPFLLLILALLCVPAFAGASKVLETEPFLASTIN
                     NDRPFVGQEVLLTYRLYFNTDAPKISDEVAPSLQGVWASETKTERFIRSIPVIIKGKQ
                     FRSAVIKQFKVVPIQSGKITLSGYSMLCTIPQDNVAMDGKVLPDNRFRITAPALTISV
                     HALPEPVPDKHSGAVGLFSLNLMADKQKLKTGEPLSLKLTLAGTGSLLTLELPSLLIH
                     ESFRRNPPERKTILSKESELTSGTIISTMVVWPQSKGVFQITATPLVVFNPETKRFST
                     LYAQPLTITVDSTAQQATADESAPLNTSTEKKKTITSIFIAIALLIVMSSAAIVLVRK
                     KRLMDAKRVLAENKSEQPEASGKSARTMKEQLFTLLEEAGIKSPGGMTRTELNDAMQE
                     IKIPDETRSELPVVLDSLDRILYSPSREKESRIPDWITTKVEALLRTLKKAGSSR"
     CDS             complement(269735..270565)
                     /gene="ugpQ"
                     /locus_tag="MDLBCIPO_00253"
                     /EC_number="3.1.4.46"
                     /inference="ab initio prediction:Prodigal:002006"
                     /inference="similar to AA sequence:UniProtKB:P10908"
                     /codon_start=1
                     /transl_table=11
                     /product="Glycerophosphodiester phosphodiesterase,
                     cytoplasmic"
                     /db_xref="COG:COG0584"
                     /translation="MAFEIQAHRGGRALFPENTLHAFCHAASLGIRVLELDLVVSKDH
                     QILVSHDPWLSAPLCADAHGHQLSAEDRFRYIIYEMNSADIASFDCGLPHPSFPGQLR
                     VASFKPPLATVFREVDSYMISSGMKGEMIYNLEIKSWPDKDDLFHPPPDQYAALVVQL
                     IETAGLSLRVRIQSFDERVIRAAWRVNPRLCYGLLIEERHNPDRLLLELGFVPRYVNP
                     HFSLVEREMTEAFHEKGIGMIPWTVNRREEMLAMKSLGAEGIITDYPERAIALFGLPD
                     "
     CDS             complement(270668..270952)
                     /locus_tag="MDLBCIPO_00254"
                     /inference="ab initio prediction:Prodigal:002006"
                     /codon_start=1
                     /transl_table=11
                     /product="hypothetical protein"
                     /translation="MVLDDVDEVIDEPNFNNHNTSPDPPSPYADLEKKYRKNRFNKNR
                     SKTSSDLFGVNGAGKHPASKSVDGNRLQKRKPKKKAFSKASRVTSGKRNP"
     CDS             271188..271358
                     /locus_tag="MDLBCIPO_00255"
                     /inference="ab initio prediction:Prodigal:002006"
                     /codon_start=1
                     /transl_table=11
                     /product="hypothetical protein"
                     /translation="MDIRRWILAVVLPPAAVTNKEAGTIMLTGLLTLFGWLPGAAFAI
                     FMMLQEQRQVKA"
     CDS             complement(271501..272322)
                     /gene="mntB_1"
                     /locus_tag="MDLBCIPO_00256"
                     /inference="ab initio prediction:Prodigal:002006"
                     /inference="similar to AA sequence:UniProtKB:Q55282"
                     /codon_start=1
                     /transl_table=11
                     /product="Manganese transport system membrane protein
                     MntB"
                     /translation="MLQEIFAFEFMRNALLAALLSSVACGVIGTYVVVKKIGFISGGI
                     AHTAFGGIGLGYYLGINPLLGVIPFSLAAALAIGMLSKKGKVAEDTAIGTFWAVGMAV
                     GVLFIGLKPGYAPDLFSYLFGNILTVPSFDLWMILLLDLLIIAVVWLLGKEFLAISFD
                     EEYAAVSGLQTTALYLVMLCLIALTVVVMVRVVGIVMVIALLTIPAAIARMLSRSLSG
                     MMVRAVVLSAVFSILGLWLSFLLDIASGATIILVAGFSFFLAQGWRFVSTFLRGR"
     CDS             complement(272297..272965)
                     /gene="mntB_2"
                     /locus_tag="MDLBCIPO_00257"
                     /inference="ab initio prediction:Prodigal:002006"
                     /inference="similar to AA sequence:UniProtKB:O34338"
                     /codon_start=1
                     /transl_table=11
                     /product="Manganese transport system ATP-binding protein
                     MntB"
                     /db_xref="COG:COG1121"
                     /translation="MTTPVIECNRLSVELGGVMVLDGVTLSVCKGDYLGLVGPNGGGK
                     TTLLRVILGLEKSSGGSVSVFGALPGSFPERIGYVPQRLFFDREFPISVRELVLMGRL
                     SKKKLFQHFNRIDREKADAALGVAGLERLADRRIGTLSGGELQRTLIARALAGEPELL
                     LLDEPTASVDPQMKTTIYDLLDNQKKKLTIVLVSHDVGGIKGHVSGIATLNTTLYAPR
                     DICF"
     CDS             complement(272962..273864)
                     /gene="mntA"
                     /locus_tag="MDLBCIPO_00258"
                     /inference="ab initio prediction:Prodigal:002006"
                     /inference="similar to AA sequence:UniProtKB:Q8Y653"
                     /codon_start=1
                     /transl_table=11
                     /product="Manganese-binding lipoprotein MntA"
                     /db_xref="COG:COG0803"
                     /translation="MVRFVIKCIAVLPLLLFFAGCVQPARTGKLQVVASIAPLSYFAE
                     RIGGSHVSVSVMVPPGGNPHSYEPAPRQMVKLGEATLFIKAGSGVEFELDWMDRFLSI
                     NRELRVCNGAEGVRLIPIKHHDEQETHHHEQDAHHHEGYDPHYWLSPANGVIIARNIE
                     KALVLADPAHRDDYAVNCSKLVAELQALDREIRQKVASLKSRRFLVFHPAWGYYAEAY
                     QFEQIAVEEEGKTLTPGQMQRVIEKAKANHIKVVFVSPQFNISQAKTIAAEIGGVTRS
                     VDPLAADYQENLRRATQAFSESLP"
     CDS             complement(274021..275703)
                     /gene="leuA_1"
                     /locus_tag="MDLBCIPO_00259"
                     /EC_number="2.3.3.13"
                     /inference="ab initio prediction:Prodigal:002006"
                     /inference="similar to AA sequence:UniProtKB:P9WQB3"
                     /codon_start=1
                     /transl_table=11
                     /product="2-isopropylmalate synthase"
                     /db_xref="COG:COG0119"
                     /translation="MKKMKYRKYAAYPSVAITARSWPDKSITKAPIWCSVDLRDGNQA
                     LPVPMSVEEKVTMFQLLVSIGFKEIEVGFPSASATEFAFARRLIEERLIPDDVTIQVL
                     TQAREHLIRKTFDAISGAKHAIVHLYNSTSTLQRDVVFRKNREEIKTIAVEGTALVRR
                     LKDESGNAGIRFEYSPESFTGTELDYALDVCHAVMDTWGASADEKIILNLPSTVEMSQ
                     PNIYADRIEWFCRNIKARDAVLISVHAHNDRGTAVATAELAVMAGADRVEGALFGNGE
                     RCGNMDVVIMALNLFSQGVDPELDFSDLPRIREVYRRCTRMDIHPRNPYSGELVYTAF
                     SGSHQDAISKGMKAQPLSPGGLWAVPYLPIDPQDVGCNYEAIVRINSQSGKGGVAYVL
                     EKEYGIQIPKWMQPDFAEVVQAVADTTGVELSVEQIHDLFHAEYVKLRQPITLKKCQI
                     SWDDEEPRRQDEEDTTISCIVQTREKEFNFTAQGNGPLDAFVKGFVRESGVDFSVDEY
                     AEHAIGRSAGALAIAYIKIGCTDGRVSFGAGIDSNISLASIKATVSALNRLP"
     CDS             complement(275800..275961)
                     /locus_tag="MDLBCIPO_00260"
                     /inference="ab initio prediction:Prodigal:002006"
                     /codon_start=1
                     /transl_table=11
                     /product="hypothetical protein"
                     /translation="MYVFVSVFFIFSESDLSHLLNFCADMRATNLKNLLLSLALLLLS
                     IVAPEGGVF"
     tRNA            complement(276152..276224)
                     /locus_tag="MDLBCIPO_00261"
                     /product="tRNA-Asn"
                     /inference="COORDINATES:profile:Aragorn:001002"
                     /note="tRNA-Asn(gtt)"
     CDS             276397..276936
                     /locus_tag="MDLBCIPO_00262"
                     /inference="ab initio prediction:Prodigal:002006"
                     /codon_start=1
                     /transl_table=11
                     /product="hypothetical protein"
                     /translation="MHKEKSLIEIGLVTLVEGTNEFHFTCNAADFAGRQLAEAGFTRE
                     IALHVIAEKSADEITITINTSTLADFTCDICLAPVSKNLTGTLVLSYIFGTAHDADHE
                     GDEDYSRLDRNAESIDITGEVCETLLLSLPMKVTCTDNPDCRLYGSTGYMEENEEPQS
                     GTNTLWHESLEKLKKNIVN"
     CDS             277175..278200
                     /gene="plsX"
                     /locus_tag="MDLBCIPO_00263"
                     /EC_number="2.3.1.274"
                     /inference="ab initio prediction:Prodigal:002006"
                     /inference="similar to AA sequence:UniProtKB:P71018"
                     /codon_start=1
                     /transl_table=11
                     /product="Phosphate acyltransferase"
                     /db_xref="COG:COG0416"
                     /translation="MLTIVVDAMGGDHAPACVIEGTVQALQESGNRFNILLIGQSEKV
                     EPLLASYDTSALNLTFLHAPEVVTMEDIPATAVKTKQESSLVKGLQLCKAKQADAFVS
                     AGNTGAQMAASLFVLGRLPGVLRPTIYAYFPRLSEGLTNIVDIGANVDCKPEHLVQFA
                     QMLTIYQRYGAGIEQPLTGLLNIGEEEGKGSEMLKQAYWLLKEADRAGKINFLGNIEG
                     HDILKGKASIVVCDGVVGNTILKFGESIPEFMGILFKRSLEKVMISGQMDEKMAAMTT
                     SLFKGLFDPFDVEIFGGVPFLGVDGISIVGHGRSSSRAIKNMIYMAEHMIEKRVNEHI
                     AEVLSEK"
     CDS             278302..279291
                     /gene="fabH"
                     /locus_tag="MDLBCIPO_00264"
                     /EC_number="2.3.1.180"
                     /inference="ab initio prediction:Prodigal:002006"
                     /inference="similar to AA sequence:UniProtKB:O67185"
                     /codon_start=1
                     /transl_table=11
                     /product="3-oxoacyl-[acyl-carrier-protein] synthase 3"
                     /db_xref="COG:COG0332"
                     /translation="MKAAITATAKYLPANILSNHDLELMLDTNDEWIRARTGISERRV
                     LKDPEKATSYMCGEVGKQLLEKRGIAASEIELIIVATMTPDMLFPSTACFTQSIIGAS
                     NAWAFDINAACSGFLYALNVGSRFIESGAHKKVMVIGADKMSAVIDYTDRSTAILFGD
                     GAGGVILEPAKEEGFGILDTRLYADGANGTDHLLMTGGGSRYPASHETVDKKMHYIYQ
                     DGKQVFKAAVMAMAEVAGEIMSRNNLTADDIDYLVPHQANQRIINATAERMGIDDKKV
                     ISNVARYGNTTAGTIPICLAELDEGQKLHTGSNLVLVSFGAGYTWGGTYIKWQ"
     CDS             279332..280240
                     /gene="fabD"
                     /locus_tag="MDLBCIPO_00265"
                     /EC_number="2.3.1.39"
                     /inference="ab initio prediction:Prodigal:002006"
                     /inference="similar to AA sequence:UniProtKB:Q7A5Z3"
                     /codon_start=1
                     /transl_table=11
                     /product="Malonyl CoA-acyl carrier protein transacylase"
                     /translation="MKAFVFPGQGSQYCGMGRDIFDNFPAARTMMERADSILGYRITD
                     IMFSGSEEELRQTKYTQPAIFLHSIAVATLLGRKDIAMTAGHSLGEYSALCFAASISF
                     DDAMRIVAKRGELMQNAGKANPGTMAAIIGMPDSSLEALLAEAGKEGVIQAANFNSPG
                     QVVLSGDIAAVKKAIELAPSKGARMAKELVVSGAFHSPLMKPVEEELAAALAEIEIKD
                     AEIPVCMNAVATPVTSAAEIRKNLILQLTSSVLWSQSIEAMVQSGMREFIEVGPQKVL
                     QGLIKRIDKTVTIRGIDTAADLLPLV"
     CDS             280269..281006
                     /gene="fabG_1"
                     /locus_tag="MDLBCIPO_00266"
                     /EC_number="1.1.1.100"
                     /inference="ab initio prediction:Prodigal:002006"
                     /inference="similar to AA sequence:UniProtKB:O67610"
                     /codon_start=1
                     /transl_table=11
                     /product="3-oxoacyl-[acyl-carrier-protein] reductase FabG"
                     /translation="MFEGKIAVVTGSARGIGQAIAFDLASRGADIVVCDIKAEWLTET
                     AEGVEKLGRKAYCFELDVTNAEAVQNVFNDIAAATGRIDILVNNAGITRDGLLMRMSE
                     EDWDAVLTVNLKGTFVCTKAVSRIMMKQRSGSIINIASVVGLMGNAGQANYAASKGGV
                     IAFTKSVAKELASRNIRANAVAPGFISSKMTDALSDEVRQKMLDAIPLSSFGTPQDVA
                     NAVAFLAGEQSSYITGQVISVNGGMVM"
     CDS             281094..281333
                     /gene="acpP"
                     /locus_tag="MDLBCIPO_00267"
                     /inference="ab initio prediction:Prodigal:002006"
                     /inference="similar to AA sequence:UniProtKB:P0A2W3"
                     /codon_start=1
                     /transl_table=11
                     /product="Acyl carrier protein"
                     /db_xref="COG:COG0236"
                     /translation="MTAAEIKDKVYDIIVSKMGVNRDQIKMESKFSDDLGADSLDTVE
                     LIMELESEFGVQIPDEDAEKIGTVQQAIDYIVNKK"
     CDS             281384..282637
                     /gene="fabF"
                     /locus_tag="MDLBCIPO_00268"
                     /EC_number="2.3.1.179"
                     /inference="ab initio prediction:Prodigal:002006"
                     /inference="similar to AA sequence:UniProtKB:O34340"
                     /codon_start=1
                     /transl_table=11
                     /product="3-oxoacyl-[acyl-carrier-protein] synthase 2"
                     /db_xref="COG:COG0304"
                     /translation="MAQDRKRVVVTGIGVLSPVGLTKEEFWTALHEGKSGAAPITYFD
                     ATDFATTFACELKGFKAVDYIDRKAADRMDPYCQYAVIAATHALTDSGLDLKEIDPLR
                     IGVVHGSGIGGMTTYDQQFRNYLDRGPRRISPFFIPMLIPDIAAGQISIRHGLMGPNY
                     ATASACATSLHAIMDSFMLIQCGMADYMVCGGSEAPITPMSIGGFNSAKALSTANDRP
                     EQASRPYDRDRDGFVMGEGAGSLILESLESAKARGAKIYGEIVGVGATADAYHLTAPH
                     PEGLGAVNAMRSAITLAGITPENIDYINTHGTATPLGDLAEIAAIKTLFGEHAYKLSI
                     SSTKSMTGHLLGAAGVVESIACLLAMQHQTVPPTINLDNLDPLVELDVTPNIPKKRSI
                     EYALNNGFGFGGHNGSIIFRNGSSL"
     CDS             282657..283469
                     /gene="rnc"
                     /locus_tag="MDLBCIPO_00269"
                     /EC_number="3.1.26.3"
                     /inference="ab initio prediction:Prodigal:002006"
                     /inference="similar to AA sequence:UniProtKB:P66668"
                     /codon_start=1
                     /transl_table=11
                     /product="Ribonuclease 3"
                     /translation="MEKFWEKLRSLADLGDGNETNRSSGAVNTSGTETDLSAETVAYL
                     QQLVGEPVSNLPLYQTALTHRSVVHDPATTSLIESNQRLEFLGDSVLGMLISEYLFRK
                     CPTSAEGELSSNRAKIVNSKSLAGFARSLCLGDHLILGESADHHKIRSSESALADAFE
                     SLIGAIYLDKGIKTAFDFVIRNIIEHVNFNTIVTAEHNYKSRLIEYTQSNHLPPPLYT
                     VITETGAEHEKSFTVGVSCSGELLGTGTAQRKKDAEQLAAKEAMERIHLTLR"
     CDS             283651..283905
                     /locus_tag="MDLBCIPO_00270"
                     /inference="ab initio prediction:Prodigal:002006"
                     /codon_start=1
                     /transl_table=11
                     /product="hypothetical protein"
                     /translation="MFFGILISIFYGDDEQHHTPHVHARYQGKSVSIAIEDGSLLAGN
                     IPHRQLRMVQVWIDIHREELMADWELACAGEEPFRIAPLQ"
     CDS             283917..284159
                     /locus_tag="MDLBCIPO_00271"
                     /inference="ab initio prediction:Prodigal:002006"
                     /codon_start=1
                     /transl_table=11
                     /product="hypothetical protein"
                     /translation="MEQLLDVITVTTHTNYTLELVFENGERRIFDMKPFFDKKPFTKL
                     FNSPLFFKASVQYGTVVWPGNLDIAPETLWRRSVPA"
     CDS             284826..287474
                     /locus_tag="MDLBCIPO_00272"
                     /inference="ab initio prediction:Prodigal:002006"
                     /codon_start=1
                     /transl_table=11
                     /product="hypothetical protein"
                     /translation="MGNKLTTGRILIVFIIAFALIKTYWHVFVFMSISAIVIWSIIKA
                     IKKIQYSQSLHLHAQNHINDSKSYPNQGEIIISNTAKSHKEIKDLTSIRCKAEDGDAQ
                     AEYELGMIYDCGYFANGQGIPQDNTEAVKWYRLAANHGHPTAQYNLGWMYYAGAGVEQ
                     DYDEALRLTQLASENGMPNTQARFDLIKKAKDDYIEEEQWNLLTKKQVHSATLLPSNK
                     YETDINIIADKNKITQSSKAITAKYGTKELTTPLTENKFETLIKTEKSTPAKLKSTID
                     AEILVQTQNTKEIAAIKLQIATLLKETIRSYMQSIFSTMRFKEMQTVSQDSPNQGYAP
                     TPSENTTKSPETTGIVNTSADKLDAYRRFINNNSIDASSNLPSSFLKNNIEQELIKLE
                     HWFERIITFDAPILVSFASLLWHMSIKKLTISEKEAIDIANLLESINIGIEPDSRFSD
                     FIPNPEHNVVLFRISENTPKLPSSEYSVATLSLHLASAFALTETTVHISEKQNWKQLL
                     EILPHLSSDEIIRLQAHTLFIKTSAQTFSINDIKKNIAIIDQSQKESLWKFLVGIAKL
                     NGCTDITKIKNFTRLYTMLGLDALTIPSHTHEIAVEPIAIQTTDFLPSSGYSIPAQQI
                     IAEGISLEMNENEATHTVANAISSKSLTKKIISTDELWVPFGKAIEHSGYTIPDGLLY
                     FGTALKSITKSQEEPSLIDISLPVEKANSDINSNNMRYWPNYSQIHATHRAAYLDWLS
                     TGRKEPMANIGYVFLFFYGLERRVLLDNAFSAVDDLPVIIEEVQRLLTVYKNNASFRQ
                     YANNFLDILQIIRGGVSFYQTEPSLESYSWKQPLIFKVALGQMAADKVPLPAEWALAW
                     VINDPSIQKKTPVKRCKLEFLQQFQI"
     CDS             complement(287636..287788)
                     /locus_tag="MDLBCIPO_00273"
                     /inference="ab initio prediction:Prodigal:002006"
                     /codon_start=1
                     /transl_table=11
                     /product="hypothetical protein"
                     /translation="MIKCKSRTNFWHKVRCYFIDYMFESMNEIYDAIVYGIQKQKPVI
                     LYIKSS"
     CDS             complement(287796..288614)
                     /locus_tag="MDLBCIPO_00274"
                     /inference="ab initio prediction:Prodigal:002006"
                     /codon_start=1
                     /transl_table=11
                     /product="hypothetical protein"
                     /translation="MKSQLIHWNDKVKELGRLIKAFELIITFDKDILDVSIDLDKVLN
                     SVLDGMKLITSSEYCQILLRRGEKLYIANSTQTEDKNKELDVNKCLAGMVFEKNTSIC
                     VGDVHREFPDRYNWMLGKNKDIKMMSQLSIPIYTPTSDRVILGVLNAESPKENAYCQE
                     DIQVAEQFAIQAGVAIHNMHFQDGLKLTLELAKSVQYNYDTPVDTLRHFLDRIKTYFG
                     VDVEVQFLVAKPSCNTLLVECSTVPITEKTNVLISSSFCGLVYNNGLTNKLQFI"
ORIGIN      
        1 aagcttaacc aactgctcga tacggcaaaa gatgatatcg gacttgtttt gatggatgag
       61 cagttgcccc ggcgtatccg ctcccgaaag ccttcagcgg agtccggtgc gctatgagca
      121 aggcgataca gcgaagtgca acggtttgcc ttggtgaagg cgggatggtt gttggccaac
      181 ttgcctatgc tcgtagtggt atgcgtgaaa actcttcgtt tgcctatagc cgacagtggc
      241 ttcagtcgat tgagcgcttt tcaatctccc ctgaccttct attgattgaa acacatcagt
      301 accataaggc agcttccgca aatgactccg tttttcattt tgcaattgcc gatacggcgc
      361 ctgatggttg gggttgccgt gtcattgcgc gtgatcatgc aaagcgtcgt aacgtgcaga
      421 tgctgcatgg cgctgagcag ccatttgctc ctcttacgga atgggactat ctggtcggtg
      481 tggatgattt cagtagggtt ggcgctctgc gtttgcgcga tgaaaccggg aactatctga
      541 gaaccattga gagtggcgac agggcaacgc cacccttgct ggagctggca catttgcttg
      601 gtgcaagcca tgctgttgag cgggggagtg atacggaagc agaccttcgt tacctccgtg
      661 gcaggggaac ctcactcggc gggcttcgtc cgaaatgctc tgtcattgat gacgatgggc
      721 agttggccat cggcaagttc tcaagcgtca aggatcagcg cagtgtgacc aaaggtgaag
      781 ttttggcctt gcgccttgct ttggttgccg gtattgatgc cgcccaagct cgtattgttt
      841 atgctgacaa agctccagtg gctgtcgtgc gtcgttttga tcgtacgctt cagggtggtc
      901 gtattcccta tttgtcggca gcctctctcc ttcagctccg ccgtgatgat gattcttcat
      961 acagcgagat agccgagagt attatcgcta cctgtgcaga cccaaaacat gatctggcag
     1021 agctgtggcg tcgaattgtc tttaatctgt tgattaccaa tgtggatgac catctgcaca
     1081 atcatggctt tctgcacgtc ggtcacggtc agtggcggct tgcgccagcc ttcgatctca
     1141 atcctttccc cgacaaggat caggaactca aaacatggtt gacggaggat acggggcctg
     1201 tatcctccat taaagatgtg ttgcttgttg ctgctcagtt ttggctcgaa agagagcgtg
     1261 cgctcgaaat cctgcggcag gtctacactg ctgtagagaa ctggcgagtt gtggctttaa
     1321 ctgcgacggt tggcatggaa ccgcatgacc tggtcgattt tgcgccagct tttgagcatg
     1381 cacagatgaa gcaggcggcc acacttctca ggcagggttg agagggaaag cgagcaaaac
     1441 tggcgaaaaa aatcgatcct gatttgaacg gtatactgcg aatttcttgt aaattggcga
     1501 acagaaaaga gcggaattat acaaaaaaaa gacatgcagc attccatgca accagatacc
     1561 agaaatgtta cccctgaatt tccacccgat gagctgctga tttttatcgg gcacagtgac
     1621 gatgcatcta ctgaagcaca ggtgattctt caagtgcagt cgaagatcca aagagacttt
     1681 aatttgttgt taaaatccaa tggttatcgt tcatgtttta agagcatcag gctctgggat
     1741 tggacctttg atgcacagac aaaaccaggt ggtcaggaag cggtagtggg aaaagctctt
     1801 gacagtgcac atatagccat ttttattttt aaagaacgaa ttggaaaagt cacttgggaa
     1861 gaacttgaaa aagtccggga aagaaatatc catattatta ctttttttcc taaaaatcat
     1921 ccaggagatg gcaagcttaa cgagcttaaa cccgctaata attgggtgga attattaagg
     1981 aaaaaacaca atctgacaaa aaactggaac aagaaaaatt cagattcttt aactccatgt
     2041 gagccttatg caaatcctga tgatcttgaa aaaaatgcta ttgaaatgct gaaaagagcg
     2101 attactgata ttatttcatc agcaattcca ttggatatat cgatacagga aagtccggaa
     2161 agcagaagtg ataattatga ccagcgtcca gtatatggtt atactattga tcattttgat
     2221 caacagcttg ttaaagtatt tctttctcaa aaggcaatat ttgatattat tagttcagac
     2281 tttcagggtg atgttttcga taaaatgcag cttcttggat gtactttcta tgatgataaa
     2341 aaaaaagtaa catattctaa tttaggtgct tttttttgtt ttgcaaaaaa cactgatatt
     2401 caaagtagat atacattttg tcgtcttgaa ttatttatat atccaagtga gaataagacg
     2461 ggaaaaagtg aaaaaaaagt aaaaatagat aacctgctta atttgtataa agaaggagag
     2521 aaatggtttg aatcggacct tcctgaaagc tgtaatgtga tacctaaaga tgctcttaaa
     2581 gaggcgttag ctaatgccct aatgcatagg gattatacta tgaactcagg tacgtgcatt
     2641 gatgtctaca atgaccgagt tgaaattaca agttatggga aatggtgggg tccatctata
     2701 gaaaacattg gcgatattac tttttgccca gtgcacccta atacggtaat ttcaaatatt
     2761 tttcgtatca tggagtattc tgagcgtaac gcatcaggaa tatctagaat gtttgtactc
     2821 atgaagaaag cagagttgcc gaagccagaa ataaaggtaa attcgcagga acgagtagtg
     2881 gttgtttgtt ttcagactaa atgtacgaga atctgataat gagcaatatt ttttatttaa
     2941 aaactttata aaaagttatt gcaacggggt gacgcagttc aggagacttt atgcgggata
     3001 aaaataataa tttatcaaat tcattgttgg actttcctac taatgaatta cttgttttta
     3061 taggatattg cgatgataca gctacagaag cacgagcaat tgttgagttg gagccaatac
     3121 ttcagagaaa attcaattca ctttttaatc ctattgggta tcattctttt tttcgcaagc
     3181 ttaagttatg gaagtggact tttgatgcgc cattaaaatc cagtgcccaa gatgtttttt
     3241 ttataccagt tataaatcaa gccaccataa tcatttttct gtttaaagaa cgagtaggag
     3301 ttgttacatg ggaccaactt gaaaaagtta aaaagcatag caaatataag gatgttcgta
     3361 ttggtgcttt tttttctgaa aattcgccaa gtaatcttaa caatttacaa gctgcacagg
     3421 attggttatt gttgctgaag cataaggaaa aactcaaaag ctggtgtgaa caggatgata
     3481 aatctgtgat ctcgattgct gaatatcaag atacagaaaa tctaaagagt attgcaagta
     3541 attttattat ggatgcaatt gcagacctac ttttattaga cgtatcacca tcacagcggt
     3601 tacctttaga atctaaaatt tcagaaaata atgttgattc atcctatgat caaacacctt
     3661 cttcatacaa agtaactgat ctagatcaaa cgcttcttga taattttttc tcaacgtctc
     3721 ttgcttgtag cgatttgcaa aaagcaaaga ttccttttga tgctgatgaa gttacaaagt
     3781 tgggcgctct gcgttgcatt acaggtcatc atattaccat gggagctttt ttttgttttg
     3841 ccttatatcg actttttcaa ggtaaatttg attcatgcag cttacatgtg gttcggtatc
     3901 gtggtataaa taaaggatcg actaggcccg atatgagcct tatacattgc aacttaatca
     3961 atcttttaga aaaagggatg gattggctac gttcaagtgc tcggttgggg cgtcagggat
     4021 gggttcgttc gattgatcgt gatgatctcg aaataccgat aattgcactt cgtgaagcgt
     4081 tagtcaatgc attggtgcat cgggactatc aagatccaat ataccgcaac caaccaacac
     4141 gtattgaagt atatgatgat cgtgttgaaa taacaagtta cgggacattg actggttcag
     4201 taacagttga ccacttaaat caatctattt ctgaagttgt ctcatatcgt agaaaccctg
     4261 ttattgcgca tattttttac tatttctcct acacagagaa taatgcatca ggaatagcaa
     4321 ggatgaggta tgcaatgcaa agagcgcttt tgtctccacc aataataaat gctcaaaatg
     4381 gagtagtcgt tgttcgtttt gaccgacccg ttcgcgtcaa ttccattgat ggtttatctg
     4441 tagagttaag aaagcgagct cttgtaaatg tgacattacc tgtaaaggat tctttgaaaa
     4501 aaaacgtcat cggtgcttgt gtccaatccg gtttttaccc ggtttttatg gaacatcacc
     4561 ctacagatga agcggatgcc gagcaacttt tatgggaaat ggttgaaaaa gcagatgttt
     4621 atataggaat tatcatgcat cgagatggct atgtttctgc tatccagaaa aagtcaatgc
     4681 ttgaacttgg gtatttgatt tcaaaagaaa agaagattcc ttgtttcctt ttttctttta
     4741 atcaaagtct tgataatatt tctgaggata gtgaaacaat ttctgctgag cagtttaagt
     4801 ttcaaaaata catggaaagg gaatatcctg tcatcaatgt gggtgatgtc gatgagttga
     4861 aaaagaagtt gtttaattgc ttttggaaaa taagagaatt aactgctgaa gatagaatcg
     4921 gttatgcaga acaatatcaa gcactgcttg tacagtatct tggcgccatt aatttatcag
     4981 gttctcccgc cattacaaat ttttcagtaa ggctctccga tacctttgtt tcgttatccc
     5041 tttctggcac atcgcgcttt gaaacacgaa tccatgccgc aatcgaaccg tgtgtgtcgc
     5101 aaagtgaaga gtgtacgagc actcctgaag aggtgatgag ttttgtttcc caacattctc
     5161 cgttactgct cgttatcggc gatcctggtt caggaaaaac aacactgctg aaatactatg
     5221 cgctttcgtg tctcgacaac gggcgttata ctgagtttgg gttcagcgaa gccgtcaatg
     5281 ttttttacct tccgcttcgt gaactcaaaa aggggggtaa cagctatgct tcattgcctt
     5341 caagtctctc tgcatggtgt gaaaaaaatt atctcactct tccggaaacg cttttttttt
     5401 actggcttga tgaaccatca acgcttgtgc tactcgatgg actggatgaa ataagcaatg
     5461 taaacgaccg tattgctgcc tgcaaatgga ttgaccggac ggttgggcgc tttaccaatg
     5521 caaagtttgt ggtgacctca cgaagcacgg ggtatcggaa gggagatggc attgaaattg
     5581 aatcaagcca tttgcgggcg gatattatgg atttttcaaa agagcagcag agggagttct
     5641 tgcaccgctg gttcagggcg gcatttctcg gtgagttgcc gccagccgcc gaagatgatg
     5701 cggtgtggcg aagccagcag gagcaaaatg ctgccataaa agctgatgcc attcttactt
     5761 ttctcgggca ggagaaaaac cggagtttaa agtcactcgc aggggttcct ttattgttgc
     5821 agattatggc aatactctgg aaagaacgtg gttatttggc tgaaggtcga attgagttgt
     5881 acgatgcggc tttgaacttt atgcttgatt atcgtgaccg ctatcgagga atggaaccat
     5941 tgcttgcggc aaaagatgcc cgacgggttt taagcccggt ttcgctctgg atgcaggagg
     6001 agctgaaaaa agatgaggtt gaccgggcag atatgcagca gcagatgcag gtgcagcttg
     6061 aaacgctgaa caagtcacta caggcagaag atttttgccg gaaccttgtt gatcgtgcag
     6121 gtttgctgct ggagtatggt gaatatcact atgttttccg ccacaaatca ttccgcgagt
     6181 acatggccgg tgtgcagctt gtcaaaaata tgcatcggcc tgatgcactg aagaatctgg
     6241 tgaaccattt tggtgacgat tggtggacgg aggtgtttcg cttttttatt gctaatgttg
     6301 aggatgctga tctgttcaac agatttatgg agttgctctt cgattcgcca gtcactgaaa
     6361 acttgacaca aaagcagcag gatttgctga ttgcccttgt tgaggaggcg ccacagtgca
     6421 agattgatgc cctgtgtacg aaactgcttg atccggcaac tactcaaaac cggcagcgct
     6481 atttgcttga gtgcctgaaa actatcgaaa aacctgaagc gcttgccgtt gtgacggagt
     6541 tcaagcagtt ggggttgtcg aaagaggaac gggttattgt tgatgtaaca ctcgacaagc
     6601 ttggcgctga gtacatcctg gtcaagggtg gtacttttat ctactcgttg acggaaaagc
     6661 cggaaaccgt gcctgatatg tacgttgcca aatacacggt gaccaaccag cactaccgcc
     6721 gctttatcga ctatctcgat gcaaaggagc cggaatttgc tgaaagagtg cctgttgaaa
     6781 catacagaaa gagcctgcag gagctggcat cggatataga aggattcagc gattggctga
     6841 agaaagagac gtcgttgtcg aagcgttttc gttcttttta tgatgacgat agacgattca
     6901 acaaggatga tcaaccgatt gttggggtaa gctggtatgc cgctaaagca tggtgcctct
     6961 ggctttcgtt gcttgaaggt gagaaggtac gttaccgact tccgaatgaa gttgagtggg
     7021 agtgggctgc aggaggccag cgcgacaagc ctgatacggt attaaaggtt agggactatc
     7081 catggcccga agagaaaggt gaaccgtata aaacactggc taattatgat aatcacgagg
     7141 ggggaacaac accggtaggt cgttatcctg aaggcgctac acctgaggga ctttatgata
     7201 tggcaggcga tgtttgggag ttgacggaga aattgtttaa caaagaagaa ggctggcgtg
     7261 cattacgggg tggagactat agtgataaag ctgatgctct gcgctgctcc tcccgggacg
     7321 gcgtcgatcc gaggctcagg agcttcagca ttggttttcg agtggttcgt gccagtcatt
     7381 cttcttcctg aaattctgac attctgaaac tctggaaaga caatggacaa cggacaaggg
     7441 acagatggtg aggatttgaa attttttttt tgcaaagtca ctcagtcggt gcttgctcac
     7501 tgacaactga caactgacaa ctgcccactc ttctcagatc ttctcccact cgaacttgct
     7561 gacgtttctt gttttggggt caaagacgat gccgatcagg tagcgttctc cggcgtattt
     7621 ttcgtaatag ttcatctttt tgatctgctc aagcggctcc ctgtcggtca ccttgaactc
     7681 aaacaggaag gttctccctt cggctttcag cgtcaggtca atccgcccct tgttgctcac
     7741 atcctcggcg atgatgtcga ggccgagact ggcaaaatag gcgtagagta cgctggcgta
     7801 aaagccttcg taattttcga tagcattgtt ggtgaagttg ttgtaggcga tgctcgcaaa
     7861 aagccgatgg ataagaggtt ccaggcttgc aacatccccg gcgttgatga tagcaagcag
     7921 ctcatggcga atcggctctt tttccaaaac gctggtcatt gattgcagaa tatagttgtt
     7981 gaaactgatc tgcacctcct tgttgggaaa taccagctcg tagccaactc ccatgcccga
     8041 cggcagcact cgtttgatgg tcaaatagcc ggtttgaaac agaatggttt ccagattaag
     8101 attttcaatg tcaaagctgt tgaccagatt tttgtcaacc ttgatattga gaaaatccgg
     8161 gatgaaatag cggttttttt tgatcaactc aacgaggaag cgcggagtgc cggtttcgaa
     8221 ccagtaattg tcgaacacaa atctgttctt gataaagagc aggatatcat aggggttata
     8281 gaccctttca cccaaaaagt tatacccatt gtaccactgt ttgacctctt ccatatcgac
     8341 gccttcgaga tacggagcaa aacgggtttc cacgtcaagc tgggtgtagc cgcagatagc
     8401 gccatagtcc gcattgaggc tgatatcttc gaggttgttc aggccgctga agagtgatac
     8461 cttggagaat ttgctcactc cggtaaggaa ggtaaagcgc agatattcgt cattctcctt
     8521 gatttttgta taaaagtcgc gcattccatc cctgatggcg agcgcttcgg ggatctgctc
     8581 gatattgtca aggatgggtt tgtcgtactc atcaacgaga atgacaactt tctgattata
     8641 cttttgaaat gcttttttga ttaattctgc gaaaaaatat tgtgcttttg acctgttttc
     8701 acattttagc ccaagtcgct cctcattgga tttgagtatg tgcagcaaat cctcctcaag
     8761 atcggccttt gagtgaaccc cgccactgaa actgattttg atgactggcc aggttacctc
     8821 ccaattccat tcatcctcaa tgagcagccc cctgaaaagc tctcgtttcc cttcgaaaat
     8881 atttttcagc gtatcgagaa agaggctttt tccgaaacgg cgtggccgcg acagaaagac
     8941 atattgatat tgttcaatca atgaacgggc aatctccgtt ttgtcgatgt agagataatc
     9001 accctcgatt atcttactga aagtttgtat tcctacgggc agcttttgca tggtattcaa
     9061 cctcgatttt aaacagcaac cgtcatgagt atcatttttt tcatcatcaa tggtttgcat
     9121 tgctgaaagg ctccagcaaa tatacacaga aagcgattgc atctgcaatg ctacttcccg
     9181 gcgtatccga ttccgaaagc cttcagcaga gtctggtgcg ctatgaacag ggcgattttg
     9241 ctccagcttt tgagcaggaa cagattaagc aggcggccac tcttctcagg cagggttgag
     9301 agggaaagtg agcaaaactg gcgaaaaaaa cgatcctgat ttgaacggta tactgcgaat
     9361 ttctggtaaa ttggcgaacg gaaaagagca gaatgatacg aaaaaagaaa tgccgcactc
     9421 catgcaacca gataccagaa atgccacccc tgaattcccg ccggatgaac ttctgatttt
     9481 tatcgggcac agtgacgatg cttcggcgga agctgaggct ctaaagttat tgaggccgga
     9541 gattgagaag agctttcggg aatttctgaa agtcaatttg catcgttcac gttttcgcag
     9601 gtggggcttt tgggagtggc gtgaaaatgc gttgcccatc actggcggtc aggaggcggt
     9661 tgtcagagat gctcttgatc atgcacggat tgccattttt gtttttaaag agcgggttgg
     9721 cgctgttacc tggcaggagc tggaaaaggt aagagagcgc agccggaagc agcgcctgca
     9781 tattttggcg ttttttccgg aagagcagcc tgatcacggc acgtttccaa atgcagtggc
     9841 caaacttcag gcttccaggg attggacaac attgctggag cgtcagatgc agttgacaag
     9901 tgactggacg gaaaagaact cctgctcctt gacaccatgt cccaattatc agaagagcga
     9961 tgatcttgcg aaagttgcgc ttgaaaagct gaaaatggcg atggccgata ttcttgctgt
    10021 tgagtctcca gcgtatcttc cagagccttt gccgcaggtg gatgtatccg tcgccttgct
    10081 ccagcgctac catgctaccc tgaagcagca gtttggcgat atgacgctga tgggttcgcc
    10141 agcgtttggt catgtgcctt taaagctctc tgagaccttt gtttcgttaa gcctttcggg
    10201 atcgttgcat tgtgaagatc gcactactgc acaagggtgc cgatgtgacg acgttgtgta
    10261 caaaaaatgc agtacaccgg aaaaggtgat gcgcggggtc ttttttgagc agcgctgttc
    10321 actgttgctc atcatcggtg aaccaggttc aggaaaaacc accttgctga agcattatgc
    10381 gctctgttgc cttgatgaaa agcaacggga gaggtatggt tttaacagac cagtcactgt
    10441 tttttttctg cccttgcgag agttgcaaaa gcggggcaac cggtataggt cacttgagga
    10501 gaaccttgca gcgtcgtctc acaaacaatt actcaccatc aaaaaagagc actttacgca
    10561 gtggcttgag cagccttctg cactggtgtt gcttgatgga ctggatgaaa tcagcaatgt
    10621 aaacgaccgt attgctgcct gcaagtggat tacccggacg gtgcgacgct ttacaaaagc
    10681 aaagtttgtg gtaacgtcgc gcagcacggg ttaccgaaaa ggcgatggta ttgaaattga
    10741 ggccggacat cgacgggcag acattcttga tttttcattg gagcagaaga gggagttttt
    10801 gcaacgctgg tttaaagcgg ccctgcttgc agagattcgc ccgggtacga tagcgtttaa
    10861 ggagtggcaa gcagagcagg agagcagggc aaccggaaaa gctgaagcaa ttcttgcttt
    10921 tcttgaggat gaaaaaaaca aaagcctgcg tctgcttgcg ggcgtgcctt tgctcttgca
    10981 gattatggca atgctctgga aagagcgtgg ttatctggct gaaggccgga ttgagttgta
    11041 cgatgcagcg ctgaacttta tgcttgatta tcgagatcgc tatcgcgcaa tagagccatc
    11101 gcttgcggca aaagatgcac ggagggtatt aagcccggtt tcgctctgga tgcaggatga
    11161 attgaaaaaa gatgaggttg aacgggctga gatgcagcag cagatgcagg tgcagcttga
    11221 tacgctgaac aagtcactac aggcagaaga tttttgccgg aaccttgttg atcgtgcagg
    11281 tttgctgctc gagtatggtg atcatcacta tgttttccgc cacaaatctt tccgcgagta
    11341 catggccgga gtgcagcttg tcaagaatat gcatcggcct gatgcgctga agaatctggt
    11401 gagccatttt ggtgacgact ggtggacaga ggtgtttcgc ttttttattg cccatgttga
    11461 ggatgctgat ctgttcaacc gatttatgga actgctcttt gattcaccgg tcaccgatgc
    11521 attggaaccg aaacagcttg atttgctcat aacccttatt gaagaggcgc cgcagagcaa
    11581 gagtgatgcc ttgaaaaaca aactgcttgc tccgggaacc actcttgaac ggcagcgtta
    11641 ccttcttgag tgcctgaagg cttttcataa accggatgcc gaagcggtag tagaggagtt
    11701 ccggaagtca ggcttgtcga aagaaaaggt gattgttgct gatgtagagc gtgatatgct
    11761 ggaagcggag tacatcctga tcaaaggcgg aacattcatc tattctcgga cgaagaagcc
    11821 ggaaaccgtg cctgatatgt acgttgcaaa atatacggtg accaaccagc actaccgccg
    11881 ctttatcggc tatctcgatg caaaagagcc ggaatttgct gaaagagtgc ccgttgaaac
    11941 ataccgaaag agcttgcagg agctggcatc gggcataaaa ggattcagtg attggctgaa
    12001 agaagaaccc gctttggtca gccgctttcg ctcatgttat gatgaagata aacgattcaa
    12061 caaggatgat cagccggttg tcggggtaag ctggtatgcc gccaaagcct ggtgcctctg
    12121 gctttcgctg cttgaagggg agagggcacg gttccagctt ccggatgaag tgcagtggga
    12181 gtgggccgca ggaggccagc gcgacaaacc ggataaagta ttaaaggtta gggactatcc
    12241 atggcccgaa gagaagggta agcccaataa aacacgggct aattataaca atcacgaggg
    12301 gggaacgaca cctgtaggcc gttattctaa gggagcgacg cctgaggggc tctacgatat
    12361 ggcgggcaat gtgtgggagt ggatggagaa tttgtataac aaagaagatg actggcctgc
    12421 agtacgtggt ggagattata gtgatgaagc tgatgctctg cgctgctcct cccggtacta
    12481 cttcagtccg tggtacggca tcagctacgt cgtgggtttt cgagtgattc gttccagtca
    12541 ttcttcctct tcctgaaatt ctgatcctct gttatctgga actctgaaaa aagagggttc
    12601 actcaacagg gaaaaactga catggggagg cttgaaaatt ttttttgtaa acctcgaagt
    12661 cggtgtatct ccattgtcaa ttgtcaacta tcctgcaatg ccagctcacg aaatgctgat
    12721 tgttttgctc atgccaagca ggccaaaacc cgcaaccttt cgcaattatt gtggttgtga
    12781 ggggaaaaac tggatccttc agagattcgg aaatggttgg ggggcaggtt ggaacaaata
    12841 tcatctgctt ctttgatgag tattttatag attaaggagc atccgaaacg atatgcaaaa
    12901 ggatatacaa catggcagcg attgttattg aggtcgatga aaaagtcgct cagacgtttt
    12961 cacaggtatc tgccgataaa aagaacaagc ttcaactgtt attgacgttg cggttacagg
    13021 aattgatgtc gattcctgaa cgctctctca ctgatattat ggatgaaatt ggccgttatg
    13081 cagaggctca gggtatgacg ccggaacttt tggcatcatt actcaatgaa aaataaaatt
    13141 tgtgctgtta ttgatacaaa tgttgcaatt agtgcggttt tacttcccca tacggtatcg
    13201 cggcaggttt ttgattttgt tgtcttgttc tgaatccatt ccgtcggatt gatattgttt
    13261 ctcctgccgt ttttttgaat gacgttattc agggataata tcttcaatat ttgatataag
    13321 cctcccggaa ggggtgtttt tgtatcggaa catcagcgga tcagcttttt taagagatcc
    13381 gttatagcaa tctggaaatc tgaaaaaaag agagttcact caactgcaga tcttctccca
    13441 ctcgaacttg cttacgtttc ttgccttggt gtcaaagacg gcgccaatcg ggtagcattt
    13501 ttctgcgtat ttttcgtaat agttcatctt tttgatctgc tcaagtggct ccccgtcttt
    13561 tttgattgct gttgtcgttt tttatattca tttatataaa aacattaatc ctttataagc
    13621 gcttaaatat gattgtttct gaagaaaaag cgccaatgcc tttgccggtt aaacgtgctg
    13681 tcatgaaatt tggccgggat ttgtcgctgg cgaggcgtcg tcgccggttt tcgcaggtgt
    13741 cgatggcgga gcgcataggt atttcggtct ccagcctgag gcggctggaa aagggcgatc
    13801 caggtttgag ctggggtacc attgctcgcg ccatgtatgt gcttggtgaa atcgagaagc
    13861 ttaaccaact gctcgatacg gcaaaagatg atatcggact tgttttgatg gatgagcagt
    13921 tgccccggcg tatccgctcc cgaaagcctt cagcggagtc cggtgcgcta tgagcaaggc
    13981 gattttgcgc cagcttttga gcatgcacag atgaagcagg ctgccacact tctcatgcag
    14041 ggttgagagg gaaagcgagc aaaactggtg aaaaaatcga tcctgatttg aacggtatac
    14101 cgcgaatttc tggtaaattg gcgaacggaa aagagcagaa tgatacgaaa aaaagaaatg
    14161 ccgcactcca tgcaaccaga caccagaaat gcgacccctg aattttcgca ggatgaactg
    14221 ctgattttca tcgggtacag tgatgatgct tcggcggagg ccagtaccat ttataaactg
    14281 caatcggaaa tcgagaagga ttttcgactg ctcctgaaat ccaatggtca tcgttcacca
    14341 tttagccgta tcaggttgtg gaagtggaat cctgatgcat tggcaatacc cggaggtcag
    14401 gaagcagttg tgactcccgc tctcaatcgg gcacagatcg ctctctttat tttcagggat
    14461 cgggtcggaa cagtcacctg gcaagagctt gagcaggtca gaaagcggag caaggagcag
    14521 cgtgtgcata ttttggcgtt ttttcctgat gaaaatcctc atcagggcag gtttcctgat
    14581 tttcaggcca agcgtcaagc tgcggacaat tgggctgcgt tactgaaatg tcaggaagag
    14641 ctgacaacgt attggacaaa tccggatgct tgctctgtta caccttgtcc aacctatcaa
    14701 aatagcgatg aactcaaggt agttgtgctt gaaaagctca aagatgcgat ggccgatatt
    14761 cttgcgggtg attttccaat agccgttccg acttcgtcgc agcaggttga tgtggcttcg
    14821 gctctcgcac tctaccgttc aaccctgaaa gaggagttgg gctatattcg tatgctggga
    14881 ttgcctggcg ttgaaagcat caaggtcaat ttgaacgacg acacctttgt gcctcttcgc
    14941 ctttccaaca ggcctgagtc aggtttccat cccaataaaa aggatacacc tgagggaagt
    15001 gaaaaggttg atggtatact caaccccgat gaagttatgc aacgggcatt caaaaatcgc
    15061 cggatgcttc ttgttattgg tgaccctggt gcagggaaaa caacactgct caagtattat
    15121 gctttgtgtg cgcttgatga tgatcattac aaaaggcttg gctttgctga tccaatcaat
    15181 gttttttatt tgccgcttcg cgacgttgta cgtcatgaaa aaggtcatta cgataccctg
    15241 cccgcaaatt tcgctcactg gtctgaaacg catcaccaac ccattagtgc atcgtcgttc
    15301 aaagagtggc ttcagagggg gatggtgctt gtcctgcttg acgggcttga tgaaatcagt
    15361 aatacagaag atcgccggga ggtctgttca tggattgaca cggcctgtag ttgtttcagc
    15421 aatgcccgct ttgttgttac ttccagggca accgggtacc gtaaggatga gggtgttgag
    15481 ttttcatcta actatgaacg tgccgatgta caagacttta ctgcgcaaca gcaggaacgg
    15541 tttttaagga actggttcaa tgctgcattt ctgggtgagt cttgtgaaaa aggagttgat
    15601 cgggttgact ggcaacgtcg gcagagggca gaagctgaga agcgaaccat cactcttctt
    15661 gcgcatctca acgcagagaa gaataagggt ttgcgccaac tggctgcgat acccatgatt
    15721 ttgcagatca tggcaattct ctggaaagag agggattaca tgccggaaag ccgtttggaa
    15781 ctctacaagg cagcgcttga ttatatgctc gaattcaagg atagacgcag agggatcaga
    15841 ccgcttctct cagcaacccg cgctcgtcag gtgcttggtc cagtttcgct ttggatgcag
    15901 gtaatactca aaaaagagga agtcggaaag gctgagatgc actgctttat gcaggaattg
    15961 cttgatacgc ttgatgaagc gccatctgct gaagaatttt gccactacct tgtcaatcga
    16021 gcaggtttgc tggcggaata tggtgtgaat gattacgttt tcaggcataa atcatttagg
    16081 gaatatttgg caggggttca gtttgcgcaa aaaatgaacc ggactaccgg ttatctcaat
    16141 gatcttgtta tagattttgg tgatgattgg tggtttgagc cgataagatt tttcttcgca
    16201 caggctgatg cagagatatt tgatcttttt atggaaaaac tatttgaatc gccagtcagt
    16261 gatagtttca ccgataaaca gcagtcattt ctgcagatca taatcgaaga agctggcgga
    16321 aaaaaggtca ttgccctctg caaaaagctg cttgaccccg cagccactgc cagccgccag
    16381 cgggtggttc tggactgtct gaaaaccatc ggaaaatcgg cggcccttga tgccttgcag
    16441 cagtttatcc ttgaggggct tgccaaaaac agggatgttg ccagtcgggc tgaagaggtc
    16501 ttgctcgctc ttggagggca accatacgtc gttcaggcaa caacgagtgc aggcgaaaaa
    16561 aacacttcat accgcaaccc taatgaagat aatgccgcgt acatcctgat accgggtgga
    16621 aactaccggt attcagtgac agacgaaacc gtggatgtgc cggatctcta cgttgccaaa
    16681 tatccggtta ccaacaggct ttaccgctcc ttcattgcct ggctggctgc aaaagagtcg
    16741 ccggagttgc gttcagcatt ccaggcagag ctggaagcca ttgcaatgag tgatgcatgg
    16801 ggaaaggaat ttgccgacta tctcaaagag ggaaaggagg atcttgccgg tcattttcgt
    16861 tcctactatg atgaagatcg aaaatatgat ggggaggatc agccggtggt tggcgtcacc
    16921 tggtatgctg cccgtgccta ctgcttctgg ctttcgctgc ttgaagggga gaaggtaggt
    16981 taccgccttc cgaatgaaca ggagtgggag tgggccgcag ggggccagcg cgacaagcct
    17041 gattccgtct tgaaggtaag ggactatcca tggcccgaag agaaaggtga accgggttca
    17101 acactggcta actataatag caatataggt gcaacaacac ctgtcggtcg ttatcctgaa
    17161 ggcgccacac ccgaagggtt gtacgatatg gctggcaatg ttgatgagtg gatggagaac
    17221 ttgcatgcca aggattattt ttcgatacga ggcggttgct ggtacgacgc tgctgatgct
    17281 ctgcgctgct cctcccggaa cggcagcttt ccgtggagcg gggactacgg cgttggtttt
    17341 cgagtgattc gttccagtca ttcttcctct tcctgaaatt ctgatcctct gatatctgga
    17401 actctgaaaa aagagggttc actcaacagg gaaaaactga catggggagg ctttaaaatt
    17461 tttttttcaa tagacagtac ggcagttttt tgtgctggtg tcataaggga agttgcgatg
    17521 ataatgcata tgaatgaatt atatcgtttt tgttgtatag tattgtataa tggtatataa
    17581 attagtataa gagaatataa ctctcaataa aacaggactc tcaatggatg ctatcagaaa
    17641 tcccttctct cccggtgcgg gttctcctcc tccggaactg gcaggacgtg atgctattct
    17701 ggatcttgcc aatgtgcttt tcggacgggt gcgcctgaaa cgctccgaaa agagcattat
    17761 gatgacaggg ctgcgtggtg tgggcaaaac ggttctgctg aatgagatgg aacggaaggc
    17821 tctccacgat ggatatcgta ctctttttct tgaagcacag gagagtaagt cgctggtgtt
    17881 gcttcttgtg ccgcagttgc gcaagcttct tttcgatctg gacagggttg ttggtggtgg
    17941 cgaaaaggtt cgtcgtgctc ttgctgtgct gaaaagtttt attggtggcg tgaaggtatc
    18001 gctgggtgat gttgagtttg gtctggatat tgatcctgaa aaggggagtg ctgacagcgg
    18061 agacctggag gtcgatcttt cgagcctttt tgttgcggtg ggtgaagcgg ccgaggagcg
    18121 caagagcgcc gtggccattc tgattgacga aattcagtac ctctcttcgt cagaactgaa
    18181 tgctatcatt atggccatgc acaaaatgca gcaacgccaa ctgcctgttg tgctggtcgc
    18241 cgcaggtctg ccaattttac cgggcttggc tggtgaagca aaatcttatg cagaacggct
    18301 ctttaatttt cctgacatcg gggcactcaa cgagcaggat gccgccaaag cgcttcagga
    18361 acctgtgtgt gaggcaggag tctcatttga cggtgaagcc ctccacgaaa tttttcgcct
    18421 gaccaaaggc tacccctatt ttcttcagga gtggggctat caggtttgga accaggccga
    18481 aagctcaccc attactttgt cggttgtcga gaaaacaacc aaacttgtcg tcaaccgtct
    18541 ggatgaaaat ttttttcggg tgcgctttaa ccgtcttacc gaccgcgaaa aaaagtacct
    18601 gcgagcaatg gccgagcttg gcccgggccc ctatcgcagc gccgacatct ccacggctct
    18661 tggtgttgac attacagcgc tcagctccgt gcgctcaggg ctgattaaaa agggaatgat
    18721 ctacagcccc tcgcatggcg tgatggcctt cacggtgcct cttttcgatg agtttatgcg
    18781 tcgggctatg ccggaggtgg atggggagtg attgtaacga tgtcaactcc ctgtgtgttc
    18841 aaatattgat caatacattg atttataatt tgttatgaaa tcaaatgcac aacacgtaca
    18901 ccctgaattt ccgccagatg agctgctgat ttttatcggg cacagcgatg atgcgtcggc
    18961 ggaagcgagt gccattgttg aactgcgatc gaagattgag aaagagtttc gccttttact
    19021 gaagtccatt aatcatcgtt caccctttcg ccgcatcagg ttatgggagt tttgtgaaga
    19081 tgcattaacc atccctggcg gtcaggaagc ggttttcaaa gatgctcttg atcatgcacg
    19141 aattgccatt tttgtcttta aggagcgggt tggaaaagag acttggcaaa aacttgaaaa
    19201 ggtcagagag cgcagccggg agcatcctgt gcatatcttg acgttttttc ctgagtcgtc
    19261 ttcatttcag ggcgcatttc caaatgcaca ggccaaactt caggcggctc gtgattggac
    19321 aacattactg gaacgccaag aatctttgag cgtggactgg acaaatgcgg atgtaagttt
    19381 atcagtcact ccatgtccca cttatcaaaa tatagaggac ctcgcggtca ttgtatttga
    19441 acggcttaag gttgcgatgg ctgatattct tgttgccgag ttttcaatag ttactcaaac
    19501 ttcgtctcag caggtggatg ctccttcgat tctcgaacgc taccaatcca ctcttaaaca
    19561 gcagcttggt aacattgcgc tgacgggttc tcccgcgttt ggctatatac cgttaaagct
    19621 tgccgaaact tttgtgtcgc tcagtttgtc ggcgacatcg cgttgcgaag tacgcaaaag
    19681 tactgatggt gagacgttag atgaagcgga gtatcagcgc agcagcacgc ccgaaaaggt
    19741 gatgagcttt gtatttcagc accatccatt gttgctcgtc attggtgatc cgggttccgg
    19801 gaaaaccaca ctgctcaaat attatgcgct ctcctgtctc gataacgaaa ggcaaaagga
    19861 gtttggattt agtgaaccag tgactgtctt ttttctgcca ttgcgtgaat tgaaaaaaga
    19921 tgagcatgga gcatacctgt cgttaccgac aaaccttgct ctgtggtctg aaaaacagtt
    19981 tctcacgatt gaggaatcct atttttctgt ttggcttgat cagccgtcaa tattgatact
    20041 tcttgatggt ctggatgaaa tcagcgacgt tcatgacaga atagctgttt gtaagtggat
    20101 tgaccggacg gttgggcgct ttacccaggc aaggtttgta atgacctcac gaagcatggg
    20161 ttaccggaaa ggagatggta ttgaaattga atcaagccat ctaagggcag acatcatgga
    20221 tttttcaaaa gagcagcaga gcgagttcct gcatcgctgg ttcagggcgg catttcttgg
    20281 tgagctgcca ccagcatcca tagatcagtc tgagtggcga agctggcaag agcaaaaggc
    20341 caccagaaaa gctgatgcca ttctggcgtt tcttgggcag gagaaaaacc ggagcttacg
    20401 ttctttggca ggtgtcccgc tcttgttgca gattatggcg atgctctgga aagatcgcca
    20461 gtatctgccg ggcagtcgtt tggaactcta tgatgcagcg ttgaactaca tgcttgattt
    20521 tagggatcgc cggaggggaa tagacccgtt acttgctgca aaagatgcac ggcgggtgtt
    20581 aagtccggtc tccctctgga tgcaggatgg gctgaaaaca gatgaggttg atcgtgccga
    20641 tatgcagcag cagatgcagg tgcagctcga tacgctcttc aattcgatct ctgtacagaa
    20701 tttttgccgt aatcttgttg accgtgcggg agtgctggtt gagtatggcg accgggagta
    20761 tgttttccgc cataaatcgt tccgtgagta tctggcgggt gttcagttgg tgaaaaatat
    20821 tcacaagccg ggttctctcg acaagttggt gagccatttt ggagatgatt ggtggtcaga
    20881 ggtttttcgc ttttttattg gtcacgttga ggatgcagag ttgttcgaca gctttatgca
    20941 gaagcttttc gattcgccag tgacggaaga attaacgcag aagcagcagg acttgcttat
    21001 tgctcttgtt gaggaggcgc cgcagaggaa gattgatgcc ttgtgcaaga aattgcatga
    21061 ttccgcaact acactgaatc gtcagcgcta tctgctggag tgcctgaaaa ccataggcaa
    21121 cccggaagcg cttgaaatag taaagaaatt tatcaaacaa gggcttccaa ataatctgct
    21181 gtcggacaag cttggagcgc aatatgtttt aatcaacggc ggaacgtttc cttgttcact
    21241 gacaataaag agggaagagg tgccagatat ctttatggca aagtacacgg taaccaaccg
    21301 gcatttccgt cggtttatca gttatcttga atcgaaagat cccgaatttg ccgccatatt
    21361 gcctgttgct acttttgaag aaaaattgcg gactgtagca aaagaagtca agaagtttag
    21421 tgaatacttg cagaaatgca catcgttatg cactgccttt tgctgtgata tagactcaac
    21481 tgatgagcaa tttaacaaag atgaccaacc agtcgtacgg gttaactggt ttgcggctca
    21541 agcgtactgt ttgtggttgt cacttcttga gagtaatggt cttgactccg gtcgttattg
    21601 tttaccagga aatatagaat gggaatatgc ggcagcaggc aaagatgggc gaaagtatcc
    21661 gtggtctcat gaaaaaggaa tcccgacctt aaaacatgca aattatgatt atgctaacgg
    21721 tcatacaacg ccagtgggta actatccgta cggtattacg ccggaagggt tatatgatat
    21781 ggctggtaat gtttgggaat ggacgaaaga ttgggcggat cgaaaatctt gctttattcg
    21841 cggaggttcg tggagttttg atgagaagta tcttctttgt tcttcttttc ataggattga
    21901 acctgaaagt cggaaacctg atattggttt tcgagtgata agaaagaact gacatgtggt
    21961 ggtttggaaa tttattctac cgggcctgaa aagagcaata tctctttgac cacctatttt
    22021 ctttcaacga ggataacttc aaaatgacaa aacgatgagc ggtcagtatc gtaccatcaa
    22081 tattctcatt gcttctccct ctgacgtttc agtggaacgt gatcgtgctg aaaaagtaat
    22141 tcgtcgtctg gaaatttatg atgaacacga ggtgctcttg cggcttattc cgaaacgatg
    22201 ggagtttgat gctgcttccg aaatggggaa accgccccag aacattataa atcgccagat
    22261 tgttgatgat tgtgattgtg cagtttgcat attctggaca aggattggta cgccaacaac
    22321 ggttgctcct agcggtgcag tggaggaact tgagcgtatg gtgagtgccg gaaaactggt
    22381 gatgctctat ttttcgatgg ctcctcctat ttctcttgat gcaattgatt ctgatcagtt
    22441 tgctcgtttg gatacatgga aaaaaacgtt gaatgacggg aagcgtggac tcagtaagac
    22501 atatagaact gttgatgagt ttgaaatcat gctggagcgg gagcttcggc agcagttgca
    22561 gttgcgtttt ggatgtggca atggcaggga taatgccgat gacaataacg ccgagcttga
    22621 gcactattat cgctccacat tgaaggagga gctgtgcatg atcaaaattc tcggtttgcc
    22681 cgatattgat ggtgtgcagg tgaaacttga tgacaccttt gttcccctga gaatctcgga
    22741 ggtgtggcgc agcgacaaac gactggagaa gaaacatgag ctgatgctgc atgaagacaa
    22801 gcgccaccgt actcctgatg aggtgatgca actggtcttt ccggagtatc gcctgttgct
    22861 tgtgattggc gatccgggat cagggaaaac cacgttgatg aagtattatg cactttgctg
    22921 cctcgaacag gagacaatgc ggctctttgg tgagaacatt ccggtaaggg tcttttacct
    22981 tccattgcgt gagcttggtg cggatgactg gcgggaggag atagtgctgc ctctgcaact
    23041 ttctgcttgg gcaaaaaagc attcgctttc cattgatggg aacgtttttg atgggtggtt
    23101 gcgtgataaa aagcggaaat ctctggtgct gtttgatggc cttgatgaga tcagtgatcc
    23161 tgaacggcgc aaggtggttt gtggctggat cgatcgagcc tgtaacagtt ttgctgatgc
    23221 aggttttgtt gtgacctccc ggtttaccgg ctatcgcaag gttgatggta ttgagctgac
    23281 tgctgatcac cagcgagttg atgttatgga ttttaccgaa aagcagcagg aggagtttct
    23341 cgacaaatgg ttccgggcgg cctttgatcg agagctgcca ccagttgggc gaacatggga
    23401 gggctggagg gaaaaacaac agcaaaaagc gtccgagtac accaaaaaga ttgttgccta
    23461 tctgcaaaag cctgaaaaca ggggattacg tgaaatggcg gcagtgccca tgctgttgca
    23521 gatcatggca attctcttca gagagcggga ttttctgcct gaaaacaggg ttgacctcta
    23581 tcgagtagcg cttgactatc tgctggagtt cagggataaa cagcgagata taaaacccct
    23641 gctgccagcc ctcaaggcac gattggtgct ctctccggtg tcgctctgga tgcaggagag
    23701 tttatatgct gacgaggttt ccaaagaggc catgcacacc gagatgcaga aagtactgaa
    23761 aaccttttat caacctccaa cagccgaaga gttttgcatg aatctggttg accgtgcggg
    23821 tgtgctggtg acatacggga aaaatgaata tctttttcgc cacaagagct tccgggagta
    23881 tctggccggt gtgcagttgg ccagacagag catgtcggac gccgactcgc ttgacagcgt
    23941 cataccccat tttggtgatg actggtggaa tgagcccctg agtttttttg ctggccagat
    24001 tgatgagaag ctgttcgacc gctttatgca gaagcttttc gactctccgg tgagcgagaa
    24061 gatggatgat aaacagcaaa ccctgcttga tatttttatc cgtgaagctc cacagaaaaa
    24121 aattgatgcc cttcgccaga agctgctcga tcctggaacg acacggaatc ggcagcgtta
    24181 cattctgcaa tgcctcaata gtattggcag tgatgacgca cgtgatgctg tcagagcgtt
    24241 cgtcacttcc gtttcgggag ttgcgcgtaa tgccgttatg ctgcaacttg ctgcggatat
    24301 taccggtgac acccttattg cttcagcaaa ttccactttt tcgcaagtat ggcagaatcc
    24361 ccatgagcag aatgcacagt acatcctgat tcctggtgga agttatcttt attcggtgac
    24421 ggaaaaggag gagcgtgttg gggatctcta tgttgccaaa tatccggtaa ccaacaggct
    24481 ttaccgctcc ttcattgcct ggctggcgtc aaaagagtcg ccggagttgc gttcagcatt
    24541 ccaggcagag ctggaagcca ttgcaatgag tgatgcatgg ggaaaggaat ttgccgacta
    24601 tctcaaaaag ggaaaagagg atcttgccgg tcactttcgt tcaggttatg atgaagatag
    24661 aaaatatgat ggggaggatc agccggtggt tggcgtcacc tggtatgctg cccgtgccta
    24721 ctgcctctgg ctttcgctgc ttgaagggga gaaggtaggt taccgccttc cgaatgaaca
    24781 ggagtgggag tgggccgcag ggggccagcg cgacaagcct gattccgtct tgaaggtacg
    24841 ggactatcca tggcccgaag agaaaggtga accgggttca acacttgcga actataacaa
    24901 gaatataggt gcaacaacac ctgtcggccg ttatcctgaa ggtgctacgc cggaagggtt
    24961 gtacgatatg gctggcaatg ttgatgagtg gatggagaac tggtttgaca aggattcttt
    25021 ttcgatacga ggcggttgtt ggttcgataa agctgatgct ctgcgctgct cctcccggga
    25081 cgtcagcctt ccgaggtacg tcatcgacga cttcgtgggt tttcgagtgg ttcgttccag
    25141 tcattcttcc tcttcctgaa attctgtcac tctggtatct ggaactctga aaaaagagag
    25201 ttcactcaac agggaaaaac tgacatgggg aggcttggaa atttccgaag agctttcgtt
    25261 tcagtattgc cgttcgcctc gaaaacagcg tgcttgagtt ccccgagctt gttgcggtgg
    25321 ctaatatgcg cagcaacaag ctttcagggc gggtcggtca tgcgcggcag gccaataccc
    25381 gcaacctttt atgctccttg aggatgggtg ggggagctgt ggtttgaatt ttctttgtat
    25441 tgtgagtata ataagaatag atgcataagg taaccgagcg ttgaaaaggg ggcataccat
    25501 gacgacagca gaaaaacttt ataaaacagc gcaagagctt cccgagtcgg ttgttgccga
    25561 aatccttgat tttgcagagt ttttgcagaa taaaacggtg aaaaaaaacg ccgcaaatag
    25621 agaggtgttg atcgatattg ccggtggctt ggaaacttcc actacattct ccggagatcc
    25681 tttagaaatc cagaaacggt tgcgtgatga gtgggaataa atatcttctt gataccaatt
    25741 ttatacttgc tctcttcaag tcaaatccga tagtaataga ggaactattc tcccgacagg
    25801 tttactcttc cgagtgcttt tacagtgttg tgacgcgaat ggaattattg ggatatccag
    25861 ggattaccga tggtgaagag tctgccgatg aggtaatccg tacctggcat atccgtcatc
    25921 agttgtctgg gctgaggctg gaaccggtgt tgtgggaatc acacggtgct cctgaatgcg
    25981 gtgacagggt gcagggaatt ctcaataaac agattgttga cgagtgtgat tgtgctattt
    26041 ttccaaagcc aactacccat tgaactgaaa aaacaattta caacggacaa gggacagatg
    26101 gtgaggattt gaaatttttt tttgcaaagt cactcagtcg gtgcttgccc actgcccact
    26161 cttctcagat cttctcccac tcgaatttgc tgacgtttct tgctttgggg tcaaagacga
    26221 tgccaatcag gtagcgttct ccggcgtatt tttcgtaata gttcatcgtt ttgatctgct
    26281 caagcggctc cctgtcggtc accttgaact caaacaggaa ggttctccct tcggctttca
    26341 gcgtcaggtc aattcgcccc ttgttgctca catcctcggc gatgatgtcg aggccgagac
    26401 tggcaaaata ggcgtagagt acgctggcgt aaaagccttc gtaattctcg atcgtattgt
    26461 tggtgaagtt gttgtaggcg atgctcgcaa aaagccgatg gataagaggt tccaggcttg
    26521 caacatcccc ggcgttgatg agatcaagca gttcatagcg aatcggctct ttttccgaaa
    26581 cgctggtcat cgattgcaaa atataatcgt taaaactgat ctgcacctcc ttattgggaa
    26641 atcccaactc gtaaccaact cccatgcccg actggatcag gcattttatg gtcagatagc
    26701 cggtctgaaa cataatcgtt tccagattga gcgactcgat gttaaagctg ttggccagag
    26761 actcattaac tcgaatcccg ttaagcttgg ggataaaata gctgttcttt tttatgagct
    26821 caatcaaaaa gcggggtgtt cctgtctcga accagtagtt tttgaacatc ttttggtttt
    26881 tgataaagag gaggatatca taggggttat agaccctttc acccaaaaag ttatacccat
    26941 tgtaccactg tttgacctct tccatatcga cgccttcgag atacggagca aaacgggttt
    27001 ccacgtcaag ctgggtgtag ccgcagatag cgccatagtc cgcattgagg ctgatatctt
    27061 cgaggttgtt caggccgctg aagagtgata ccttggagaa tttgctcact ccggtaagga
    27121 aggtaaagcg cagatattcg tcattctcct tgatttttgt ataaaagtcg cgcattccat
    27181 ccctgatggc gagcgcttcg gggatctgct cgatattgtc aaggatgggt ttgtcgtact
    27241 catcaacgag aatgacaact ttctgattat acttttgaaa tgcttttttg attaattctg
    27301 cgaaaaaata ttgtgctttt gacctgtttt cacattttag cccaagtcgc tcctcattgg
    27361 atttgagtat gtgcagcaaa tcctcctcaa gatcggcctt tgagtgaacc ccgccactga
    27421 aactgatttt gatgactggc caggttacct cccaattcca ttcatcctca atgagcagcc
    27481 ccctgaaaag ctctcgtttc ccttcgaaaa tatttttcag cgtatcgaga aagaggcttt
    27541 ttccgaaacg gcgtggccgc gacagaaaga catattgata ttgttcaatc aatgaacggg
    27601 caatctccgt tttgtcgatg tagagataat caccctcgat tatcttactg aaagtttgta
    27661 ttcctacggg cagcttttgc atggtattca acctcgattt taaacagcaa ccgtcatgag
    27721 tatcattttt ttcatcatca atggttcgca ttgctgaaag gctccagcaa atatacacag
    27781 aaagcgattg catctgcaat gctacttccc ggcgtatccg attccgaaag ccttcagcag
    27841 agtctggtgc gctatgagca aggcgatttt gcgcccgctt ttgagcagga acagatgaag
    27901 caggcggcca ctcttctcag gcagggttga aaaattgttg tctatcccgc aaaagagcat
    27961 tatcggcttg ccgctgacat agaggcgatg tcgctgctcg atattacaca gcagttgtgc
    28021 gatcttgaca aagggatatc cggagcggtg aaagagatgc cgcattctac tctgattccg
    28081 aagtgatcgt gattcaatga gcatcctgga aggagctggc agcaaggcag gggcgctatg
    28141 atgtgtggcg cccctgttgc acgtggcggg gattggctat gcttttaaaa gtacttcaca
    28201 ctccgggtgg agttcaatga atcgttcaag ctcctcctgg ggaattctgc ctgctgaaag
    28261 ttctattttt tcgaggttct gaagatgcat gaggggggcg atggagctga ttgcggtgtt
    28321 cgacagatca agctcttcaa ggttggcaag ctcttcgagg gggtctatat tgctgagcgg
    28381 cgtgtttgca aggctcagtt cacgaagatc ggaaagctct ctgagtgctt caatatcatg
    28441 gatgccggtt ttgttgcagc ggagatattc aagacttttg agtttggaga gcggcgttat
    28501 atcgatgacg tttgagttgt cgatgccgag ttctatgaga ttttcgagat ctgtgagtgg
    28561 ttcaagcgag gagatttctg ttttgtagca actgagtttt tcgagtttga tgagcttttt
    28621 gagcggggag aggtcatcga tgacggtttc ggaacagtag agctcttcaa gattgagcag
    28681 gttgctgatg ggttcaagtg aggtgatctt ggtgcttgag atccagagga gcttcagccc
    28741 ggcaaggtga cgcaggggtt ccagtgatga aaagtcgcag tcgaatgcgt agaggcgccg
    28801 cagtttttcg aggtgctgaa gcgggtcgag attttcgacg ggtgactcgt cgcagcggag
    28861 ctgttggaga tgttcaagga cgcgaagagg caggagatta tggattcgac gattatcgca
    28921 acggaggtgt gttgtttcaa ggaagtcaag cagctcctgg tcggagggat cacgaacaac
    28981 tttcagggtt gttttgacaa tctccttcca gtcggcggtg agggcgttcc accatttttt
    29041 tcgtgcgtta gactctttca ggagttcggc tctggagatg ctgtcaaggt aggcaatttc
    29101 atccgttcgg gtgaagctct gtcgtgcgct ttcctgatga gattttgcgc cgcatgaggc
    29161 tggatcgttg gtgctgacat tgagcttttc ggttaggcag cgggtatacc acgcagcttt
    29221 tttttcctca atgttttgat ggtgaaattc ctgggattgc tggtcaaggg aggagatatc
    29281 ttcaagaatg tcattaccgc accgagcgca taccgcactt tgcatggtga ggggatagcc
    29341 acagacaggg cattgattgt aggtattttg ctccaaagtg atgatggcaa ttacttcatt
    29401 gaaatagata caggaataaa acaggctggc atttcattaa aaaataagaa aaaaagcgtt
    29461 accgccataa agaggagtct gaaaatcccg ataaagttgc tctccattgg cttctgtacc
    29521 gtaatgctga tgagtgagtg gggatgatgg gtataaactt ttaaaccgca gcttttgttc
    29581 gaagtggagt gtaatacgtt attttctcat cagtaaggct gttgccggat gggtttactc
    29641 atcatcagga ataaagaggg ggagggggca ttatggtaag tggttctttg caggaggcta
    29701 aggatgacag attggtggtt aaggcgttgc ttgatctttc ggcggaagag tggctgctga
    29761 ggcggaaggg ttttcgcaac agtgaaaaga gtatacaggt caatgagacg cttttgacca
    29821 tcggaaatgg ttatctcaat atccggggga gtcttgagga gttgcatccc ggaaatgccg
    29881 gtggtatgta tgtggggggg atttacgata aatctgaagc tgatgtggag gagttggtta
    29941 agtgtccgat gtggactgat gtgtcggtct ggagtgatgg ctgtaaattc tgtatgacta
    30001 cctgcaaggt gctcagccat gagcagatcc ttgatatgaa gaaaggggtg ctgcatcgga
    30061 gtacgacgct tgtgaatcct gcaggccaga tcgtgcggct ggaaacggca cgccttgttt
    30121 tcatgcatga tgtgcatctg ggctatatgg tggtaacggt aaccccgatc aatttttccg
    30181 gcccgatccg ggttctcagt ggtttgaacg gtgaggtgtg caacaggggc tttttccccc
    30241 gtgaaaagct caaacatctg cagcttgaga gaatcgagcg tggccgggct ttgatgtata
    30301 tcgaaatgaa aaccagagag cggggtatac ggattgctga agcggcttca tggaaacttg
    30361 tttctccttt tatgcagagt tttgcctggg aaccgaggat ttatggtgag aagttcacca
    30421 gcgaaataag ccttgaagcc cgtcagggtg agagctatgt ttttgagaaa ttggttgttg
    30481 ttgctacaag cagggagttt gtggctgaag agatgttcaa gggtacaatc tgcaaactga
    30541 aatcctttgt tcgcactgga gtggttcctg aaataacggc tcatctgaag gcatggaatg
    30601 aaaaatggaa gcaggcggac attgttctta tgggggatga gaaggctcag catgcagtgc
    30661 gtttcaatgt ctatcagttg ctgatcaatg ctccttcccg ccctgccggt attggagcaa
    30721 aatttctgag ttccgagggt tatctgggtc atgttttctg ggataccgag atttttattc
    30781 ttccgttcta tgtctacaat tttcctgatg ttgcccggaa tatgctgtta taccgttaca
    30841 atactcttga cggggcaaag aagaatgcgc tgaaaatggg ctgtaaaggg gcgaagtatg
    30901 catgggagtc ggcaacaacc ggagaggatg ttactccgag gtttgcctca aaacttgagc
    30961 gaaccattcg gttgatttat accggtaccg aggaggatca tattgtttct gatgtgatct
    31021 atggtgttga aaagtatttt cgtgtcactg gtgatgacag ttttcttgtg gattatggat
    31081 tagagatggt ttttcttacg gcgagattct gggcatcgag ggttgttgaa gagggcgatc
    31141 attatgaaat tcgttgtgtc attggccctg atgagtttca tgagcatgtc aacaataatg
    31201 cctatacgaa ttttatggtg aaatggcatc ttgggcttgc tgtgctgctt ttcaagtata
    31261 tgggcaggag ctattcggga attctggatg atcttgtcgc caaaataggg cttgagaggg
    31321 aggaggttga tgcatggctg gctatcagca ggaaactcag actcacctat gatccccaaa
    31381 caaggctttt tgagcagttt gacggctact attccctgaa agattatctc gttgagaagt
    31441 ttgaccgcaa gggtcatcct gtgcttcccg aggggattga ttacagcaat atacagtcga
    31501 cacggttgat caagcaggct gatgttctca tcatgatgat gctctttccc cattcgttca
    31561 gtgatgagga taaaagagcc aattttgaat tttacgaaaa acgtacggcg catgcatcgt
    31621 cactgagtca ctgtattcat gccatgatgg gcctctctgt cgggatgcgc acaagggcct
    31681 atcaatattt tatgaagacg gcgctttttg atctggagaa tcttcatgaa aacacggcgc
    31741 tcgggattca tgcggctgcg gttggcggta catggcagac ggtgatctcg ggtttcggtg
    31801 gtttttcgat aaagtctgac cggatggtgt tgaaaccgtg gctgccgaaa aaatgggaaa
    31861 ctctttcgtt ttgtgtgcag tggagggcaa gaactgttga aattaccatt ttccatgaca
    31921 gggttgcatt gctcgttctt tctgatgaaa agctgttgct gcctgttacg ctctacgaga
    31981 aaacctggaa gattatgacg aacaagcgat atgaacttcc ctattgtgtt gtgaaacgct
    32041 gacgtttttt tcctgaccag gcaggggctg atctcttttg atttgcccgc tggtgttgca
    32101 gggtagtgcc ggacagcaaa tcgttttttc tgcttgcagg tagtggtgaa agatcctcgg
    32161 aaatattcta ttttgcccgt tgcaagaatg ctgctccggg ggatgatgtg ccgtatgggc
    32221 gatgcatgat ccctctgtca ttaaaggatg aaggatcgtt atcgatatgg attttataca
    32281 tttacatgct catacgcatt attcgatgca gagcagtcca atttttccgg atgaaatttt
    32341 ttctgctgcg gtaaagtttg gcatgaagag tgttgcggtt accgattatt gcgcaatgtt
    32401 caatatgccg gagctgttca gtgaggcaaa aagtgccggg atcaagctca ttatcggcag
    32461 cgagttgtta ctgcttgaaa ccgatgctca ccagcatagt cgtattcctg tctccccttc
    32521 gctggtggtt ctggttcaga atgatgcggg gtatcgcaat ctctgtattc tgctttcacg
    32581 tgcggcgagg gaggggtttg ttcatggtat gccgcatatt gaaagccgtc tgcttgaaag
    32641 ctgtcatgag ggtctgattg ctctttctgc ttattctgca ggaagaatag gtcgggcgct
    32701 tcttgccggg gccacggatg aagctgaaac gtttgcggcc tactataaac agatttttgg
    32761 ggatcgcttc tatcttgaat tgcagcgcca taatacccct tttgatgaca agcttaatga
    32821 gcagacgatt gctctggcgg aaaaattagg gattgaactt gtcgctacca acaatgtcca
    32881 ctatctcgaa agaaaggatg ctgactgtta ccgggcgatg gttgccaacc gtaccaagga
    32941 gaagctctcg aaccagaatc tccaggctct tgcaggaagc gaccattatc tgaaatcttc
    33001 cggggagatg agatctcttt tcagtgatgc acatcgggag ctgagtaata cggtgctgat
    33061 tgccgggaaa tgttcttaca gtttcagtga taaagagcct attttgcccc attttcctct
    33121 tcctgagggg tttgagagcg agtttgccta tctccgtcat ctgacacttg agggggcaaa
    33181 ggagaagtat gctgacgcgg atgctgatgg tatcagcgct gaggatgtcc gtgcaagaat
    33241 cgagcttgag cttggtgtga tcgaaaagat ggggttcagc tcctattttc ttattgtcag
    33301 tgatcttatt gcggcttccc gtcgtcttgg ctactctgtc gggccgggcc ggggatcggc
    33361 tgccgggagc attgttgcct atctgactgg tattacacgg attgacccgc tcaaatacaa
    33421 gctgctgttc gagcggtttt taaatcccga gcgttcctcg atgccggata tcgatatcga
    33481 ttttacccct gtcggcaagc agaaggtgct tgagtatacc gttgaaaaat atggcacgga
    33541 gagcgtcgca aaggttattg cgattggtac ctttgctgcc aaggcggcta tcagggatgc
    33601 tggaagggtg ttggaggttc cgctgcccct ggtcgataaa ctggctaaac tggtgcctgt
    33661 caagccgggt attacgcttg aaaaggcatt gaatgaagcg aaggagatgc agcagtttgc
    33721 cgaaagcacg ccggaactcc gggagttgat tcgctatgcc cgcgctcttg aagggagggc
    33781 gcggaatgtt tcgatgcatg cgggcgctgt tgtgattact gacgggcggc ttgaggagca
    33841 ggttccgctt tatgtttcaa acaagattga aactgaggtg cgtaaatttg ctgatgagat
    33901 tgatcttgat gaacccgatc atgtcagggg aaaggcttct gacggcagcg aggagaagca
    33961 ggttgttacc cagtttgaca agaactggat tgaaacggcc ggactgctca agattgatta
    34021 tctcggactt gaaacccttg cggttattga tgaaacgctc aagatgatca agcggcgaca
    34081 ccatcttgat attgagctcg aaaaagtacc gatgaacgat cgcaaaacct tcaggatttt
    34141 tcaggagggg aagatggctg gtattttcca gtttgagtcg tcggggatgc agagctatat
    34201 gacacgtctt cagccgaccc agattggtga tattatcgct atgagcgctc tctatcgtcc
    34261 gggggctctt aatgcaagaa ttgatgagaa gcggaatgct gtcgatcttt ttgttgatcg
    34321 caagcatggc cgtgaggcga ttgattacat gcatcctatg cttgagacaa ttttgaagga
    34381 gacctacggc gttattgtct atcaggagca ggtgatgcag atatctcagg ttatgggtgg
    34441 attttctctt gcaaaggcgg ataatctgcg caaggcgatg ggaaaaaaga agcctgaaat
    34501 tatggagaag tacaaggctg attttgttca gggagccatc aagcaggggg tacacgatac
    34561 gcttgctaca agggtttttg agcttatggc tgagtttgcc ggttatgggt tcaacaaaag
    34621 ccattcggcg gcttacgggg ttcttgcata ctggacgggg tatctgaaag ctcattacac
    34681 gattgagttt gtgacggctg ttctgaacag tgaaattggt gatattgagc ggatgaaaca
    34741 tttgaccgat gaggccaaaa gttttggcat ttcgacgctg ccaccctcga tcaataaaag
    34801 tgatgcgctt tttgcggttg aagatgctgg cggacgttcg tttatccgtg tggggttgag
    34861 cgccatcaag caggttgggg cggctgcaag ggcggttgtt acctcaaggc ttcgcagaaa
    34921 gcgcgatttt gtgaatttgt ttgatctggc agcatcggtc gatttgcggg tcatgaatcg
    34981 caaggcgctg gagtgtctga ttctttcggg ggcatttgac gagatcgacc agcatcgtgc
    35041 ccgccttctt gccaatgttg acaaggcgtt taaattcgga cagatgcaga atcgctccgt
    35101 gacgctgggg cagtgtggct tttttactgc tgaggagggg gctgagcttg aggaggcgca
    35161 ctatcctgac atggatgcag ccgagatgat gcccgaggct gaaaagctgt tgcatgaaaa
    35221 gaaactggtc ggtttttacc tgagccatca tccactctca ccctatcgtc gtgactggca
    35281 ggcttttgca acgctgcagc ttgatgccaa ggaggttgtt gcggcaaaac agtataaggt
    35341 acttggtctc attgtatcgg tgaaacccta tcaggaccgc aaaggcaagc agatgctttt
    35401 tggcattatt gaagatttta ccggtaaggc tgattttacg gtctttgcca gtctttatga
    35461 gcagtatggc catttgataa aacctgaaga ggtcttgatg ctcgttgctg aaggagaggt
    35521 gagtggaggt atgctcaaat tgcttgttcg cgagattatt ccgatcaaga aggtaaggaa
    35581 cgctctcgtt aaaaaagttg tccttaaagt agatgctgat gatcagttgc agatggaaaa
    35641 acttggcagg gttaaaaaaa tttttgatgc gaacaagggt ggaacaccgg tcgagtttga
    35701 ggtaaaagcg cagtctggcg aaaatattga gacgatcagt atttttgccc ggagtactcc
    35761 tatcgatgcc ggggagagca ctattgaaaa gcttgaggag gttcttggcc ccgataatgt
    35821 gaggatttcc gggtaggcag atttattgat atatttttgt tactttctcc actgatcgat
    35881 tgtaattgat catatcgcaa tgaatgagtt tgtatttcta atttaaaatg gtgtataaaa
    35941 aaatgagtgg aaaatatctt gtggcaaccg acctgaattt caaaacagag attcttgatt
    36001 ctgataaagt tgcgctggtt gatttctggg ctgcctggtg tggaccgtgc atgatgcttg
    36061 gacccgttat tgaggagctt gccggtgatt ttgagggaaa ggctgtcatt gcaaaactca
    36121 atgttgacga gaatcccaat actgctgcac agtacggaat cagaagcatt ccttccctgc
    36181 ttgtttttaa aaatggacag gttgttgatc agatgcttgg agccatgccg aaaaacatca
    36241 ttgccaagaa aatcgacgag catatcggtt gatattttga tatcagagca gcgaagcctg
    36301 ttatcctggt gcgtcagtac cgatatggca ggcattcact gtgatccagt tcttaaagag
    36361 catccatttt ttaagaatga ggttccctga caccatcgtg atttcctata attccatccc
    36421 gaaaataaca ttatggagag taacgttcgc gatatcatca ttatgggaac cggccctgcc
    36481 gggtatacat cggctattta tatgggtcgg gcaaatctca agcctctggt cattgaaggg
    36541 tttcagccgg gtggtcaact gatgatcacg acagagattg agaattttcc gggttttcct
    36601 gaaggtatcc gtggtccgga acttatggcg aaaatgcgcg aacaggctgc aaagttcggg
    36661 acggagtttg ttggtggcag cgtcactgag gttgaccttt caagaagccc gttttgtttg
    36721 actcttgaag atgggcagga gtttttgact catgcgctta ttgttgctac cggagctaat
    36781 gccaaatggc tgggcataga ctcggaatct cgttatcggg gaaagggtgt atcggcgtgt
    36841 gcgacctgtg acggattttt cttcagggat tgcaaggtct ttgtggttgg cggaggcgat
    36901 acggcaatgg aggaggctct ctatctgacg aaatttgctt ctcatgtaac tcttgtgcat
    36961 cgccgtgaag agtttcgttc atcgaaaata atgagtctgc gtacccggaa aaacccgaaa
    37021 atcagtatga tgctcaatga ggttgttgat gaaattctcg gggatgggca aaaggtaacc
    37081 ggaatcagac tgaaaaatgt tctgacgggt gagcttaccg agcatccctg cgatggggtt
    37141 tttcttgcga ttggtcatgc gccaaattcc gggctcttca aggatcagct tgatttggat
    37201 gattatggct atataaaaac caaaaagtca tcgaccgaaa ccaatgtgcc gggtgttttt
    37261 gcctgcggag atgttcagga ctttacttac cggcaggcag ttactgctgt tggtaccggt
    37321 tgtatggcgg ctgttgatgc cgagcggttc cttgaaacga tacgttgagt ggagtcatgg
    37381 ccgtatcggg ccggtattgc tcctgtaaac tattgtgaaa gcgtgttata atagtcataa
    37441 agtacctggt tgaagtcgta tgcaagttcc tcttgtgcgg cttcctcccg ggaaaaacct
    37501 gcatcccctc atattgattt cgatctcttc gagcatcttc ctgataaaag cattcctccg
    37561 tgcttgcatt ctcttcatat cctgatcctg ccataactct gcgctattct gttgtctttc
    37621 aagctggaat ttgaaaatcc tcatctcccg atcaggccgc tttaaggatt ttttaagctg
    37681 ctcttcaggt tattttaagg ttggttccga tatctttgca gtcgaattat agttatgtat
    37741 gactatccga tcggaaacca ataacaggag agtatgatga aatgtcccgc atgtaatgtt
    37801 gatttgcttc tttctgaacg tcagggtatc gagattgatt actgtccctc atgccggggg
    37861 gtatggctcg acaggggtga gctcgataaa atcattgagc gcactgcttc tgaatatccc
    37921 tcatcccgta aaggtgagta tcatcaagag tatcgtaaag aggatgctca tcatgggcgc
    37981 catgacgatg atgatgatga tgactataat attgatccaa aaaccggaag aagaaagagg
    38041 cggggtggtt tgtcaggatt tcttggtgaa ctgtttgatt gatgagagtg gcttcaggag
    38101 aggagcctga tagggatctg cgggaaatga ggatgtcgta aagggtgttc aagcattcgg
    38161 atcgtgtact gtgtatattt gtttatgatt aacatgacgg gagtttaaag gatgatgaat
    38221 tctgtatggc atatgttgag ggttgaagag ctgtttgaga agctgcattc gacgcctggt
    38281 ggtctcagtg tcggcgaagc tgcttcccgg cttgcacgtt atgggcctaa ccggattcag
    38341 gctgagcgca gggccagtcc ctggaagctg ctgctggagc agtttaaaaa tgtacttatc
    38401 atcacacttc ttattgctac ggctctttcg gcttttcttg gtcatggggt tgaggcaatt
    38461 gctattgcag ttattgtttt gtttgccgtg ctgcttggtt ttgttcagga gttcagggct
    38521 gaacgggcta ttgaggctct cagggaaatg gcggctccac ttgcaaaagt aaggcgtggg
    38581 ggtgaagagg ttgtgatcaa tgcttcggag cttgttcctg gtgatgtggt gatgcttgct
    38641 gctggtgatc gtgttcctgc tgatgcaagg ctgttgcagg ccaataattt gcgagctgat
    38701 gaagcctcac tgacaggtga gtcgttaccc tcggaaaaag aggttgctgc gctgttgcac
    38761 gaaaatgcca gccctggtga tcgtaaaaac atggtttttg ctggtacttc tgtcagctat
    38821 ggtcgtgctg tggcaatggt ggttgcgacc ggtatgcaga cggagtttgg ccggattgcc
    38881 actatgctgc agagtgttga aactgaaaaa acacctcttc agaaaaatct cgacaaggtc
    38941 ggatcgatcc ttgctcgtgc cgcttttgtg attgtgctgg ttattgttgc gttcggagtt
    39001 ttccgcggtc agccatttat tgagatgctt attttcggca ttgcgctggc tgtagcggtg
    39061 gttcctgaag ctcttcctgc tgtggtgacc atttcacttg ctcttggtgt gcagcgcatg
    39121 gttaagcgtc atgccctcat gaggcgcttg ccggttgttg aaacccttgg cagcacgacc
    39181 gttatctgtt ctgataaaac gggtacgctt acccgtgacg aaatgaccgt gcgtgcgctc
    39241 tatacctctg ctgttctggt tgaggtgagc ggttcaggct atagtcctga aggctccttt
    39301 actgttccgg gtgggggtga tttgccggaa agtatgcagg aattgctttt ggccggtatt
    39361 ttgtgtaatg atgcccggtt ggtgaagaac gatgatggtg gctggaagat agccggtgat
    39421 ccgacggagg gggcgctgct tgttgttgcc cgtaaggctg gttttgacga gggtgagctg
    39481 caattggcca atgagcgtct tgatgagcag cccttctctt ctgagacgaa acggatgatt
    39541 accctgcacc ggagtgatga gggaatgaag gcggtcatca agggtgcacc tgaagttttg
    39601 cttgctcact gtaattctgt gcgtatcgct ggtggtgttc agttgcttga tgatgcgatg
    39661 cgggaggctc tgcttgcgga ggcagatgct ctcggaaaaa gggcgctgcg ggtgcttgct
    39721 tttgctgtca atcaggtttc ggaggttcgg ggagctgacg aagggatgac ctttcttggg
    39781 tttgcaggta tgattgatcc gccgagggct gaagctggag aggcggtgcg tcagtgcctt
    39841 gaagctggca ttcgtccggt tatgattacc ggagatcatc ctttgacggc tgaagctatt
    39901 gcccgggagc ttgggatttt acgggatgga agggtggtga caggcgtaac actgcaggct
    39961 atgagtgagg aagagcttgg tcgttctatc ggtaccattt cggtttttgc gagagtagct
    40021 ccggagcaca agcttcgtat tgttgacgcg ctgcagaaaa acggtgaagt tgtcgccatg
    40081 acgggtgacg gggtgaatga tgctccagcc ctcaagaaag ccgatattgg catctcgatg
    40141 ggtataacag gcaccgatgt ctcaaaagag gcttcagcaa tgatgctgac cgatgataat
    40201 tttgcctcga ttgtggctgc agtggaggag ggacggggta tctatgacaa tattaaaaaa
    40261 tatctcactt atctgctctc ctcgaatatt ggcgaacttg gcctgatggt tggagcaaca
    40321 ctcatgggta ttcccctgcc tctttctgca gtacagattc tctatgtgaa cctcgctacc
    40381 gatggtcttc cggctcttgc gctggctgta gatccggcgg aacgtgatat tatgctacgc
    40441 cagccgaatg atcccaaaaa agggattttt acgcctgcca tactggccct tatgctcact
    40501 ggcgggatct ggtcgacgat tgtcaatctt tcgctttttc agtttgccat tgcttcaggg
    40561 cgttcactga aagaggccat gacgatgact tttgtgtcgc ttgttctgat ccagtttttc
    40621 aaggcttata atttccgttc tgaacgggcc tccattctta agcgtccttt tgccaataaa
    40681 tggctgaacc ttgccattgt ctgggagctg gtaatgcttg ctgcccttat taccattccc
    40741 gtttttcgta ctccgttcgg aacgttcctc ctgacggcgg aagactgggc tattgtgatt
    40801 ggttctgctg cttcggttgt gcctgttatt gagttgctta aatggtttct gcgcagaggt
    40861 tttctcggga acggtcagca atgatttttc atcatggccg gattataact tttcctcaat
    40921 cggtgctaca ttcagggagt ggggattttg taacaccata atcaaaaagg ggaaatgcca
    40981 tggcgatcga ttcaaaactg cagcttgctg caaatgcaat acaggatgcg aaaaaacgga
    41041 tggaaagagc aaaagatgat gctgatgatg attatgaaat tcgtcaggcg ataaaaattc
    41101 ttgatgatgc tgcagagtat atacggactg cagtttcgga gctcacgaag taagaggctg
    41161 cgtacacttc tttgtgcata ccgctttttt actgcttgtt gcgggaataa ctcgcccggc
    41221 agcccgaagg ctgcgttatg gcggaagcgg gaggaactat ggaaagagtt ctctcgcttt
    41281 ttagcgtgtt acataaaagc aggcaaactt gaggtagctt gtttccggca tggcaagcag
    41341 tacgggatgg tcgaagggtt gagagctttt gtggatcagc ctgagctggc aaccggcagc
    41401 aagtgcggcc tgatgcacgc tttgcaggaa gtcttcttct gaaacatgat ggctgcagga
    41461 tgctgttgcg aggaaccctc cgtttcgggt gagctgcagc ccgagtttgt tgagtctttt
    41521 gtaggctttg agcgcaccgg gcaggttttt tcggctcttg gtgaaacttg gcggatcaag
    41581 gacgacaagg tcgaattcct ctttcgattc aaccatctga tcgagggtat cgaaggcgtc
    41641 tgcggcaaca agactgtagt ctgaaaattt gttcagttct gcattacgct cggcccgctg
    41701 cagtgcctct ttggatgcat caatcagaat ggctgagcgt gctccgccat aaagggcgtt
    41761 aagggcaaaa ccgccatcat tggtgaagac atcaagaact tcggcgcctt cagagaactt
    41821 tctgatcact cggcggtttt cgcgctggtc gaggaaaaag ccggtttttt gtccttcaaa
    41881 caaatcgact tcataggaga tgcctgcgtc atgaatggtt tgtttcgttg ctgagtgttc
    41941 gcccctgaca acatctttgt agagtgtaag cccttcgagc tctcgtaacg gtgattcgtt
    42001 gcgcacgata atgacctcag gctgcaacag ctcctgcaag acatcgcaga tcagtggcag
    42061 gtgaatgtcc atgcctgcag aaaaagcctg cagcacgatt gccttgttga agcggtctac
    42121 aatgagtcct ggaagagcgt ctgattcacc atgcacaagc cggtaggcat tggtttcatc
    42181 actgttgtat attttttcac ggagtgtgag cgcttcacga aattttttga gaaaaaaatc
    42241 tttgtcaggc tcttcgtcct tgcggctcag caatcttatc gagataagtg agtggggatt
    42301 gtagaagcct gttccgagga attttttgtc gtgagtgaag agctttacgg tttcaccgga
    42361 agcgatatcg cggggaaggc ttgcgagttc attgctgaac acccagagat gtcctttctg
    42421 gatccggtgg tgttcttttg gcttaagata gagcgattgc atggcttgaa aaatgtgttg
    42481 tggttttgat agctctgcat tttacattaa catgaccgtg gaatgtaaaa cgcgatggtt
    42541 tcgcttgcga gtgaacggca ttttctgtag cgaagcatca agcccggtgc tttgcgggcc
    42601 tgttgcaatg tgcagcaaaa gcgacgaatc tcaaaggaaa taaatgcatc tgttgctgca
    42661 ggggtggtga ctcatggtaa aggagtggaa agatgaaggg aaggggagta ctcttgttgg
    42721 tattgtttat gcttgttctg ggtggtggct gtgccgattt cagaacggtt ggcaggcagg
    42781 agatgcctgt tgaagagact gcgctgattg ctgaacatac ggcgctttat cgggaagttg
    42841 cagaggcatc gccatttatt cattcgcttg atggttatgc tgatgtctgg ataaaaactc
    42901 cgaaaaggca aaatcgtctc ttttgcaata tcagaatcaa tcggggaggc aatgcaagag
    42961 tgattgccag tgcaggcctg cttggatggc ctgtggcgga tatgtttttt aatggtgatt
    43021 ctctctatgt gcatgacatg ctcaataatc gtctttttca gggccgtaac aatgagacga
    43081 atcttgagaa aattcttgga gtgaattcag gatatacttt gctgaaggag tctttgttgg
    43141 ggcttgtgaa aattccggag ccggcaagtg ctatacaatc ggtgaaaaaa ggctcagggt
    43201 cgctgctctt tacccttgcg actcgtaggg gaagcaagga gctggtcatt gatcctctca
    43261 acagaacctt gaccgctctt cttgtcaagg atcggaaggg cagaacaata acggagatcc
    43321 agttcaggaa ttttgagacc attacgattg agggtcgcag caagctggtg ccaaaagaga
    43381 tcgggatggt gctttataac agtggtgcag atgggtttgg ggagcatcaa ctgctgatct
    43441 cttatgatga acgggtattt aatccggaaa atcagtcgat tcagtttctg atgccgaaaa
    43501 aagtcaaggt ggtcaatctt gatgatgcgg tgtttctgcc ctggatgtaa ttagccctca
    43561 ttgccagctt catgtgcagg acaaaaccgg agagggagat caatctttcc ccctccggaa
    43621 tgttttttga tctgttgtta ctgtgcagcg cggaaatttt ctgcagcaaa ttcccagttg
    43681 agcaggttgt cgatcacggt tgcgacatag tcggggcggc ggttctgata atcgaggtag
    43741 tatgcgtgct cccagacgtc aatggtgagg atcggttttt gaccgctggt tgaaggtgtt
    43801 tgtgcattgg cggttttaac taccttaagc gttgttccat caaggacgag ccatgcccat
    43861 ccactgccaa attgagttgc tgcagcgctt ttaagctctt ctttgaattt gtcgaagctg
    43921 ccgaaatctt ctgtaatttt tgctccaagt tctccggagg gttccccgcc accgttgggt
    43981 gtcaggcagt tccagtagaa ggagtggttc caggcttgtg cgccgttatt gaatatgccg
    44041 actttctgcg ggtcggcagc gctatgggct atgacctctt caaggctcat ggtgtcgaga
    44101 ggtgtaccgg cgacaaggtt gttgtaattg gtgatgtatg caacatgatg cttgccatag
    44161 tgaaacccaa gggtttttgc ggaaataaat ggttccagtg cgttctctgc gtataaaagt
    44221 gctggttgct gatatgccat aaaacgatgt catttagggt ttaaaaagat gcttcacgta
    44281 tgatttgaaa tgcttaaact tgcatttggg ggatttagtt tctttgcatt tttcaaaatc
    44341 gattttaatg gtcgaaaagg ttatctgaat atatcaacag ggggctgggt gcgcgatgaa
    44401 atgcagtgat accattcgaa gtttttttat ttgtcttgtt ttctcttgtg ttctgtcagg
    44461 atgcggtgca caacaatctt tacctcttga cagggatgat ctgcattttg ccggatttta
    44521 cagcgattat ctccttgaat cgggagtggt ggctgcagat gaaggcgccg cacttgccgc
    44581 acttgatgct tcagaggtca gtgcacttct cttgaagcac gctcttaccc aggagagtct
    44641 gaaacgcaag attgaaattt acaagaaaaa tcctgaactc tggaaatcga ttcttgttca
    44701 ggtgcgggcg accattgtaa aaaaaacagg gagagctgaa tgatgcacag ctatcctttt
    44761 ctggtcggca taacgggagg gctcgggagc gggaaatcaa tggtttgccg ttttctttcg
    44821 gagatgggtt gcgctctttt tgaatcagat caggtggcaa aggagctgca gcttcatgat
    44881 cccgaagtga ttgaggggat taaggcgctt tttggggaaa aggtttattc actcgatctt
    44941 tccggtaacc tggtgctgga tcgaaaaaca attgcggccg ttgttttttc ttcttccggt
    45001 aaacttgctg cactgaacag gcttattcat ccaaaggtgt tggccgaatt cagccgtgca
    45061 gtgcttgatg cccgacggcg gaggataaaa attctggtga aagaggcggc aattcttttt
    45121 gaatcaggtg gaaatgaggg acttgatgtt gtggttgttg tggctgctga actgcaggat
    45181 caaattgagc gggccgtgct gaaagggatg ggggagcgtg aagggatagt aaggagactg
    45241 gcaacacaat ggcctcagga gaagctgatt gcaaaagctg attatgtcct ttacaacagg
    45301 ggctctcttg ttgagctgaa aaaagagacc gaagcgcttt ttctggtatt gcttcaggcc
    45361 gccgaatcac tctgcaataa cttctgatag tgcaggcagt gagacgttga atcgatagga
    45421 ggtgttgctg tgcgagtcca tgaactcttc atagcggtgc gcgattgcat aacgttcggc
    45481 tttggctgaa aatatcctgt taccgaattg cagattgtat tcgtcgaggg ttccgcagtc
    45541 aaggaaaagc aggtcaagcg aacgaagtgc gtcacggtac tcttcatgct caatcatctc
    45601 taccggatca aagctcagcc attcgttcca tatttcactg atgggttcac aggtgtaggg
    45661 attgaatggc agtcgcatgt tttcgggtgc gacttttccg gaatcgggag agtaggccgc
    45721 agccatggca atcaggtcaa gaagggcgaa ctctttttga ggttttttca gtgcattttc
    45781 ataggcgccc aggaagttgg caatgctgcc ctgatagtgt tcaaggattt ttgcggcagc
    45841 cgggaaattg ggcttgtagc agagttcgaa gcacatgtcg ccgctgtggc aggcaatggc
    45901 agcaaactga tccgggtgtt tcatggcaag acggagtgct ccaaacccgc ctgatgattt
    45961 tccggccaac gccctgtgct ctcttgctgc aagggtacag agcgtccggt ctatgcaggg
    46021 aaccagttca tcaacgagat aggtttcgta gttgcctgtt gctgctgagt ctacatactg
    46081 ggagcccccg taacgggtca tgcagtcagg cataaccatg attgtttcct gcattttccc
    46141 ttcagcaata agggcggctg ccatctccgg tacgctttga cgcccgaagc tgaagttcat
    46201 gaaacttgct cctgtagagg caaaccccgc aagaagatag ataaccggaa accgtttttt
    46261 tccgtcgtag gagggtggaa gatagaccgg aatccggcgt tcgctcgggt catcaagggg
    46321 gttcccggca agggtgatgc ccggtatgtc aagttcaata atcctggggt atgttctttc
    46381 ggctcttgtc ataatttcaa tgcggcattg ttccggttga cccgtgctga aatcaggatg
    46441 ctgagctcat agagaaggat catcgggagg ccgatgataa gctgggtgac cagatcggtt
    46501 gagggggtaa cgagtgcagc aacaatcaac agaaacacga tggcatgttt gcgataaaac
    46561 cgcataaatg caggtgtcaa aagaccgatt ttggaaagga tataggagat gaacggaagt
    46621 tcgaaaacca gtcctgccgt cagaagtgtt ccgatgaaga aactgacata gtcttgtacc
    46681 gagatattgt ttttgatcag gcttgttcca aatcctgcaa aaaattgcag cgaaatgggc
    46741 agaaagacga aatagccaaa ggcaatgccg gaaaagaagc agagggagat aaagagtatt
    46801 gaaaaacgac tggctgtgcg ttcgtgttca tgcaggccgg gagcaacaaa ctgccagatt
    46861 tgccaggcga tgaaggggaa tgagagaatg aatcctgcaa aaaagacgac ctgaaagtag
    46921 agggagacct gtccataggg gacaaggttc tgaaggacca acccttcact gcttcttttg
    46981 agtggtccga taagaatttc gttgaccaga aagtcggcat aggtggcaca cagggcggtg
    47041 acgatgagca atgctatacc ggttttgatc agtcgtgacc ggatctcttc gagatggcca
    47101 ataaaattca tttcgttttc tggttcggct tcgctggcct cgctgacttt gctgattgct
    47161 gtgctctttg ggtcactttc cggcagttgc cgtgaggttg tggattctat ctcttcgggc
    47221 attgttttga tactggatgc tgttgtggct gagatctttt tttttgaacg acaagaatca
    47281 caaaacatag caacaaagat gcatgtagcc aagaaattgt ttcagtggtc tgccagagag
    47341 ggatatttta ctttgtaatc agcccttaat atgggcttta tttgctcttc aggaagcgat
    47401 actcttccac tgattttttt tgctcccgga aatgttatac ttttcctcct tttcaagagc
    47461 ttcagttggt atgcggggct tgtcacgtaa ttgtccgggg aattggtgaa tatcaaggat
    47521 gttgttgcat cggtagccgg tgagattgag atttttcagc agaggtacaa ggtggtgctg
    47581 caaggccaga atacattggt cgacaaggtt acccgttatg tgctcaagca gcagggaaaa
    47641 cagattcgcc cggctatggt tttacttgcc gctcaactgt gtggaggggt aaatgagtcg
    47701 agctatcgtg cggctattat ggttgagttg cttcattcgg caacactgat ccatgatgat
    47761 gtggttgacg gcgccgagat gaggcgtggt ctggcatcaa tcaacgcact ttggaaaaac
    47821 aagatttcag ttcttattgg tgattatctg ctttccaagg gtttgctcta ttctcttgaa
    47881 tacaaggatt atggcttttt gcacatggtt tccgaggcgg ttcgccggat gagtgagggt
    47941 gaaatttttc agatacagaa aacccgcagt cttgatattt ccgaggcgga ttatctcagt
    48001 gtcattgccg acaagacagc ttcgctcatc gcttcagctt gtgccatggg cgccatgagc
    48061 gcgaccactg atgaggtgcg tattgctgct ctgaaaagtt atggggaata tcttggtctt
    48121 gcattccaga ttcgtgatga tctgcttgat tatacagggg attcaaaaaa aaccggcaag
    48181 cagatgggta ttgatatcaa ggacaagaaa ataacgctcc ctcttattta tgcgcttctt
    48241 catgccccgg ttgcagagca gaagatgatt cgctctattc tgaaaagttc gcgtaaaaga
    48301 gcggtgaaaa gcggagaggt tattgcgttt gttacaggca agggtgggct tgtctatgct
    48361 gctgaagttg cagaaggatt tgctgcaaaa gcagtggctt ctatcagctc ttttcctgaa
    48421 agtgcagcaa aaacctcact gcttcgtctt gttgattttg tcatgaaaag agagtattag
    48481 ccggctcgtt acacaagggg ttggcttttt gatcagagga taattgagga aataatggta
    48541 ccacaagcga gatgaaaaaa gcagggttga tcattctttt atgtatcggt ttcgtcgtga
    48601 tgctcgacaa gctgataatg cccttctata tttcacaggg aagtgtcaag gttgttcctg
    48661 atgttcttaa catggattat gatgaggctt ccgggcgatt gcggcgagcc ggatttgagg
    48721 caaaaaaaag ctaccatgtc aaatatctca gccgtgttga ttccaatatt gttctttccc
    48781 agattcctga agcgggaacg gaggtaaaac ctggcaggaa tgtctatctg gtggttaaca
    48841 agcgcgaaaa gccttcgttt actatgccgg atcttctcgg aagagttgaa ttcgaggcgc
    48901 gtcagattgc ccttcgtatg gatatggatg ttgcggatgt ccagttcaac atcgttacca
    48961 gtcctgacct ggatggacgg gtgctgagtc agtcaattcc gcccgaggca actgtaaagt
    49021 caggctcttc tgtttcggtc gttatcggtc gttatgaggc gccggtacag agtgcggaaa
    49081 aaattgcagt gccgaatgtt ctcggcatgt ctcttcttca ggcagagcgt actattgcgg
    49141 aagcaggcct ccctatggga agggttgcta ccgaatattc agcttttctt gttcccaata
    49201 cggtcatcag ccagaggccc ggggtaggtt ctctcgtttc actcaaccag ccggtggcgc
    49261 ttacggtggt catcatggaa gagtagacgc aatcatttat agttggcttt tttgtactct
    49321 tcccgaagat cttttatgcc ggtcgtccgg tcgttgccat cgctgatgat accgaaatat
    49381 tccatgatga ttcgcccaac cagccagagg ccagcgaaca taattgatag tgatccccat
    49441 agagaggaga tgcttttttt tatcatagtg aggtgttgat gatcataaaa aaggccactc
    49501 gttcaccgga atggccttgc agtgcaggtt caatcagtaa gcgtgtcttc agcttcaagc
    49561 cagtcgtcgg aatctgaacc gtgtttcttt cctttctgtt cccaccggta gtatgcggct
    49621 attttcaagc gctcttcgcg catttccggt gtaacggcga agtcatgttt tttccttttt
    49681 tttgcaggat atttatcttc gctctctttt tctgtgtttc tttttcccat tgtttccgtc
    49741 tctttattat cggtagatat gagcttgtgg aagcatcccc aagataaaaa ataatcctgt
    49801 aacagggtag agggctggct atttaatttt tctcatgcag ccatcttctg ccaagagcgc
    49861 tgaaggtaat gacgagaagg atggtgaggg cttcaatgat catgaaaata tcctttggga
    49921 tgtatgcatt gacggtcagt cctccatatt cgaggagtcc gaaaaagagg gctgagagaa
    49981 gtatccataa cggatgggca ccggcgagga gtgcgacggc gattcctgta aagccgattc
    50041 ctccacttat tccagcttca tagtagtgtt tgtagccgag gacgaggttc gcggctccca
    50101 gaccggctgc agcgccaccg atacccattg cggtgagtgt atgcattccg gcattgattc
    50161 ctccatatcg ggcagcatca ggttgcattc cggcagctcg catctcatag ccatatcttg
    50221 aatgaaagag cagaatctgg aagagcaggg caagagtgag agcaagcagt gtgctgagat
    50281 ttgccggtga gttggcgaac cagcctgtta cggtatcgaa agttggtatg gttgctgcag
    50341 ccgtgattgg tggggtgtgg tttgttgagg ggatcgcgaa gtgccaggtt agcaggtatc
    50401 cggtaatacc ctgggcaata aaattgagca tgatggttgc aatgacctca ttgacgccga
    50461 agcgtacttt gagcacgccc gcaacaagcg cccagcatgc acttgtcacc attgccgata
    50521 tgatacagag tgtgattgct gcaagtggtg ggacgaaggc aggaagcatt gctccggtca
    50581 ttgctgctgc aaaggcgccc atctgaagct gcccctcagc accgatgttg aagagtctga
    50641 cctggaaggg gagtgcaacg gcaagggcta caaaaacaag tgttgtcatt ttgaagagca
    50701 cctgcccggt tccgtatggc gagccaagtg tggcatgaaa cattttttgg aaaatcatga
    50761 ccggatcgcg acctgccatg aaaataagca gactgctgac aacaaaagct gtgaggatcg
    50821 cgagtatggg tatgagcaat gtgaggctct ttcgactcat ggcagggata tctattcagg
    50881 tgatataaag gccgatctct ttgtggaact catactcgga ctctcttttg agttctacct
    50941 ctttctgact gaattcatgg cgaatcgaac ctttatagag gcatccgatg cgggttgaca
    51001 gtgccgtgat ctcatcaagt tcggaggaga gaagaaggat tgctacgcct gttgaccgtg
    51061 tttcaagaat ttttttatgg attgtttcaa tggcgccgat atcaacgcct cgggttggct
    51121 gggcaaggag aagaagggag atggcaggtc gtttgagttc tcttgcgagg acgacctttt
    51181 gctggttgcc tcccgagaga gtgctgagcg gctgccggga gggggagccg catctgatgt
    51241 cgtagatggt ggtcatctct gcggcattcc gttcgagttc gtggttgttg aaacctattc
    51301 cccggtgaaa agagggctcc cgatgtcgtc cgaaaatgag gttttcagaa accgtatagt
    51361 tggtaataac ggcatggcgc aggcggtttt caggaatgtg tgaaacgccc atgagggcta
    51421 tttcggcggg cttttttccg atgagttgct ctccctggag caaggcttcg ccagagatga
    51481 tgcatccttc aggtacaagc ccccagagta cctgcaggag ttcactttgt ccgttgcctt
    51541 caactcctgc aatgccatag atttcaccgg ctctgatctt caaggtgagg tcatggagtt
    51601 tctgtgcacc ttttctggta cgaaacccga gcttcttgat ggagagaatt gtttggccgg
    51661 gggtgggctc tggattggtg actcgtaaaa ggagagtgcg tcccaccatc atccgtgcaa
    51721 gctctgcttt tgttgcggaa gaggctggca gggtaccgac gatttcacct cttctcatta
    51781 cactgaccat gtcggctgcg gcgagtactt cgtccagttt gtgggtaatg aggataatgg
    51841 tttttcctgt gtcgcgaagg gagcggagtg ttgcaaaaaa ggattctgtt tcagcagggg
    51901 tgagcactgc agtcggttcg tcaaaaatca tgatggcggc atgacgaaag aggagcctga
    51961 gaatttcaac tcgctgctgt tctccgatgc tgaggtttcc aaccagagca tcagggtcga
    52021 cagccagccc gtaggcttgg gcatttttca ggatctgctc tttacttttt ttcaggggaa
    52081 tgcgctgaaa aagtccactt tgttcattgc caaggataat gttttcggtg actgatagct
    52141 ctggaacaag cataaagtgc tgatgaacca tgccgatacc tgcgttgatg gcgtcacggg
    52201 gagaggtgaa gcggagagct ttacccgata tgatcatttc gcctgaggtc ggctggtgta
    52261 tgccgtagat gatttttgta agggtgcttt ttcccgctcc attctccccg acaagggcgt
    52321 gaatggttcc ctccttcacc gcaagtgaga tattgctgtt tgcggaaaaa tttccaaact
    52381 tttttgagat acttctcaac tgtatggcaa cactcatagc gtgaaggttg tccgtgctta
    52441 gagccagctc aacacggtct tgatggaatc tttgctgtca agcgctttgc gataggccag
    52501 ttcgtactgt gcgacgggga agacattggt gaaaaatttt tcagtctcaa ttcttccgct
    52561 ttcaagtaca gcaaaagcct ccttcaggtg agaaccggtg gtaatgccgg agcagatgat
    52621 gatgggctcc ttatgctgta tcagtcggta gtcataggcc agaacctcat agttgcccat
    52681 cagcaggaca attgcctgtg ctttcatcag ccgggccgcc ttttccacaa gaagaatcct
    52741 tccggtggtt tcgataataa gatcgtagct gttgttgaaa tcctgggtaa aatcgtcgat
    52801 atcgagagcg atatgttcag catgggagag ttgtcccctg atgctgaagg tttcaacggc
    52861 atcgatgtgt ttatagccga gagattgcag gtattcggca accatgagtc cgaccgagcc
    52921 gagaccaagt acaagaatcc ttgacgaagc atcaagaggt accttttcca cagcgctgac
    52981 ggcataggca agaaggccga taagcagatc cctgtggatg ggagggcggc caagggcaaa
    53041 gaggttctcg tgagatgtgg ggatggtctc cgcatggcag cctccatagg gttcgattcc
    53101 actccagcga tctcccttga aggcatagac aaaatcgccg ggctgcagct ctgttacagt
    53161 tgggccggtt atgagaatct ggccgatagc ttcactgcca ggcatgatgg gatatttgaa
    53221 aacccggctt gataccgcct tgttggtcag aagaagccgg tcaaatcccg gcgtgatggt
    53281 gctcgcaatg gtttttacca gaacatcgcc gggttcactg gcatgatatg cagcacgttg
    53341 caatttaagc ttgttggctt tctgcaggac aatcgcctgg gtttctccct tcatggtcat
    53401 aggtataggg ttacatcttg aacggttatt tcagagcgta gaaggcggaa gataacgagg
    53461 gtgtgcgaat atgtaaaacg aaaataaaac ccaagggctc tgactgctgt cagagcgaaa
    53521 taaagagctt aagttccgac aatagaaatc attcgttata ttaacacgtt gattattcgc
    53581 tttgtgtttg gccttgacgg agtgtattga gtccatattt tcactaacga attcatcagg
    53641 gagaagctat gacagaaaag tccgataact ccaggaaaaa gtgttggctt gctgaaaatg
    53701 ttgcgccatt gcttgcaatt cttgctgtgc tgtctacttt tgcgttgttt gtatttttta
    53761 ttattacaat gagtaagact tttgatgagg cagaacgcaa gtttgacaag gctcaaaatg
    53821 aattagttgt tgctctgaag aagcctgatt cagataagca gattcaggtt ttggagaatg
    53881 ctgttggcca ggcaaaatcc agtcttgatg cggcaaaaga atgtcatggt acggtaaaag
    53941 aaattattct gtacatttta ggtgttctct cctccactat aacaaccatt tttggttact
    54001 acttcggcag ttcgaaaagc agctctaaca aggatgcaac tatgcgtgtg ttagcccagg
    54061 ccaagggtga tagcgaaaac tgaatgtatg cgagaagtcc ggaaagcagg agagcgctta
    54121 taaaaatgtt ttaagcgctt tgcagactct tgagagtggc agtccgacaa cgttatggta
    54181 gcacccttca attcgtcgga tataacaggc cataagagga tcctgaatgc cgtaggatcc
    54241 agccttgtcg tagggttttt ccgagaggat gtagcgcttg atttcgttgt cggacatcgg
    54301 ctccagttcc acagtggtgg ttacgcattc ggtgtggatt ttgtcacagc agagcagtac
    54361 aaaaccggtg tagactcggt gtgagcggtt ctggaggctt ttgagcattt cgaatgcttc
    54421 gtcgaatcct gccggttttc cataaatccg gtttcctttt gcgacaacgg tatcggctgt
    54481 gagaataatg gttttcccat tctgtttcgg cagcaaggct gctgcgcact ccgctttttc
    54541 aagggctatt ttggtgacat tctcttcaat tgagcatgtt ggatcaagcg tttccctcgt
    54601 ctcaatggcc atcgtttcaa atggaatgag tgtcagtgag agaatatcgc gtcgtcttgg
    54661 tgactgcgat gccaaaataa gagcgggttt acccatgagt tatggtgtca gttcaggttg
    54721 ttccagcccc tgcggttcag gtcagcaaag ataaaggatc cggcaatgac tcctgcacca
    54781 agatagagtg aaccctggag aatatcgcca aagatgaatt ttccggtacc gaacaggatg
    54841 gcatagatca tgataatgcc gagcgcccaa tcaacaaaaa gcatgacgaa gccggtatcg
    54901 gatttaacgt cgggcagagt tcttgagatt tttttccaaa gcaggcctcc gacccgggtt
    54961 gttctgtaga aggtttccaa ccgggtggtt tcggttggtg gtgtcagaaa ggtgacgatg
    55021 agggttgtgg taatggtaaa agcaacgatg atgaaaatcg aaaaaggaaa agttatggtg
    55081 gtaaaaagct gtaagcaggt gaatgcgatg aagggtgcca ccatggaggc gatttccgac
    55141 caggcattga gcctccacca gaaccagcgg agaatcagga caaagccggt gcctgcgccg
    55201 cactggataa tgaactccca tgctccggtg atggtgtcga gcacaaaaaa ggtgatatag
    55261 agtgcaaaaa cagccgtcag gaatgtggtg attttggaaa cggttacgta gtgcctttca
    55321 ctggcgtcag ttttcaggaa gcgcttgtaa aagtcattga tcaggtagct tgttccccag
    55381 ttcagatggg ttgagagtgt tgacatgtag gcagcaagaa aggcggcgat cagcagtcct
    55441 ttcagtccgg gaggcagtac ggccttcatg acgtagacga acccatcttc tttctggttt
    55501 gcgggaagat cgggaaacat gacgaggctg accagaccga cgatgatcca tggccagggt
    55561 ctcagacagt agtgggcaac cgtaaaccag agtgtggcaa ggagcgagtg tttttcgttt
    55621 ttggcgctca tcatgcgttg ggcaatgtag ccccctccgc ccggttcgga gccagggtac
    55681 catgaagacc accactgaac aaaggccata gcagcaaagg agatgaacgg catggcaact
    55741 gctccggtga tactttttcc tgatgatgag ctgaaggttg gaaagaagtc gaacatccat
    55801 gccggaaggg cttttgtaag gcctccggca gagacgacgg cgggcgactg aacggcgagg
    55861 actgcaagaa tgatacaacc tgccatggcg ataacaaact gtacagcatc ggtaatggag
    55921 accccccaga gacctgaaag gccggaataa aaggtggtca gcagcacgag ggccacaatg
    55981 gtcagttcgg ggttcagttc cgggaccatg attctgataa tcttgaacat ggcgaggttg
    56041 acccagccga taattatggc gttgatgaag agcccgaaat agattgcctt gaaaccgcgc
    56101 aggaaacggg ctgccgctcc gctgtagcgc agttcaatga attcaaggtc agtcaaaatt
    56161 tctgcccgcc tccagaggcg ggcaaaaaag aatacagtca acattccgcc tgaaacaaag
    56221 gtccaccata cccagttgcc ggcaatgccg tttttggcaa caaaccctgc aaccgccagg
    56281 ggggtatcgg cagcaaaggt tgttgctacc ataccggtac cggcaatcca ccagggaagc
    56341 tttcgaccgg aaagaaaaaa ttcccccaca ttttctgatg cgcgtgagga gaaccagagg
    56401 ccgataccga gcgtcagcag gaggtagccg acgatgaaac tgtaatcaag gagggtgagc
    56461 tgttccatca ctttttttcc tgaaattttt gttgccaggg gatcgcctta ttcgtcaatt
    56521 cttgaaagtt cacggaaact atggtagcga tcttcgattt caagcagatt aagagctgca
    56581 atcttgtcgg ttccgaactt ttctacacag aagcttgcca tggcgctgcc gtacagtaca
    56641 gctctgcgca gttctgtgtc ggtgatggtt tcgcaacggg aaaggtgacc gataaaacct
    56701 cccgcaaagg tgtcgccggc accggttggg tcataaatgg attcgagtgg ataggccgga
    56761 gcagaaaaaa tgcctgtttc ggtaaagaga agggcgccat gctctccttt tttgatgatc
    56821 agggtttttg ggcccatctg gcggatgatt cttgctgatt tgacaaggtt gggatcaccg
    56881 ctgaaaagcc ttgcctcact gtcgttgatg atgaaaatgt caactctttc aagggttttt
    56941 ttaagttctt ccggcttccc ttcgatccag aagttcatgg tgtcaaggat gacgagtttc
    57001 ggtttgctga tttggtcgag caccttgagt tgcagttccg ggtcgatatt gccaaggcag
    57061 acaaattcgg catccctgta ttgctcggga acaacgggat cgaaatcagc aaagacgttc
    57121 aactgggtgt cgagcgtatc gcgggtgttc atgtcgtaat ggtagcggcc tgcccagcgg
    57181 aaggttttcc cttcgtcaat cacttgtatc cctttggtgt cgatgtttct ggagtgcagc
    57241 agttcgaaat gttcattccc aaagtctgat ccgacaacgc cgaccatttg tattttgtcg
    57301 gtaaaatagc ttgacgagag ggcaatgtag gtggatgatc cgccaagggt gttgtcggaa
    57361 cgtccaaaag gggtttcgat atcgtcaaag gcaagggagc ctacaatgag aatagacata
    57421 agaggcgatg ggtttggtta atggaaaagt atggaagtta cgttttcgat gattgtattt
    57481 caaagctcgg gaggcaattc aaacagcatg cattctcctg gtttgcagct cacctcaagc
    57541 cgatgctcct tgatcggcag atgtgtttcg ctgatcaagt cgtacaggga gcagttttcc
    57601 atgctgaact caagaaaacc actcctggta tcgttgatgt tgctgttacc gacaaacaga
    57661 agtgatcgac cggctgcagt tctcatcacg gcaaaaagat cctgttggct gatataggga
    57721 atggttattg aaccgacttc gcccgagagt atgaggtcga gatagctttc ccgtatttcg
    57781 agaattttgc ggatatagcc gttgagtggc ctgagaccat tgctgttttc ccagtcgaaa
    57841 ctgaatgcgc tgaaaagcgg gagtttttcg ggagggtaaa gagcccgatc ttcggcagta
    57901 aaattcaggc cgaggttaat gggataccat tcacagagct ccatgcccga ctgaagaaac
    57961 gggatggttg gcagtatggc actgagtgta aagataaaga tggagtggtt ccgtccagct
    58021 tcctggcagg gataacggaa acagactctc ggtgtgttgt gattttcgcc tgtaccgaaa
    58081 aatggcagtg cgacgccggt tttgttgagg tggttcaaga gccctctgat aaaaacaata
    58141 tcatggataa caaaggggag tgaaccgaag acggcgttga acccttcagc cagaatttcg
    58201 ggagagggat tgaaattttc atcccaaaag gcaaaatcgg ctcttttttc gcgtgccttg
    58261 cggacaatgg tctgttttaa ttgtgttggc agtgcatggc ccatatcgat cattgcgcca
    58321 tcaatctgat attcatcctg atagaaggga atgatatcag caatctcgtc ccagaggctt
    58381 gtgttgaagg tggcgggatc atcaagggca ctgtcgtaca ttctgatggt gttgtaagcg
    58441 atgtaattga atgcatcatg ggtatgcatt ttcagatagg tgacatcgct ccatgcgggc
    58501 tgctggtcat cagggggcca gtcggagaag gcacttgcaa ttcggcataa tgttccgtct
    58561 gctgcgctgc cctgaaggtt ctcttcttgg aggagtgtta cgggctgggc aacgaactgt
    58621 tcccggtact ctgaaggagg ggctgggagg ttgtgccgtt cgtggcgatc aactacctca
    58681 taaatccggt tgagtgtctc ccggtcaaaa tggggtgggc cgtaattgcg cgtatgttca
    58741 ttctctttaa tccagtaaaa ccattcggga tgagctgtta tccatgagct gtcgatggcg
    58801 gttgtcctga agacgaattc aagcacaacg tacatatcaa ggagatgtgc cgcttcgata
    58861 aatgctttga ggagaagttc cgctgaaagt tcaagtaccg gttcgacgag caggggatca
    58921 agctttcgcg gatttttgac cgcatagggg gaaccgagaa ctccttttct gcacgttgtt
    58981 cctatttctg tgagcggaag aagatagatg gtatttgcac ccagattctt tatatacggc
    59041 aggagcgcta tggctttgag cagagtgcct gtttctctga atccgcatga aagaggctct
    59101 gtgctgattg aaccgtcacc gtcatgatca aaagctgttg cggtacggat aaagaggttg
    59161 tagactacag cactgcttct ccagtcggga tgttgtggct ttcgggcagg gttttcccgg
    59221 ctgttcagga ttgtttcgat aatttgagcg aagtaagcag cagggttgac ctgttcagta
    59281 ccgctctctt tcccgctcca gatgccggga acattgtagt ggttttcggt ttcagggctt
    59341 ttcaggcttt tcagcgcatg aaggagcgat gcaaggtgag ttttctgcaa cgtaatgtaa
    59401 ttgtttttct ggtagatgac gggaagataa ctattattgg aaagctaatg tactaaagat
    59461 tttatttctc tttatgaaga acataagggt tactgttgaa tatgacggaa cctcgtttgc
    59521 cggctggcag cggcagtcgg gtgctattgt taccgttcag ggggagattg aagtcgcact
    59581 tggtaaaatt ttgcaggaaa agatctctct tgctgcagca gggagaacgg ataagggggt
    59641 tcacgccagg gctcagacgg caaacttttt tacagcatca tctctggagc catcccggat
    59701 tgtgcattca ctgaattcgc ttctgcctca aacaatcagg ataagcaatc ccgaagaggt
    59761 tgatgctgat tttcatgcaa ggcatagtgc caaagagagg caataccgct attttcttat
    59821 cgaggagcct tcggcgattt atgggcggtt tgcgggctgt tcgttcggta agcttgatgt
    59881 agcgattatg cagcaaatgg cagccatcct ggtcggtact catgatttct cggctttttc
    59941 aaaggaagac agagataacc cgggtcggat atgtagcgta acggcttgca aatggtaccc
    60001 ctgcaaacag tacctcgttc tacggatttc agcggatcgc tttttgcgaa gtatggtgcg
    60061 ctatctggtg gatgctatga tacgtgcagg aaaggggagg ctttcggttg gggagttctg
    60121 tcggatgctt gaaaccgggg tcacgaccag tcagcttaat ccagcattgc cgggaggtct
    60181 ttttctctgg gacgtactct actgatgccg gcgtcatttg ctcatgttta cagataaacg
    60241 caaacgatta ttgtaatagt caggaactgt ttttatgtta ctccgatagt ttacacaggg
    60301 atttttgctg ttgcagcatg gatcgtttaa caaccactgc ccaaataaaa ctgccgcttg
    60361 tgaaaatcag cttttcgtat acgttgctta aggtgttgct ctcagcactt cttttccagt
    60421 taccggcttt tccggttcgt gctgcagaat ctctgaccaa tagcaaggag cagtttgtca
    60481 ggtcatctgt tgccgagatt cttgacagtt tggtgaatgc tacctatttc agggatgaac
    60541 atttttctgt tcctgcccgg gagggtgaca agttcggatt tcccgcaaca tttgtacccc
    60601 agttcagtga ttcggtatat gcgtcaagga tggcttcact tagacgtaaa acgccgataa
    60661 atctcgtatt taatgagcat gttcgcggat ttattcgact ttatgctgtc gacaggagaa
    60721 gctcaacggc taaaattctt ggattgagca aactctattt tcctcttttt gaagagaagc
    60781 tggatgcctg caatgtgcct cttgagatga agtatctcgc tattgtggaa tctgccctga
    60841 atccgacggc ggtctcttct gccggggcaa aagggttgtg gcagtttatg tacggaaccg
    60901 gaaaaatgta cgggttgcag tcgtcctcct ttattgagga tcgttatgac ccttataaag
    60961 cctctgttgc tgcaagcagg cacttaaggg atctctataa gatttatgga gactggttcc
    61021 ttgcccttgc tgcttataat tccggtccgg gaaatgtcaa caaggcgatc aggagggcgg
    61081 gaggaataaa ggattactgg gcaatatggg attaccttcc ggcagagacc aggggctacg
    61141 ttccggcgtt cattgctgtg aactatatta tgagttacta caacgagcac aatattcgtc
    61201 cggttgaacc gggatttttg tatcaggata ttgatacact gaaaacgaca cgtctgttgt
    61261 cgtttgaaca gatcaatgag accataggtg tgccgatgag tgatctccga ttccttaatc
    61321 cgcaatataa actgggcatt attcctgcag cctcacctgt ttctcccaat gttatcagac
    61381 ttccaaggag atatgttgct cagttccaga agcgtgaaga ggagatctat gcttacaagt
    61441 ctgcagcaac gctggagcgt gagaatcttt atgcccggct tgaaagtttc aatgctgagc
    61501 ctcgcagccg cactgttgag tcgggagctg cagacaatgc ccagaaagta catgtcgtgc
    61561 aaccaggaga gagtttgggc tctattgccc ggttgtatcg tgcctacatc agtcagctca
    61621 tagcctggaa taaccttaag gatgccgatg ttactccggg tcagaagctt atcgtttttg
    61681 gtgcacctgc taacagcgca tctgcacagg tgaatcagcc ggaaggtaat gatggtggag
    61741 taaaaaaaat aataggttac agggtgcgga gaggcgatac gcttctctct atttcaagga
    61801 ggtatcatac taccgttcaa catttgatgg cgctgaacaa tatgggaggc aggatgaaaa
    61861 ttgttcctgg tcagcgtctc aaggttgagg ggaaactctc tgtcacaaag aagtattcat
    61921 catcccggaa ggtttcggct gcaaagaatc gaaaagcgaa aaaagcagga catacccgac
    61981 attcccggaa gcgcaggcgt tgatcatcaa gggaaaagac ttttgttgat cccgccggtt
    62041 tttgtgttga cgcgttcttg ttcagcttgt tgacagggct gtgagcagct atcgagggtc
    62101 aatctgtttt ttttgggggg gctgattttt ttagtatcgg aattgttttc gtcgtattca
    62161 atttatggat aatttgttat cttaggcctt ttcaggttgg acaactgacg gagaataatt
    62221 gttggtagaa accgctttat tcaataattc tttaaatgag aataactaaa acgtatgcgt
    62281 aatatcattt ttaccggaaa aggtggtgtt ggtaagacct ctgtagcagc cgcaacagcg
    62341 ctcaaggccg cagatatggg gtacaagacc ctcattatgt ctaccgatcc ggcccacagt
    62401 ctgggtgact cgctcgatgt taagttagga ccttcgccag taaaagttgc tgaaaatctt
    62461 tggggtcagg aagtcagcgt ttttggtgat ctcaatctga actgggatgt agtcagggag
    62521 cacttcgctc atttgatgga atctcgtgga attgaggggg tttatgctga ggagatgggt
    62581 gtgcttccag gtatggaaga gctcttttca ctctcgtata ttaaacgtta caatgagcag
    62641 caggagtatg accttcttgt tgttgattgc gcaccaaccg gtgaaacact tcgtctgctc
    62701 tccctgcctg aaacatttgg atggtttatc aagcttatcc gtaatgtcga aaaatttatg
    62761 gtaaagccgg ttctcaggcc gctttcgaag aaaatcaaga aaatggacga ttttgtggct
    62821 ccagtggaag tttatgataa ggttgacaat ctgttttctt ctacggaagg gattattgat
    62881 ttgttggccg acagttcaaa aacgaccatg cggcttgtca tgaatcctga aaagatggtt
    62941 atcaaggagt ctatgcgtgc cttgacctat cttaatctct acggtattac ggttgaccgc
    63001 attacgatta accgcgtcat gccagatcag agtcccgatc cttatttcca gaagtggcgt
    63061 gctattcagc agaagtacat tgatcagatc agtgaggctt ttgcaccaat accgatcacc
    63121 gaagtacctt tgtttgatga tgaggttgtt ggtcttccga tgcttcgcag ggtaggtgag
    63181 aaagtttatg gtgacctgaa tcctctcgat gtcttcttca acgagaaccc tattgatatc
    63241 aagaaggttt ctgatggtca ttacaaggtt cgcgtcagat tgccttttat ggaaaacatg
    63301 ggactggagc caaaaatcct caaacttggc gacgatctta ctatccgtat tggtgattac
    63361 cagaaaattg ttgcccttcc gatttttctt gccggcatgg agtcaacagg cgcctcttat
    63421 gaagacaagt ggctgagtgt tgatttcgaa aaggcgaaat aatcagggtg gttcgtttct
    63481 cattcagtat gaacacaaca aaaaacctgc cacaaaggca ggttttttgt tgactgtttt
    63541 ttctttttca aagttcagag cgaaacaagg ttggcgacat caacaccatt aacgttcctc
    63601 acttcatcga gtaacaccgg tgtaacttca ccatcaacaa caattgcggt cattgccata
    63661 tttttctcct catcccttga aagggctacg taggcgacat tcagattatg ctgcaacagt
    63721 aactgggtga cattggcaat gacacctggt ttgtcggtat tgttgtaaat aatgatgttg
    63781 ccttccggtt tgaattccac aagaaactgg tcgatcatga caatcctgat ctctttttca
    63841 ccaaagatgg tgccgccgat catgcgtttt gttgttccgt tttcaagttc aatgcggatc
    63901 aggttggtat agtccggatt ctctttttca aatttctgtt ccaggcttat gccgcactct
    63961 tttgccatgg tgaatgcatt aatgtaattg gtgtctttcg actgcctgac atcaagaaag
    64021 cccttaagag cggccgctgt aatgacctca ttgaaggtgt gaaggaactc accagaggtt
    64081 ctgacggtca ttttgttggc ttgatcagga gccatttgtg ccagtgtagc tccgagtttt
    64141 tccgccagtg taagatatga acgtaccccc ggtgcctgcg caagttcgac agcggaggca
    64201 ttaacagcgc ctttgagttt tcctgtttgc ttccactcga caatctggtc ggcgatttga
    64261 atggcaacct tttcctgggc ttcgctggtg gatgcggcaa tatgcggggt agcaataacc
    64321 tgatcgagtt tgagaagtgg attatcaggg ctgacgggtt cagtttcaaa aacatcaagt
    64381 gctgcagcag aaacttttcc ggaaagaatg gcttccgcaa ggtcggcttc attaataatt
    64441 ccacctcggg cgcagttgac gatgattact ccatccttca tcaagtcaag cgtctctttt
    64501 gaaatcagat tacgggttga ttcgttgagg gatgagtgga tggtgataaa atcggcacgc
    64561 atgaaatttt catgcagggg aagaagttca atgttgagtt ttgcagcata ttcgtcaggg
    64621 atcatggggt cataggcaat tgttttcatt ccgaatgcct gcatacggga tgctacttca
    64681 cgcccgattt ttccaagacc gatcacagaa agagttttac cctcaagttc gacgccggaa
    64741 aattttgtct tactccagtt tccctgcttc agatctgctg ttgcctgggg gatacgacgt
    64801 gcagcggaga gcatcatggc gcaggtgtgt tcagcagcgg aaactgtgtt tcctccaggg
    64861 gtgttcatta cgataatgcc attgcgggtg gcagcctcaa ggtcgatgtt atccactccg
    64921 gctccggctc ttccgataag tttcagcttt gtgccgcact cgataatttc tgcggtaact
    64981 ttcgttgcgc tcctgacgat caacttgtca aagtttccga taatctcctt gagttcatcc
    65041 ttgctgattt ttggcttttc ggtcaccgta aaaccgtttt gtgtgagtat ctgaccgcat
    65101 tgagggtcaa taccgtcagt gatcagtacg ttcatatttt tttttgatta ttgattgcct
    65161 gtaatttttt tggataatgt tacaatggtg gttacgcctt tttatttgca cctttgctat
    65221 ttactggtat aatatatttt ttttgaggct attcgattaa agaaatctta ttgcgatgag
    65281 cagcatacat aaatgagtgc ataaaaaaac agagattttt tctgtgaacc attttgatga
    65341 atttatagac atggatgctc atgatattcg tatggttttt ttatcttgac tcaagtaaat
    65401 ccttatgatg ttattattgc tgtagaaaga atggaacagt tacatgattt aagagtttcg
    65461 cgtattattc gtcttgcttc cccgagggcg ctgaaggaga tgctgccggt tggtgagaag
    65521 gttgccgcga cagtaacggc tggacgtcgt gaagttgaaa atatattgac cggcaaggat
    65581 tcaagaatgc tggtgattgt cgggccctgt tcaatccatg atatggatgc cgctcgggag
    65641 tatgcctcaa aactgtccgt attgcgcacg gaactccagc atgatctctg catcatgatg
    65701 cgggtttatt ttgaaaaacc acgtacgact attggctgga aagggtttat caacgatcct
    65761 catcttgatg atacctatga tatagagcat ggtctgtttc atgccagaaa gcttctgctt
    65821 gaaatcaatg aaatgggttt gccggccgcg actgaatttc ttgatcccat atcgcctcag
    65881 tatgttgcag atctggtgag ttgggccgca attggggctc ggactattga atcgcagact
    65941 catcggcaga tggccagcgg actttccatg ccggtcggtt tcaaaaactc tacggatggc
    66001 cgacttaacg ttgccgttga tgcgatccgt tcagcaatgc atccccacag tttccttggt
    66061 attgatcagg aaggacacag cagtgtcatt acaacgaaag ggaacccctt tgggcatctt
    66121 gtgttgcggg gtggagagaa accaaattat gatgcagcaa gtattgctgt cgcagagtca
    66181 tggattggca agtccggtct tgagccgtca cttcttgttg attgcagtca tgccaattca
    66241 ggcaaaaaac atgagcaaca gcttactgtc tgggataata ttctgaaaca gaaaaccgag
    66301 ggtaacaaaa gtattgttgg tgttatgatt gagagtaatc tctattgtgg taaccaacct
    66361 ttccccgaag atcctgaaaa gctgagatat ggggtttcca ttactgatga atgtctgtca
    66421 tgggaagaga cggaacgcat gctccgtgag ggggccgctg taatgcgcaa gcttgttcag
    66481 taagtcagct ttgagagacc gttccgcgtc tgacaaattt atcgagtgag gggtactatg
    66541 gccattgaga ttcgacaggt tcagaataaa aaagagcgaa aacagtttat cacttttgcg
    66601 tggcagattt accgcaagaa tcctgaactc aataagtatt gggtgccgcc ggttattgag
    66661 gattacatga aaacactcga caccaagctt tttcccctct atgatcatgc cgaattagcc
    66721 ctttttactg cctggaaaga tggcgttatg gcgggcacca ttgccgcgat tgagaatcgt
    66781 cgccataatg cagtccatga agacaaggtt ggtttctggg gtttttttga gtgtatcaat
    66841 gaccagggtg ttgctgacgc cttgtttggt gcagcggcag ggtggctcaa aaagaaggga
    66901 ctcaatgcca tgcgtggacc ggtgagtcca tccatgaacg atcagtgcgg tatgttgaca
    66961 agaggatatg acagttcgcc agttttcctt atgctctaca atccccccta ttacaatgat
    67021 cttgttttga aatacggcca tcatatcggt caggagcttc ttgcctggta tatcgatcag
    67081 gagagtattg atatcgagcg tctgcgccgt atatcagagc atgtcaagaa gcgggaagga
    67141 ttgaccatac gtaccatgaa catgaaggat tttgaccggg aagttgatcg gatgagggag
    67201 atctataaca aggcctggga gaaaaactgg ggttttgtac ctatgaccga caaggagttc
    67261 tatttccttg gtaaaagtct caagcctctt gcaaatcccc attacatcta ttttgtggag
    67321 gatcgtaaca agcgtacgat cggtttttca ctctcgcttc ccgatgttaa tcaggctctc
    67381 aagcatgtga acggaaatcc cttttcgccc atcggccttt tgaaatatct ctggtacagt
    67441 cgaaaaatta ctatggtgcg taccatcgta atgggagttc ttcctgaata tcgcaacaag
    67501 ggagtagata gtatcatgaa tgccgagatt gccgattatg gcggtaaaca cggggttcat
    67561 gccagtgaaa tgagctggat actcaaagcc aatgaagcta tgagcaagct tgcaaaggtt
    67621 attgggggta cgccttataa agagtatgtc atttacgaag cagatattta gctcagtgac
    67681 aggtcaaaaa aaaggaggcc ttttgggaaa gcctcctttt ttttgtttcg ggaaccgggt
    67741 tcagaacgat gccataaaga caaggtttga tttcgctgtg tcaggattgt agacgtatga
    67801 tgcggtgtaa cggtcttttg aaaccgaaat accagtattg acaagagcga tattgtctcc
    67861 atcaccatcg ccataaaaat cttcatcacc taatcccaca acgccttttg ccgtatagcc
    67921 atccttgtcg tagaacttgt agccggcttc gcagtatttt gcattatcgg tatcagctcc
    67981 ggcaacattg atcgcggcca gaaggctgag attgtctttt gcatagccga tgctgagctc
    68041 aacaacgttg tggctatcat cactgaaatc aaatgaatcg ccgctatcag gttcattgtt
    68101 ataatcagta actgtcaggc tgagcggtcc aacaggcagc gttgcataaa gatcaatctc
    68161 cttgtatctg ctacccgcat cttcactgag agcataggaa ccccatgcac caacaataat
    68221 accggttgtc gggcaggtgt aggaaagggc tggctgaatg gctactgaat taccaaattc
    68281 ggtacctcta aagacgtaac tgctgacgac gtctgcgccg attttaaatc ctgctgcctg
    68341 ggcggtattg ccgagtccag caaaaagtgc tactgcgagg cttaccaatt ttactgcttt
    68401 tttcattgac ctgctcctgt ttttattggt tgtgttgttg tgttaatcag ttgtcttctt
    68461 tttttctctt cctgaaacaa gattgagttc ttaaagaaaa cattgacacc taatatagaa
    68521 aactaataaa atattgcaaa tgagggagat aaatcaggct ttttttactt tttgcttaac
    68581 aaaataatgc acagctctct ttttcgggtt tgttcggtcg ctcgcttcat tgtacattca
    68641 ttgcgtatat tcccatttta tagtaacgga taagcgtatc atgaggcgag ctgacattat
    68701 gctgcagggc aactcttcag catacgaagt gttgtacagg tttgttgcct tgttttcgca
    68761 agatgaggga tacagcaccc ttttttttga agagctgcag cttaccatga aggaggcctt
    68821 tgtcaatgcg gtcaagcatg gtaataaaga gcgggaggac ttgaatgtct ccatttccct
    68881 cactgcttct gccgaagtgc tcctggcctc tgtcagggat tgtggaaaag ggtttaattt
    68941 ggatgaattg ccaaatccgg ttcatccccg gaatcttttc cggttatcag ggagaggctt
    69001 gtatattatc cgaagcattg ctgagattat tgcatgtgag cgtgatggtg atggatggtt
    69061 gctgactctg cgttatcgtc cctcatggca gtaaaaattt ataaacaggt aaacaaattc
    69121 aacacatggg tctgtcacga agcgaagtct ggaacgctct tttattacac aagcaggaga
    69181 ttgaaacact tcatatgcgg gagatgtttc aggatggtgg taatcgtttt gaacaatttt
    69241 ctcttcagtg gggcgaactg atgcttgact attcaaaaaa caggatcact tctcgtacga
    69301 tggaactgct tctggatctt gcccgtagtg ttgagcttga aaaaagacgt gatgagatgt
    69361 ttgatggcgc tccaatcaat cgcactgaaa accgcgcagt gctccatacc gctcttcgca
    69421 gaccaccagg atattcgctt gttgttgacg gtcttgatct ttcaacagaa atcgctgatg
    69481 tgctcgccca gatgaaggat tgttgtgaga gggttatttc tggctcgtgg aaggggtata
    69541 ccggaaagcg catgaccgac gtggtcaata tcggtatcgg tggttctgat ctcggcccct
    69601 gtatggtaac tgaagcgctc cgtccttttg cgcatggcca tcttcaggtg cattttgtct
    69661 ccaatattga tggaacccat atcagcgaga cgctgaaaaa gctcaatccg gaaacgacgc
    69721 tcttcattat tgcctcaaaa acatttacga cccaggagac gctcaccaat gccatgagcg
    69781 cccgtgcatg gtttttgact catgctgtcg agagatcaca tattgcaaag cactttgtgg
    69841 cggtttcaac aaaccgttca aaggtggtgg agttcggtat tgatgatgcc aacatgttca
    69901 ggttctggga ctgggttggc gggcgttatt ccctttggtc ttcaataggg ctttcaatag
    69961 cactttttct cggttttgac cgttttcagg agctgctcaa tggagcctgt gcgatggatg
    70021 agcatttccg tgagtcgcct cttgaaggca atatcccggt tcttcttgcg ctgcttggcg
    70081 tctggtacaa taattttttc gatgtctcat ctcacgcagt cattccctac gaccagtacc
    70141 tgcaccgctt tccagcctat ctgcagcagc ttgatatgga aagtaatggc aagagggttg
    70201 accttgctgg caacatggtt aagtatgcaa ccggtccggt gatctggggt gaaccaggca
    70261 cgaattcaca gcacgcattt tttcagttgc tccatcagag ccccaatttt attccggcag
    70321 attttattgt gccgcttaaa acccaaaacc cgatagggga gcatcatgat atccttcttg
    70381 caaactgttt tgcacagacc gaagcgctca tgagaggcaa aaatgagcag gaggtgcgtc
    70441 aggaactcga tgcggctgga tgtgatgatt ccgaaatgaa catgctgttg ccgcataagg
    70501 tttttcctgg aaatcgtccg acaaatacga ttctgctcaa ggaactcaat ccttattccc
    70561 ttggtgctct catcgccatg tatgagcata aggtttttgt gcaggggatt gtctggggag
    70621 tcaactcttt tgatcagtgg ggtgtcgaac ttggcaaaca gcttgccaag gctattttcc
    70681 ctgaaattca ggggagtgaa accatctcct gccacgacag ttcgaccaac gctcttatca
    70741 atgcctatcg tgatttcaag gtgagtgaca gccaattggt aagttcacaa ctctcatttt
    70801 ttgatcctga gtaaaacctg tacttctaaa aaaacaaagc cgcctgatca aaaggcggct
    70861 ttgaagcttt ggtgctaaaa cccggcctta tttttgaatg ttggggtttc aggggttttg
    70921 tcaccgggtt gtatttgttt tttagcatat tgagtaatga aactgtcacc tcgcatgaaa
    70981 gggagtctca gcagaaagat attggctttt ttctatagta ttttcaggcg aagccgatat
    71041 ttcaagggga cttcacagca atttttccgc cttaccctcg attcttttct tgttcagctt
    71101 aatctgaccc aggatattcc gttccttttt gttgctgtag gcgttggtct tatgaccgga
    71161 tatgttgccg tcatttttca cgatgccatc atgacgatca gcgccatcag ttttaccgct
    71221 cttcgatctt ttgacaaagc tccatttatc gacaaatact ggattttctt tcttcccttc
    71281 ataccagcag caggggggct atttgtcggc ctctacaatg catttattgt aaaagcacgg
    71341 cccggacatg gtcttgcttc agtgatcaag gctgttgccc agaatgatgg tgttattaac
    71401 cggaaattgt ggattcataa aagcataacc tctgttttga gcatcggtac gggaggtggc
    71461 ggtggacgtg aagctccgat tgttcaggtt ggtgcagcaa tcggttctac ggtagctcag
    71521 atgcttcgct tttcgccgaa caaaacccgt acgcttcttg gctgtggagc agcagccggt
    71581 cttgcggccg ttttcaatgc tccgattggt ggcgtcatgt ttgccatcga ggtactactt
    71641 ggagatttca gtgtcaaaac attcagtccc attgttatcg cagcagttat cggaactgtt
    71701 ctttcaagaa gctttctcgg gaactctccg acttttcagg ttcatgaata ctcccttgta
    71761 tcaaatacgg aactcctttt ttattgttta cttggcattc ttgcagggct ctcggccgtt
    71821 atgttcatca agatttacta tgcaattgag gagtggtttg gcagaatcga aaaacgatgg
    71881 aagatcccca tatgggccat gccggctatt ggtggcctca tgagtggact gatctgcatg
    71941 tggcttcccg gactctatgg attttcttat gaggccatta atcatgctgt caatggtcat
    72001 gaaagctgga gcaacatgat cgggatctat tttctcaaac cggttgttgc cggtttcagt
    72061 attggttccg gaggttcggg agggatgttt gcaccagcca tgaaaatggg ggccatgctc
    72121 ggagggatgt ttggtacgct tgtgcatatg ttgtttcccg caataacggc aacctcaggt
    72181 gcctatgctc ttgtcggtat gggggcgttg acggcaggag tcatgagagc cccgctgacc
    72241 gtcatcctta ttctctttga aataacaggc cagtacgaga ttgtgctacc gatcatgttt
    72301 gctgccgtaa cctcctctct tattgcacgg cttgcctatc gccataccat ggaaagctat
    72361 gtccttgaaa aggagggagt cagggtcggc ttcggcattg ccttgtcggt tgccgagcat
    72421 atcagcattt ccgaagtcat gaaaacagac tacgtacaat tcagagattc agagagtgcg
    72481 acaaacatga ttgatgtatt ctttaacaca cccgagtcaa cttttcttgt caccaatgag
    72541 caaagcttgt tttcaggtat tatcagtctc aatgagatga gaattcttct caaggaagat
    72601 tttcttgtgg gattgattgc cgaagatatt gtaaaaaaag atgttccagt gctctatgaa
    72661 agctcaaagc ttgatgaggc gctcaagctt tttgagatct ccgattatga cctgttgccg
    72721 gttcttgatt ctggtgaggg aaagctgctt ggagtggttc gtcaggaaga ggcttttgcg
    72781 tattatcgca aacaggtcaa tctctatggg tctgatcagt atgagagtca taaaagctga
    72841 taccacaatg gatctccggt acaggggtgt gccatcacca atttctttgg caacactctt
    72901 tttttgagca atgatgtata tcggtaatgc accaaacttc atgggtaaaa atattgcagc
    72961 tcaggcagat gcagagtgtc ctgattttct ggcgtatagt ctataacgat gccttgcctg
    73021 tccttttgcc aatatccgtt gttttatggt tactattttt ttgcttatag ttgtcgtcgg
    73081 ttaataatta taaacactca agcctcatga aaagcttttt tgatgctgtc aggaatggag
    73141 aaaagggatt tgttgtcaaa aacgctgttt tcctgccgtt tcactgtgaa attatttcta
    73201 tctggattgg caaggagatg tcgttgcttg cagctccgga gctgatagtt gatctttcgg
    73261 agagtgatct gttagcggtc agagagggtg actcgtatac caatatcgtg ttcagaaaat
    73321 ggaacgacct ttcaaaagag cttggtcatc acaaaggtca cattattctg aaggcagcag
    73381 aaaaaggcgc agatatcttc aaaagtgaaa acatccatta catcagaatt ggatttccgg
    73441 atcaccagaa agagattgtt tttgaaatta tcgatgatcc ttatgatctg tagtgactct
    73501 gaggagcaat aaaaaaagag ataccctaca gaggtgaaga gccgctcaag gtaaccatat
    73561 cagaacggga tctcaaacaa gctggttgct acatgagatt ctggggatcg acatcaatac
    73621 tgaacagcac tcctgaggag cggaagcggg cgatgatatc gtcgctcatc tgcttgatga
    73681 atggtggtga gagtttgccg tcgaagagtt tgacgaggat atggtagcga tatcggcctc
    73741 ttatttttgc aataccggca ggtgccggcc caagaaccct acctctttct gctggtagtt
    73801 gcaattcaag actttttttg caatagagcg ccgcagcttc agcctgattc tcttcttctg
    73861 agctgcattc gaattttatg agtcgggatg caggagggta gtgaagctcc tttcttagag
    73921 cgctttcctg cagaaaaaac ttttcatagc tcctctcttt ctgcaaaaga gcggtaaaaa
    73981 catcgttttc catgttataa acctggaaat agacttcacc cggcagggaa gagcgtcctg
    74041 cacgtccggc cacctgggtg agcagggaaa atgtcctctc tgaagcccga aagtccggaa
    74101 tattcagtcc gatatcagcc atcagaaccc cgacaagagt gactgccgga aaatcaagcc
    74161 cttttgcaac catttgtgtg cccagcagaa tacgggcttt gcgatcgtga aattctttaa
    74221 gaattctgcc atgagagcct ttcgcagagg tggtgtcgac atccatgcgg agaattctct
    74281 cttcagggaa gagggtttgc agctcttctt caatgcgttc ggtaccactg cttttataaa
    74341 aaagattgga cgatgaacac ttcatgcacg attccgtgaa gtgaatggcg tgaccgcaat
    74401 agtggcagcg aagctgtttc ggggctgcat ggtagaccag ggggatattg cagaaggggc
    74461 aaagagggat atgaccacag gcaagacaga agatgctgcc ggcaaatcct cttctgtttt
    74521 gcagaagaat gacctgttcg tttttttcaa gacgaagtgc aatctgactg taaaggagtt
    74581 ctgaaatgga tgcggaagct ttgggacttc ctttcatcca gacaagcgtg atggcgggca
    74641 tggttgctcc atcaactcgt tccgggagat tgataagggt gtacttgccc ttgacggcgt
    74701 tgttgtagga ttcgaacgag ggtgttgctg atccgagtac acagatcgcc ttactgaaca
    74761 ttgccctcat gattgctgta tcgcgagcat ggtagcgggg attacgatcc tgcttgtatg
    74821 cgctgtcatg ctcttcgtca acaataattg ctccgaggtt ttcaagtgga gcgaagatgg
    74881 ttgagcgggc gccaagggca atttttgttt ttccgaggcg aagactatgc caggcatcat
    74941 atttttcctg gttgctcatg gcgctgtgca gaatggtgat ttcatcatga aaatgttcac
    75001 gaaaccgtcc tgcagtttgg ggggtcaggg ctatttcagg taccagcaca atagccgttt
    75061 ttcctgctgc aagaactttt ttcagcagtt cgatatagat cagggttttt ccgctcccgg
    75121 tcactccgtg aagcaggaag gtcttgtatt cctcctgggt aacagcatga atcagttgct
    75181 caagagcttt ttgctgtgaa gctgttggtg tttttgtgga ttgtggagtt tccgaaaagc
    75241 ctgtcgtgaa gtggcttgtg acagccattt gtgttttttc aacaaaccct ttttttacaa
    75301 gggcattgag cgtctccctt gagctgccaa tggtttctgt aaaagcaaag gtgttgccga
    75361 aagaggccag aattttgatg gcttcaagct gtttcgggga gtttttcagg ctctcttctg
    75421 cgttttccgg caaggataaa ctcagccgat aacagctctt ttgtttggct tttgtggatg
    75481 aaaacctttt tgtgagctgc aggtgcccgc cccgctcaag ttctgaaagg gtgcgataaa
    75541 gttgtttcct gccgatgcgc tgctgcagtt gatgaacagt aagtcttttt tcccgaatca
    75601 tcaactgcat gatggctcgc cgaagtgccg tgttgatgac ttttggcgca tcagcattga
    75661 gcgtaaaatg ttttatttca acgacatcat gaaccgttgt acggattgct gcgggcaggg
    75721 cggccatcag ggtgtcgatt cttcttgtga gataataatc ggccatccat tcggtaagct
    75781 gcatgagagg cgggttcagt accggacgtc cgccatggag tacgtccacg atctctatgg
    75841 tgggcgcctc ttcactttcg aagggcatga gagccagaat gtagccgatc gcaactcttc
    75901 cgtttccttt ttttgctgaa agcagaacca tacatccggg caggatgtcc tgtgtcagag
    75961 aatcggaaac ggtagcaaca aagggctctc ccttgaataa tttgtctgct cctgtcagta
    76021 cttgcatgat ggtgaattaa aaaaagccag taacttcgat actgactttt ttaatttcgg
    76081 actctttgat ttgttgattt ttcagaccat aagcgcctca agaatcctgt cgcggatatc
    76141 ctctaccttt cctttccctt caattttgaa gtaggtggga gcgtcaagat caccgttgtg
    76201 tgacaaatca aggtagtaag cgatcagcgg ttcggtttga gcgtgataga tttcaagccg
    76261 tttttttacg gtctcttccc gatcgtcctc tctttgggtc aggggttctc cggtttcatc
    76321 gtcaatatcc actgtttttg gtggattgaa gctcacatgg taggttcttc cggaagcaag
    76381 gtgtacacga cgaccactca ttcgctcgat aatctcttca tcctcaacat cgatttcaac
    76441 aatatagtcg atgtggatac catcttttct caacgcttca gcctgggtaa gtgtgcgcgg
    76501 aaacccatcg aaaaggcatc cattggaaca gtcactcttt gtcaggcgct ctttgacgag
    76561 agcaataata atttcatctg agacgagttg accactgtcc attacttttt ttgcagcaat
    76621 accaagaggc gttccagctt ttaccgctga acgcaacatg tcgccagtcg atatctgagg
    76681 tatgccgaag gtttttgaaa tatagtttga ctgcgttcct tttccgaccc ctggtgctcc
    76741 cagtagaata attctcatca aacttgtgct tatagggttt tttttgttgt aacaatcatg
    76801 atttttggct tttgcggcct tgtttcctca gcggtcacac tctctggggt ggcgcttgct
    76861 gctgattcat tcagcatttc atcgcctgaa agtgaaagag gtgaggcggt aagagtggtt
    76921 tcatcatttt tagcggcagg cttgagctgg attgtctgta tagcaggttt ttttttgaat
    76981 tcaattgttg tggctttggc attgccagga gagggtttgt gctgttgcaa ttgtgcatca
    77041 ttaaaaatct gctgcgaagc tgctgcagat ccttttgtat ccagagagcg atattggtag
    77101 tcttcttcgg taatcaactc tgttctgtat tcgaaatcca ttgcaccaag tatcattctg
    77161 atagccctgc gactttcgcc aaggtctccc ctcgactcta tattggtttc agccttggca
    77221 tttactgtag tgatggggcg accattgata tccttctcct caagaagtcc gaaggtaacg
    77281 ttgattttca tgccgaagag gataaacgag ctcacatcgg cgcgaatggc agtcatgccg
    77341 ccaacggttg ttttttcgct aatcaggttc cagccgatcc agcgctcaat tttattgaga
    77401 ataaactccg agatttcgtc gataggtttg tcgtaccgac gtactcttaa ttcactgaaa
    77461 acaggctttt ccgaggtgtg cgttgcattg gtggtaaggc catgatatgc tttggtaaat
    77521 tcacttctga aaggaataaa atcgatcaac tccatgattc ttaagacggt tagagattat
    77581 tgcgggttct gcatgctggc tgttgccagt tggccgcatg ccgcattaat ggttgtgccg
    77641 taactttttc tgatcgtgac atgcagtcct gaattaataa ggtattgctg gaacatgtcc
    77701 cgggttgcac tgtaaacagg cttgaattta atattaatga ttgaattgta atcaatcaaa
    77761 tttattttgc ataaaaaggt ttttgaaaat cgtgcgagca tttttgcatc atccagagag
    77821 tcattgatcc ctttgaggag cagatagaca atggtgacgg gcattcctgt tgactgagtg
    77881 tattcagaca gtgccgtccc cagttctttg agcgggtatt gccgggcagc aatgggcatg
    77941 agtgattccc gtttctgttg atcggcagca tgaagcgaga ctgcaagttt tgttttcatt
    78001 cccgattttc caagtcgctg gatttccggg attactccaa ctgttgaaat ggttattcgt
    78061 ttctgtgaca ggcaaaaacg gtaatttctc gtgctgaggg tttcgatagc ctctataacg
    78121 ttaccagtgt tcaacagcgg ttcacccatt cccataaaga caatattggt gaggcttttg
    78181 ccaggctctt ttgcgccgac cagttcgtta agcgcgtaga tttgaccggt aatttcaccg
    78241 gcagtgagat tacgacggaa ccccatttgt cctgttgcac agaaggggca ttgcagcggg
    78301 caaccaatct gtgacgaaac acaggcagtt cttcggttct ccgttgcaat caggacgctt
    78361 tccaccctgc ttttgtcctg cagttccagc agaatttttt ctgtcggact ttcgcaatcc
    78421 tcttcaaagc actcctgatg ctcaacgcgc tttaacgggt gaatggaaaa actttcagaa
    78481 agctttttgc gcaaagcaag actcaggatg gtcatctcct caaaacttgc tgcatggtgg
    78541 ctgaaaagcc attgatgtat ctgggtagcc ctgaatgctg gttccccaag caaactcatt
    78601 gcctgctgga gttctgtgag ggtcagatcc gttatatttt gctgttgctc gctcatcgaa
    78661 agagatatta tttataaata aaaaaaggtg attgatcagg atgttccgga acctccagca
    78721 gtggcccagg taaaaaaaac gcggcctgca gcttcttttg cctctccttt acaggggaag
    78781 gtagttcatc ctgagaatta tgcatacaaa ataagcttct tcgcgcaatt taccggaaag
    78841 gagttttata aagcataccc ctggcgccgt tcacccgctc accattactt tcctgttccc
    78901 caaagaatac actatattgc aggcgcttca tcattatcct ggttaaccta attcaatacc
    78961 atcacatggc tcttgcctgg ctgcatgttt cggacttcca cctgagtgat aaagggccct
    79021 atgatcagga agtcatcctt cgatcccttg tctcctcggt caaacggttc aggaaagagg
    79081 ggcatgttcc ggatctcatc tttgcaaccg gcgatatcgc ccagtccggt aaggctacag
    79141 agtatgagaa ggctacgaat ttttttgatg acctgcttga tgctgccggg cttgacagag
    79201 agcgattgtt tcttgttccc ggcaaccatg atgttgatcg caatgccgga gaatttcttg
    79261 ctcgaaccat tagctccgct gacagtgctg accgattctt tagtccggac aaacaatttc
    79321 cccatttgac gctcaaattt caggccttcg ctgcatggta caacgactat ttcaaagcca
    79381 tccgctcgtt tcctgccaat acaacctgca gtccggtgga gttagtctca atcagggaga
    79441 gcacagttgc aattctcccc ctgaacagtg cgctgttttg tattgacgat catgaccatc
    79501 agcaactctt cataggtcgc cgatctcttg atgcggcaaa gacgcagctt gcagcggctg
    79561 atcttaccat cgccctgatt catcacccgc ttgactggtt aagttcggta gaacgatcaa
    79621 acataaaagc agctcttggc gaatcggttg atcttttgct tcaaggtcat taccatgaga
    79681 cagagatgga aggcgttgtt tctgcgaatg gtggatacct gaagcttgct gccggggcct
    79741 catatcagac gcggcaatat ccgaacagcg ccatgtacgc caccttcaac gacaatcagg
    79801 taacgatcta tccaataagc tacaaggata ctccccacga agtctggaca ctcgatacca
    79861 gcatttttcc ttcgccatcc tttatcggga gctttaagct gttgggccgt acgacgatct
    79921 ccggttcagc gccaattgcc gccaatcagc agcaggaatc gctgccaccc gtcaaatccc
    79981 atactgaaga ggcagaacgc taccagtcaa tcctgaaagg ggagctgggc tttatccgga
    80041 tgcttgggct tccgggtgtc gagagcgtga aggtgaacct caatgatgat acctttgtgc
    80101 cgctgcgttt ttcgcggagc ggcgatccag accgctcttc aggaaagaac tgtgtgctgc
    80161 aggaagctgg ggaacagatt ctcactcccg accgggtgat gcgggaggcc ttcagggtgc
    80221 gtaggatgct gcttgtcatc ggtgacccgg gcgcgggcaa aacaacgctg ctcaagtatt
    80281 atgccctgtg cgcgcttgaa gacaatcact atgagaggct cggtttttca gggccggtca
    80341 ctgtttttta tctgccgctt cgagaactgc gaccccagga aaacggttgc tacgaatcgc
    80401 tgccagcaag ccttgcaaac tggagtgaga ggcaccaaaa caggattgac gcaaaagtgt
    80461 ttgacgagtg gttgcatgga ggaagatcgc ttgtcttgct tgacggtctt gatgaaatca
    80521 gcaacaggga agagcgaatc ggggtgtgcc agtggatcga tgctgcatgg agcggcttca
    80581 gcaaagcctc ttttgtggtg acatctcggg caacaggtta ccgcaaagaa gagggcatcg
    80641 agcttgcagc cgactatgaa cgggccgatg tgcaggactt taccgcggag cagcaggagc
    80701 gctttttggc caactggttc agtgcagctt ttttgaggga gccttgtgat gagcaattaa
    80761 ttccgcagga ttggcagcgt cagcagcggg taaaggggga ggaacgaacc cgtaaaatgg
    80821 ttgcctatct gaatgccccg aagaacaagg ggctgcgcca actggccgct gtgccgatga
    80881 ttttgcagat catggcgatt ttgtggaaaa acagggattt tttgcccgaa agtcgtgtga
    80941 aactctataa tgcggtgctc gattatctgc ttgaactccg cgacaagcgt cgggagattc
    81001 ctgtgctgat ttcggcagaa cgtgcccgta tggtgcttgg ccctctttct ctttggatgc
    81061 aggaggagct gaaaacggat gaagttggca gggatgccct gcagaaaaaa atgcaggaaa
    81121 ggcttgatgt gcagagcgaa aagagttata cgccgcccgc tgttgaggtg ttctgcaaac
    81181 atctggtgaa ccgtgccggg ttgctggtgg agtatggaag cacggcctat atgttccgcc
    81241 ataaatcgtt cagggagtat cttgccggtg ttgagctggt taaaaaggta aaacgaacct
    81301 ccggttatct cgacaacctt attctcggct ttggtgatga ctggtgggag gagccgatca
    81361 aattctttct tgcccaggaa gatgaggaga gctttgatct ttttatggaa aaactctttg
    81421 attccccagt gagtgcagat ttgacgcaaa agcaacagtt gctcttgcag accattatcg
    81481 aggagacgcc tctgaagaag attgatgctc tctgccgaaa gctgcttgat ctctcaacca
    81541 ccgccagtcg ccagcgggtg atactcgact gcctgaaagc cattggcaaa ccggcagctc
    81601 ttgtggcgct gaaggagttc aggattcgcc aatttgccac agaagccaga gagagcaggg
    81661 agattatcag tcgaactgaa gaggtgtttc ttgcgcttgg aggtataatt gatgagcgag
    81721 ccactggaga ggttactctt gacttcggag gtgggggact taaccatgta tcgtttcgca
    81781 atttgaacga gcagaatgca gagtacgttc tgataccggg tggaagttac cgctattcag
    81841 tgacggaaag ggaggaagca gtcggagctc tctatgttgc caaatatccc gtaaccaatc
    81901 ggctctaccg cgcattcatt tccttcttgc agccggaaac ttccggggag gtttcttcgg
    81961 ttacccctgc cttgtttcgt gcggagctga acgctcttgc aaagcaggaa tcatgggaga
    82021 aggagtttgc caacgacctg gccacccttt ttcgatcaag gtatgatgaa gatcgaaaat
    82081 tcgatggcga tgaccagccg gtggttggtg ttacctggta tgccgcccga gcctatgctc
    82141 tctggctttc actgcttgag ggtgagagtg gatgttaccg gctcccgaac gaagtggagt
    82201 gggagtgggc tgcaggagga aggcagggaa cgaaaggaga gaaggtgcgc ccctggccct
    82261 ggccggaaga gaaaggggag ccaactccta aactggctaa ctgtgagcgc actgttggcg
    82321 caacaacacc tgttggcagt tatccggaag gagcaactcc tgaagggttg tacgatatgg
    82381 caggaaatgt gtgggagtgg atggaaaata tatacaaaaa taatacatct gcccgtgcgt
    82441 tgcgcggcgg ttcctgggtc aatgttcccg gctatctgcg ttgctctgcc cggctcaacc
    82501 ttcgtccggc gggcgggggc gacgatattg gctttcgggt tgtccgttcc agtcactctt
    82561 cctgaaaatc tgttcatctg ttttctggaa ctctgaaagg gaaataattt taacaatgtt
    82621 gatgtttcgg tagctaccga ccacagaaac gaccaccgaa ggtggtccga cgtttattcc
    82681 gggaatgggg ctgtaaccca gggtactctg gccttaagat tttccggctt ctgttacgac
    82741 gaatcgtacc tttcctgaaa attgtgtcgg tattgtgaag gcgccgggaa caaaaaaaat
    82801 attctccctg ttttctcttt ttatctttta tctttgtgaa cattccccgc gtgcaccaaa
    82861 cggacaggca acggggagaa aagctcggag tgagcgctga ttttttttaa aattacaacc
    82921 aactaatgat agtaccacag tatggtcgga cgcttagtgc cgaggaatgg tctccggtca
    82981 tcgatgcgct gcttgaaggt cagcattttg ttcttacaac ccatgaaaac tctgatggtg
    83041 acggtcttgg cagtgaggtt gcacttgcaa gggtgctcaa ggcgatgggc aaagaggttg
    83101 ctatcgtcaa tccaacggaa gtccctccga attaccagtt tttaaagaag ctctatccca
    83161 taaccctttt tgacaagaag agcgaagagg ctattcagga gctttcgctc tgtgatgttg
    83221 ttgtgctgct tgatgccaat ctgcatgaca ggatgggctc gctctggcct catgtcagtt
    83281 ttgccaaaga acttggcgcc ctgaaaatcg tctgtgtcga tcatcatctc gaaccggatg
    83341 attttaccga tgtcatggtg tgtgaaagtt atgcgtcatc gactggcgaa cttgtttatg
    83401 gtttaattta tgcactccag gagcgattgg gtcgtgagct gtttacccct gaagttgccg
    83461 aagcgctcta tgttgctgtt atgaccgata cgggctcttt caggtttccc aaaacgactc
    83521 cctatgttta tcagcttgcc ggagatcttg tgagcaaggg ggctgatgct tcggaaattt
    83581 atgaccggat ctataactcc ctgacgacct cggcgcttaa actgcttggc gcagccctga
    83641 gtgcgatcac cattcttgat gatggtgata tttcgtggtt atttatttcg caggatatga
    83701 tcaaggctac cggaagcaaa ttgttcgata ccgatctgat cattcgttat cttctcagtg
    83761 ttccttcggt tcgtgttgcg gtgctgattg ttgagatgca ggatggcaga accaaggcga
    83821 gtttcaggtc gcgaggcagg atctatgtca atcagtttgc aaaaaaatat gggggtggtg
    83881 gccatatgaa tgccgcagga tgtctttttc agttctcttc cgacaaggct cagatggtat
    83941 tgcttgaaga tctgcgactg ttccttaaaa atcagataga ttaaatatca tattgttaat
    84001 atcgattggt tgagctatga aattatcagt aacaaaaagt gatcttgccc gtttggagtg
    84061 cgagtttctt gcattgccgt tcagcagtgg tgagctgaaa aaagaggccg gagagaggct
    84121 ttctgcgttg gggattgatc agcaggtttt gaaagatttc aagggagatg caggcgagct
    84181 tgttgttgtc tatggagaag ctgaaaagtg ttcagccgtc aggattgcac tgcttgggct
    84241 tggagagaag gtaacccttg atgactggcg taaggccgca gttgcttttg cctccagagc
    84301 tgtggatatg aagattggaa aaattgctgt tgattgttcg ggtattgaag cgctcgctgc
    84361 tgtgacgggg cagagtgtat caacgcttgc tgccgctttt gttgagggct gttttgcggg
    84421 ctcatatcgg tttgatcgtc tgaaaagtgg taaactcgat aaaaaggagg ctggcgagaa
    84481 gtcgaaaggg attgacgagc ttcttctgag cgttgaggat agcgcctttg aggagagtga
    84541 gaagggtgtt gccgagggag agattcttgg ttcgtgccag aaaatggtca gggatatggt
    84601 gaatcttcct ggaaactatc tgcatgcaac ggatattgcg gaagcggcgg cggagtccgg
    84661 caaaaaatat ggctatgatg taactgtctt tgacaaaaag gagatagagg ctcttggcat
    84721 gggtggcctg cttgccgtaa ataagggcag tcatcatcct ccgactttta cgattcttga
    84781 ctacaagccc aaaggagagg tcaaggccgt tgttgccctt gtcgggaagg gggttacctt
    84841 tgattccggc ggcatttcga tcaaaccatc cgaaaacatg ggtgagatga agtctgatat
    84901 ggcaggtgcg gccagtgtgt tgggagcggt tgaggctgca gcccgtctct gccttcccct
    84961 gcaccttatc gggttgattc cggctaccga caatatgccg agtggtacgg cacagcagcc
    85021 aggagatgtc atcaccacct attcaggtat tacggtggag gttggcaata ctgatgctga
    85081 aggccggctg atccttgctg acgcactctc ctacgggaaa gagaagtata aaccggatgt
    85141 gattattgat gttgcaacgc tgactggcgc ctgtattgta gctcttggtt atgctgtggc
    85201 cggttttttc agcaacgacg acaagctggc ggatgcaatt tatcaggcag gtcagcagtc
    85261 gggtgaaaag gtttggcgta tgccgctctg ggatctttat gctgagcaga taaagtcgga
    85321 tgttgccgat gttaacaata ctggaggacg aggtgccggg acgattactg cagccaaatt
    85381 tcttgagaaa ttcattgatg ggcataaaaa ctgggcacat attgatatag ccgggccatc
    85441 gtttgcatcg aagagtgcag gcaaggtgaa cggcggaaca ggttttggcg tcagcctgct
    85501 tgttgaggta ttgaaaaaat gggcttgaaa gagggtgttg cataatgaac atgtcggcag
    85561 gacatcaacc atctgaacta tcatgaagga cgtatcgcaa aaccctgtag tgatcattcc
    85621 cggtgtgctt ttctgggata gtctctatga caccatgaaa gaggtgcttg cagggtatat
    85681 ttccaaagag agagttgttg ttgctccggt aaatcttctt gactgggtag gatttcctcc
    85741 atcacccgaa aaatcgacca atcgggtgat gaaggccgtt gaccgggctg tcagggcgat
    85801 gaaaaggaaa tttcccgatg agccggtgac acttgtggct catagcggcg gggggacggt
    85861 tgcgatgatc tacctgcttg agaaatcttt tcagggtgat gtttatcata ccggaaatca
    85921 agtcggaaag ctggttaccc ttggaacgcc gttccatact catgagtatt atgccaagat
    85981 aaagaccgat tttattttcc ggcatctgca aaaggatttt tttgagcgtt gtcgtgttgt
    86041 atctgtcgtc agtgataagt atcatggaaa ccatcaggga agttttgtcg aaaaaatgtg
    86101 ctataagttt tatcaaagcg ttcaggaaga tggcaatgta aagggggacg gcattgttcc
    86161 tgcaaaaagc tgttttcttg aaggtgctga aaatgttact attgcagatg cagaacatct
    86221 tccaacaccg cataccagat ggtatggaac aaaagaaggg gttgaacaat ggattcaatg
    86281 gctgtaaggg atagccggat cagggttgcc gggattgttt ttttggtctt catcttgatt
    86341 ctgtcgtcat gcaatcagga aaagcaaaag caggatccgc agcaggagca tgtcgaatca
    86401 atgatggcta ttcttgccca ggttcagaag aatcttggcc ggattcagca gaaagaggct
    86461 gttgttgaac gcctttcttc cggaattgag gggaaggata cggcgagtgt ggaggaaatt
    86521 ggcaaggata tcgcagccag tatccggttt atcgattctt cgctggttgc aagtaaaaag
    86581 cttatccgga aactcgaaga ggagaaccgt tcgtcatcct atcgtgtcga ttctcttgat
    86641 cggcttgttt ccgagttgaa acttgcaata aacgccaagg acagggaggt caatgcgctc
    86701 aagggccatg tgcagaagct ggacaagcag atttcatcat tgctgacaac cgtcgatgtc
    86761 cttgacgagt ttattcagga tcaggaggtt cagctctaca cagcctatta tatttccggt
    86821 acctttgatg aacttgtgac caaaggggtc ctggttcgta tcaatccact tgagaagttg
    86881 ttcggcagtg agtatcggct tgcttccgac tttaatatca ggctgttcaa aaaggttgat
    86941 atcacagaaa caagagatct cttttttgac aagccgctca aaaaactgaa aattataacc
    87001 ccacataccg tgggctctta tgaacttgtc ggggggaaga cttcttcact gcttcttgtt
    87061 cgtgatgaga gcgctttctg gcaaaaatca cgttgtcttg tgattgttat cgaggagtga
    87121 cgatatacta ctgtaccttt taatcatgtt tgcattttta tgaaaataac catatttgga
    87181 tcaggttatg tcgggcttgt taccggagcc tgttttgcgg aagtcggtaa tgatgttctc
    87241 tgtgtcgata ttgaccagcg gaagattgat gctctcaatg cgggcaagat tcctatccat
    87301 gagcccggtc ttgatgaaat cgttgctgaa aacatcaagg aaggtcgttt gcgttttacg
    87361 acggatcttc gtgaaggtgt tgagtttgga ctttaccagt tcattgcggt aggtactcct
    87421 cctgatgagg atggttcggc tgatttgcga catgttctca gtgttgctga aagcattggc
    87481 acctacatgc aagagtacag gattgtcatc aataaatcga cagtgccggt tggtacagcc
    87541 gaccttgtgc gggaaaaaat aggttcggtt cttgtggaaa gaaatgtgga tattgattac
    87601 gatgtagtct caaatcccga gtttctcaaa gagggtgatg ccgtcaatga tttcatgaaa
    87661 cctgaacgga ttgttgttgg tgtcgataat cctcgcaccc gggagcttct tcgttttctc
    87721 tactctccat tcaatcgcag tcatgagcgt tttattgcta tggatgtccg ttctgccgaa
    87781 ttgaccaaat acgcggccaa cgccatgctt gcaacaaaaa tcagtttcat gaatgagatt
    87841 gccaacatcg ccgagcgggt cggtgctgac gtggaagcag taaggaaagg tatcggttct
    87901 gattcgagga tcgggttctc gtttatttac ccagggattg gttatggcgg ttcctgtttt
    87961 cccaaggatg tgcaggcgct tgaaagaaca gcacacaagc atggttatca ttcacggatt
    88021 cttcaggctg tcgaagcggt taatcatgac cagaaaagca gtattgtcag aaagataagg
    88081 ggccatttca ctgatggtat caagggctct gttttcgcta tctggggact cgcctttaag
    88141 ccgaataccg atgatatgcg tgaagctccc agccgcaggg ttattgaaga gcttctgagt
    88201 gatggcgcca gggtaagggt ttatgatccg gttgccatgg atgaggtcag aaggatatat
    88261 ggcgaacatg acgatatttt ttatgcatca aacccggaag aagccataaa aggttcagat
    88321 gctcttgttg tactcacgga gtggcttgtg ttccgcagtc ccgattttga gatgatcaaa
    88381 cgagatcttg cgcatccggt tgtttttgac ggaagaaata tctacagtcc tgaatttatg
    88441 gagcagtcag gctttaccta ttactccata ggtcggccac cgaggggagt ttcctgattt
    88501 atctccagag cctgtaaagg tggtgcaggg ggccgtttcc actgccaaaa tggtaattgg
    88561 cccctgcctg catggcttca ttgagatagg cttttgcttt tcccacggcg ttctctgttt
    88621 tttctcctct ggccatgaat gcagcaatgg ctgatgagag ggtgcatccg gtgccatggg
    88681 tgttgttggt catgattttt tttgagctga accagaaaaa acgattgttg tggagaaggc
    88741 agtcgctgca atgctcctcc tctccatgcc cccccttgat gagcaccgaa gccgctcctg
    88801 cttgctgcag cttcattgct gccgcctcaa tagactccgg agttgagaga ggaagcttca
    88861 tatccgtcag cagtgcggtc tctggcaggt ttggtgtaat caatgaggcg agagggaaga
    88921 gctttgcctt caggatgggg agcgcatccg gaggaagaag gggggcgcct ccggaagagc
    88981 caagaacggt gtcaagaatg atgggtggtt tttctttcag ctctttgagc aatgaggcaa
    89041 cgaccgttat catctcagca cttcccagca tccctatttt tacggcatca atcgcaatat
    89101 ctgaggcaat agctctgaac tgtgtggcaa cgcatgcttc agagacgggg tatatcgcat
    89161 gtacccccat cgtgttttgg gctgtcaggg cggttatgac cgataaacca tagcactcaa
    89221 gggcagcaaa cgtcttgata tctgcctgga tgccagcgcc gccgctaccg tcagagcctg
    89281 caatagtgag tatggtctta taggatgttc tcatgcttct ctcccctgta ttgcgcaaag
    89341 gagttcatgt gctgctttgg agggatcgtc agccttgctg actgccgaaa tgaccgcaac
    89401 cccggatgct ccacaggaga ttagcgaagc cgagttttca atcgtgatgc ctcctatcgc
    89461 aataatgggc agggaaacaa tggctgctgt tttacgaaga gcttcaactc ccactggaga
    89521 aaattccttc agttttgaag cggttggata gatgtgacca aatccgatat agtccgcccc
    89581 ctcttgttca gccaggcgtg cctcgtccgg tgaagatgca gaaaccccga taatggccat
    89641 ttttccaagc agtttacggg ctgtcctggc tggcatgtcc tgctgtccga ggtgaacacc
    89701 gtcagcgctg cttgcaaggg caatgtccac acggtcattg ataatgcaga gtgcatggta
    89761 ttgatggcag cgtttgctta tttcaacagc ccatgagaaa agttggctgc ctgatgccgt
    89821 tttatgtctc aactgaatca tggcagcacc ccctttgagg gcgttttctg caagagttac
    89881 ggggcataac gcctcatcgg ttataacaca gagaaatggt agagagggaa tcatggatgc
    89941 aggtggagat ataattgttc gatgatttca gcaagtcggg aacgctcttg aaagagagag
    90001 atgcccgcta ttccgtaagc gcctttgtct atgcagaacc tggcattcat gggtgatatg
    90061 ccaccaagag caaagaccgg aagtgaggtg ctccggcaaa gtgcgccaag tttttcgaga
    90121 ccctgaggag ccccatatct cctttttgag ggtgtgtcga atacgggacc gaaaagaagg
    90181 taatcagctc cggactcttc agccatgcgc agagctgatg cagaatgcac actatagcca
    90241 tagatcatgc cgggtgtaaa aggacgaagt ttgctggctg aacagccact ttccggcaga
    90301 tgcactccat caagtcctgc agcaagggca atatcggcac gttcatttat cagtaaaaga
    90361 gtgccttcgg gagctttgat tgcccgggct ttcagtgcca gattcaaaag ctcttttgca
    90421 ttgagctgtt tttcacggat ttgaaccata cagggaaaag agccgggcag gagactgagc
    90481 tgattcagga gaggggtgct ggtatcagaa ctctccttgc cactgctgat gaggtgaagg
    90541 cggggaaggg gagcctcttt ttttcgattg tgtttcatct tattaaaata ctttgagttg
    90601 tgatggacaa taaataattc tgaccataat cgcaacaact cctgttcagc tttttgctca
    90661 ttttcctgat atcttttatt actctctgtt ttcctgacgc aattgctgat cgaaaagtgt
    90721 gtaacaacag ccattaaaac ctctcaaacc gttatcgtta tgggtatcat cgaagaaaaa
    90781 atcatcaagg ccggcttttt gctgcctcag tccgccgcag tcgcaggtct ctattcgccc
    90841 gcgatgcgca gtggcaatct tgtctatact tcgggtcaac ttcctctttt tgatggcaaa
    90901 ctcattgagc cggggggaaa gggcaagatt gatgaggaga gaaaagagga agctgtttat
    90961 gccgccaggg ttgctctgat caatgcactc gcggcggtta agtccgtgac cggaacgctt
    91021 gaccgtattg agcagattat aaaactcacg ctttacgtgg ccagcaaaaa caatttttcc
    91081 agccagcatc tcattgccaa cggagcttct tcattacttc atgagatttt tggagagagg
    91141 ggaggtcatg caagaagcgc gttaggtgtt gcagaattgc ccctgaattc aagtcttgaa
    91201 cttgaactta ttgttgaata taatccggca tcattattat aatatctcac cataaaatgc
    91261 aataatatag agagttatat ctattgatta caacataata aatctgcttt agaagcctgt
    91321 atacctcaaa tttcttaagt ttatatccag aaaataaacc acagtgaaaa cagatttatt
    91381 actcattatc actgtggttt attaatataa catatcaaaa taaccgtata tgcattatct
    91441 ttaaaaggta cataaatttt tttattgaaa cttgttaatt tttgctaaat atattaatag
    91501 tatttttact ataatcaata taagttcttt tattgaaata ttttaaatac ttttgaatat
    91561 agtatacttt actatgttat atcaattttt tattttacca tgattttcta ttttatcaga
    91621 gttatggttt tgttattatt tttcctatac gattattaat aaaataatct atttcgtttt
    91681 atcaggtttt tctgtttgta aaatttgttc tattcgttcg ttttttgaat ttgattttta
    91741 tcaataaatc gggttaattt tcttgttagt aatctgtatt tgtcttgatt atgttttttc
    91801 gttttatctt tttttctgtt atttatcttc tttattgata atagtttatg tttattattc
    91861 tgatttaggt ctttgttatt ctgctgtttt gttcttcttg agagaagccg tttgttgctt
    91921 gctcaatgtt tttttgtgat tttgattcat gatcggtaaa ctgcgatgca ggagatgatc
    91981 gcgaatgttt tttctggcaa taaaccaatc ccctatgtcc cgaatattga tcatcgttat
    92041 gatgcttttt gtgcttgctt tcggttttta tcttggtgtc aggctcaatg gagatggagg
    92101 gagccgattt gaaaagcaga aaaaaattct tgaggcttac ggcttgatga aacagtttta
    92161 tgttgatgat gtcaatggtg acagtcttgc gggtgcgggt attcagggga tggctgagta
    92221 tctggatcct cataccgttt accttgagcc ggaaaaggtt tcctattcgc aggcagaatt
    92281 cgatggtaat ttcgacggta tcggtataga gtttgacgtg atcaatgata cgcttcttgt
    92341 cgtcactcca ctttctgggg ggccgagcgc ctcggtgggt atttcttcag gggaccgtat
    92401 tattgctatt gactctgttt cggcaatcgg cattactccg cagcaggtgt taaaaaaatt
    92461 gagaggaacc aggggtacga aggtgcattt gaaagtgctc aggcctctca gcgggaagtt
    92521 attggatttt cttgtggcca ggggtaaaat atcgacatca agtatcgatg ctgcgtttat
    92581 gattggcaat cgggttggat atattagagt gagccgtttc attgcaacga cagccgacga
    92641 atttcgacgt gccctgctct ctttgaaaca gcaggggatg gtgcggcttg tgattgattt
    92701 acgcggaaat cctggcggat ttcttgaaca ggcagttgag gttgctgatg aatttctgtc
    92761 acagggcaag ttgattgttt ttacaaaaag tcgtgccgga ggagcggagg aggagcgtta
    92821 tcttgccaag tctggcggtg gttatgaaaa aggggatctg attgtgctgg tcgacaaagg
    92881 aagcgcctcg gcctctgaaa ttcttgccgg agcattacag gacaataaaa gagccgtcgt
    92941 cgtcggtgaa ctctctttcg gaaaagggtt ggtgcagcgc cagattccat tttctgacgg
    93001 ctcagctctt cgtttgacag tctcaaggta ttatactcct tcaggtcgtc agattcagag
    93061 ggtttatcac aagggctcgg caggacgtga acgttattat gaggatgcaa tgacaaacat
    93121 tcttccccag aaactctttg cacaccccga cagtttgttg tatctaaaaa atggcgatgt
    93181 tgttgtctac aaaacctctt ccctgccctc attggtggca tctctttcaa ctggcaagga
    93241 aaaggggaat ggcaggttgg cagcgctgag ggatgcgggt ggtgttattc ctgattattg
    93301 ggtgacagcc agctcctatt ccgattttta tcagcgactg ttccagtctg gctcttttga
    93361 tgatattgca cgaaggcttc tcgacgatcc gcagagcgct gctcaggggt atcgttcctc
    93421 gcttgatcgc tttatcgcag aatatgctgg ggagagcaat tttgaagctc ttgttattac
    93481 gagctgcaag gcaaaaaaaa tcgcatttga ccggtctggt tttatcaggg aaagaaaaga
    93541 gattgcgcgt gcagtgaagt cgaggatagc tcatcagctt tttggggctg aaggccagat
    93601 caggtttctg gtgcagagtg ctgatcctgt tgtcaagata gccgtgactg tgccagccgc
    93661 ccagccgtca caggtggtca ggtagaagtt ggtttgattc tgttttttta accgttaaca
    93721 cattttccat tatgtcgata cttgaaaaaa tcaataacgc tgcctgtacg ttacggctga
    93781 aaaatgactg gttgaaaata tttacttgtc ctgttcctac ctctgacttt ctctcttttg
    93841 ttgctattgc ggtcattgat gctccccagc attccgtcct gagtcttttg tatgatattg
    93901 aggttgctcc tgaatgggtc tggaaaacaa gggaaatgcg gctgttgcag gagttgtcgg
    93961 aagatgaggg acgagttgtc tatcagcttg tgagcgctcc atggcctgtt tctgaccgtg
    94021 aaattataac tcgctcaatg gggtatatgg atcctgaaac ctctgaagta tttatcaaac
    94081 tggagtgtat ggcagactat cttcccagaa acgataaata tgtccgtgtt cctgaacttg
    94141 agggcgcatg gaacattgtg cctctttcag agaaccagtg cagggttgtt tttcgtcttc
    94201 atatcgaacc cggtggcgag attccatcat ggcttgccaa tatcgcggtt atcgacaccc
    94261 cctaccacac gatgatcaat ttgcgggaaa tggtcaagag agagaaatac aagattcctg
    94321 tagatgctcc ttttaaaaaa tcatcaaaag atgttatcca gaactatgaa aagtttataa
    94381 ccgtatgatc tgttgaggat ttcttgcagt ctgccaatca ttatttaatt gcgagtgtat
    94441 ggatgttgag tcaattcttc atggaaagtg ggcattccgt gttgaacata aagggatcaa
    94501 aatattttct tccagggtaa gtggttccga tatccacggt tttaagggag aggctgatat
    94561 gccaacttca ttgaaaaagc tgatcagcct ttttcacgat atggggaact acagtcgttg
    94621 ggttcatcag ctttcgagta tggatgttct tgaacaaacc gatggtgtcg aatatgttat
    94681 ccgtcaaatc atcaatactc cctggccgtt acagaagcgg gagatgattc tgcgtaccgg
    94741 ccttgtatcc gcaggagaaa atgctatcgg ggttaccatg aagggagaac cggattatct
    94801 gccagataat cccaaatatc accgcgtacg ccattcgacc gggatgtggg tttttactcc
    94861 gaccgaccat ggaacagtac acactacttt cgtgatgcat gttgatcccg gaaatgatgt
    94921 gcctgttccg gtcagtaata ccggaatgtt cgaggtgccg ttctattcac tcaacaacat
    94981 gagaaccctt gtaatggatg gttcgtataa tccaccctac ccgaaggaga tagagcagca
    95041 tctctctatt gttgaagata ctcctgataa accttgagca gtttttccgg gtttacgggt
    95101 acggcaccca cctcctgaca aaccgttccg gcagcaagat tagcgatgat agcatttgtt
    95161 acaatgtcga tatgtgcggc tgtaccaaga gcaagtatgc cgataacggt gtctcctgct
    95221 cctgagacgt cagcgacctc cagcgatgtt gcctcaatat gggtaaacgc cccattgtag
    95281 acagtcatgc ctttatcact tcttgtcacg atgatggcat ctgcctccag ctttttctga
    95341 agcaggaggc aggcatcttc aacctcacga tcgttattgt gcaggatgat gcccagagat
    95401 gcagccattt ctgaaaggtt tggtttgaaa atcgtacacc ctttgtaggc aaagaagttt
    95461 tgatgttttg gatcaacaag aaccgggacg ttgtgtctct ttgcggaagt aataatctgt
    95521 tgaatgagtt gtgctccaag gagccccttg ttgtagtctt ccagaacgat tgcgtcgacc
    95581 gaatcgagca cagcctcaac cgagtcgaaa accgctcgct caatttccgc atcaatctct
    95641 tttctgcttt caaaatccac cctcgtgata tgatggtttt gcgaaaggat tcttgttttg
    95701 cttgttgttg gtctggaagg atcgcaaatc aggccctcgg ttgcaagccc atgattacga
    95761 aagagatcaa ggagtatttc cctgttactg tctgccccgg taataccgat caagatggtt
    95821 tccgctccca gagagagcgt gttgagcgca acatttgcag ccccccccag tcttgagtct
    95881 tcgtgggtaa catcgacaac cggtaccgga tattccggtg aaatacgtga aacatggccg
    95941 aaaatatact tgtcgagcat tatgtcgcct attacagcaa ttcgtttact gcgaaaagag
    96001 tgtaagatgc tttttatttg gctggttgtc ataacgtctt gttttgtgat gttttctgtc
    96061 ggtgttcagt aaaataaagg aacaaaaacc attcccggca atgaagttat tattgtatca
    96121 ttttattttt tgctattttt tgttataatt aaagctaagc atttttaagc tttatctgaa
    96181 aaaagcagga accaatgttc gatagtttaa gtgataaatt agaggccacc tttaaaaaac
    96241 ttgcgggtca ggccaccatt aacgagatta acattggtct cgccatgcgc gatatcaagc
    96301 gggctcttct tggtgctgac gtcaattaca aggttgcaaa gaaattaatt gatgatataa
    96361 gagagaaatc tcttggcgaa caggtcatca aaagcgtttc ccctgcgcag atgatcgtca
    96421 aaatcgttta tgacgagctg acggagctga tgggtggaga gcagaagcca ttgaaccttt
    96481 cacccaaaaa actgcctgcg gttatcatgg ttgccggttt gcagggttcc gggaagacca
    96541 ctttctgcgc caaactggca ttacgtttaa aaaagagcgg caaacagccg atgctcgttg
    96601 cggccgatgt ttatcgtcct gcggcaattg atcagcttaa agccctcggt cagcaggtgg
    96661 atgtccctgt ttttgccatt gaagagcagg atgccatgaa agcagcgctt caaggattgg
    96721 aggccgcccg ctctgctgcg aaagatgttg ttattgtcga tactgctggt cgtttgcaga
    96781 ttgatcaagt catgatggca gaggctgagt ccttgaagca tgcactcaag cctgacgagc
    96841 ttctctttgt tgttgactcc atgatgggac aggaagcggt caatacggcc aaggcattta
    96901 atgatcgcct tgattttgac ggcgttgtac tgaccaagct tgatggcgac tcaaggggtg
    96961 gtgcggcact ttccatccgg caggttgtcg aaaagccgat taaatttatc agcatcggag
    97021 aaaaggttga cgaccttgac ctcttctacc ccgatcgtat ggcccagaga attctgggaa
    97081 tgggtgatat cgtcagtttt gttgaaaaag cacaggaaaa cctcgatctt gagaagagtc
    97141 ttgagatgca gaaaaagttg atgaagaacg agtttgatct caacgacttt ttcgaccaat
    97201 tgcagcagct caagaaaatg ggatcaattc agggattgat tgaaatggtg ccaggtctga
    97261 acaagatggt tcccaaacag gatcttgaga atcttgactt caaaccaatc gaggccatga
    97321 tcaattcgat gacaaagcag gaaaaaatga ctcccgatat cattaacggc agtcgtcggc
    97381 aacgtattgc acgaggcagc ggaacaaagg ttcaggaggt caaccttctg ttgaagcaat
    97441 tcggggagat gaagaagatg atgcgttcgg tatcaaagct ctctcagtcc ggcagaaaaa
    97501 ttacttcgca gaatcttgcg cttgacaagt ttttaaaacg atagattgca cattcacggt
    97561 taccagtaaa cattaactaa aatatttgag ccttggtaaa gattagactg aaaagagcag
    97621 gaagaaaaaa attgccggta taccaaattg tcgtggccga tgcgcgctct ccaagggacg
    97681 gcaaattcct tgaagttgtt ggcacttatc agccaacagc caaacctcat gctgtcacta
    97741 ttaaaaaaga tcgtatcgtt tactggatgc agactggcgc acagccgaca gcaacagtga
    97801 acagccttat ccgcaccacc ggactgctgt atgaactcag gctaaaaagc atgggtcgca
    97861 gcgaggctga aatttcagca gagatggaaa agtggcagga gcaccaggct gtaagacgtc
    97921 agaagaggct tgcattgaaa tcacatcgtc gcagcgccaa gaaagaggct gaagcaaaag
    97981 ctgccaccgg tggagaggcc tgatcactca tgtacagtga ggtcagtgtg gaactctatc
    98041 tgacaggtat catcctcaaa ccaaaagggt tgaagggtga ggtaaaggta gagttgatta
    98101 ccgacttccc tgaaagtttt ctttcccgca aaaagtattt tgcgggaaag agtgttgatt
    98161 cggttcagca gttggtggtc gagaaagccg tacttggcgg cgggtttgca tggttgttct
    98221 ttgagggaat tgacagtatg gaaaaagctg aagcccttgt tggctggaaa ttgtttatca
    98281 aggaagatca gcttttgccg cagccgcctg accgggcata tctgcatgag attatcggaa
    98341 tgaaggttct tgaccgctca cgcagtgagg ttggtaaggt taccaatgtt cttgccatgc
    98401 cggcacatga tgtttatgaa gtcctggttg gtgaaaaaaa gattttgctg cctgctatag
    98461 atgagtttgt tgaagagttt aatcttcgtg agcagtatat ggtcatccca agatttgagg
    98521 aatttctgta aatggttgtg cctgaaaccc cttctcagct caggaatgcc ataaggattg
    98581 atgttatttc tgtcattccc ggcttttttg attcaccgct tgataatgga ttgttgagca
    98641 ttgcacgcag aaaagagctt gcggaaatac atgtgcataa cctgcatgac tatggattgg
    98701 gcaggtacag gcaggtggat gattcacctt ttggaggtgg tgccggcatg gtgattcgtc
    98761 cggagccagt gtttgcctgt atagaggcac tcaaggccga aagagagtat gatgaggtga
    98821 tttttctttc cccggacggg gagctgtttg agcagtctat ggcaaacaga ttttcaagga
    98881 tgcacaacct gattattctc tgtggtcatt acaaggccgt tgatgaaaga attcgccaga
    98941 aattgattac catggaaatt tccattggtg atgttgtggt ttcaggcggg gagataccgg
    99001 cactcttttt gatggatgcg ctcgtgaggg ttattccagg tgttcttggt gacagtgagt
    99061 cggcactgac cgactctttt cagacggaac tccttgattg tacctactat actcgtccgg
    99121 cagaattcag agggatgaag gtgcctgaag tgctgttgac gggtcatcac agcaatatcg
    99181 agcagtggcg cagtgaaaat gctcttgagc gaacacgcaa gcgtcggccc gatcttctcg
    99241 ataaagagtg tttagaatta aagaacaaaa taacgtaaat agttgtcgtc atggatcagt
    99301 taatcaagtt ggttgaagcc actcaggctg ttacagattt tccggaaatc aatccgggtg
    99361 ataccgtcaa gattcagttg aaggttattg agggagaaaa agagcgactt caggcttttg
    99421 aaggcgttgt catcagcgac aggggtgctg gaggcaacaa gaccatcact gtccgcaaaa
    99481 tttctcatgg tgttggtgtt gaaaggatta ttccggtcaa ttcacccaac attgagagtg
    99541 ttacggtggt caagcatggc aaggcaagaa gagcaaaact cttctacctc cgcaaacgta
    99601 caggcaaagc tgcactgaaa gtcaaggaac gcaagatggc agagagggtc tgagcttgtt
    99661 ttttggtaat ccggcaggct gcggctttgc cggattttcc ttttcagttt tttttcccgc
    99721 tgcatcccgc ttgatttgga attcttcttc atggcaaaat cccttcaagg tgatatctgt
    99781 tcttgttgtc aggcaatacc tttgccagcg cctcttttcc cccattactc ctttctctga
    99841 atgacgttga gcttgaacag ccggaatatc gaacgcttcc gtcaacaaat atttgacttt
    99901 taccagttga acagaagaag ttttccctgg agggagacta ccgatcgtta tgcagtcatg
    99961 gtcagcgaaa tcatgttgca gcagacgcaa gccgaccggg ttgtgggaaa atttctggcc
   100021 tggatggaca cttttcctga tacagagact cttgcttctg caaccctcag ggaggtgctg
   100081 atactctgga gcggccttgg ttacaactca cgcggccaga ggcttcagaa ctgtgcaaag
   100141 gtgatcatgg agcggtttga tggggttgtg cccgcccgcc cggagctgct taaaaccctt
   100201 ccaggcatag gggaatatac ctgccgctct attccggttt ttgctgacaa tcttgatgtt
   100261 gctgctgtcg ataccaacat tcgccggatc atcattcacg aatttgccct gccggaagat
   100321 accccgaaac gggaaatcca atccgtcgca gagctgctcc tggcgaaagg tcgaagccgt
   100381 gagtggcata atgccctcat ggattatgga tcgatcaatc ttaccagccg cagaacagga
   100441 attcgttcat tgacgaaaca gtcgaaattt cagggttcaa aacgctggta tcgcggcaga
   100501 ctgctgaaag agcttgtcgc ttccgaatcc ctctttgttg aagaacttga agaaaaatat
   100561 ggcgactgtc cctggggttt gcagggaatt atcgacggac tcgttcgtga agggcttgtt
   100621 gatgaggatg agggtttgaa tgggcagggg agagttctga gaatcaggga agagtaaaag
   100681 gagcacactc cttttgatgc aaagaagcag actcatattt tttcccgtca aagtcgactg
   100741 acatcccctg ttttcggtag ttcagaaaaa gtggtgcccc tctgctggcc tattctgagt
   100801 tgtagaccat attgagcgca ttgtaaacct tgtctatttc agaggcgtac cttgcactga
   100861 tctccttgcg cttgagtttc atcgtcggag tcatatgacc gctctcaatg gtgaatgcgg
   100921 tttccacaag caggaacttg cgtacctttt catgagtggc aagctgtcgt gaaaccgtgc
   100981 ggagcaattt ttcaaaaatt tgctgaacac tcttgttttc aatcaactcc ttgttactcg
   101041 cagcctgaat tccctctgcg gcagcaaact ccttcagttt attgaattcg ggaacaataa
   101101 gggctatgag aaatggcctt ttttcgccaa tcacaataac ctgatcaacg taagagctat
   101161 cggaaataag attttcgata ggcatggggg caatattttt gccgccagag gtgacgatga
   101221 tatgcttttt acgatcggtt attttcagat aaccgtcacg gtcgatcact ccgatgtcgc
   101281 ctgtatggaa ccagccatct ctgataacct cccgtgtggc agcctcatca ttccagtatc
   101341 ctttcatgat atttgggcct ttgagcagaa tttcgccatc ctcggcaatc ataacctgaa
   101401 cgttttcaac tgccgggcct accgtgccat acttgatctt ttccgggcga ttgacatggg
   101461 ttaccggaga ggtctccgta aggccaaatc cttccagaat actgatatca agtgcctgaa
   101521 aaaattcacc gatcttttga gggagggcag ctcccccgga gacaaaataa cgcaaccttc
   101581 cgccaaactt atttttgatt tttttataga ccagtttttc tgccagggcg tgcttcgcgg
   101641 aaagcagttt tccggcaact cctttttcat tgatttcctg gtggtacttt tcccctgttt
   101701 tcagcgccca ataaaatatt ttctgcttta tggcactttg agaggaaatc tgtttgagta
   101761 tgcccatctt gatgcgatcg aacagtctcg gaacggtaaa gatgatggtc ggacgggctt
   101821 cactcatgtt cagtgaaatc gtttcaatac tctcagccag gtaaatagct gctccgcagg
   101881 aaaaaatcag gtaataaccc ccggttcgtt cataggcgtg ggagagtggc aggaaagaga
   101941 ggctgcagtc ggattcatca agacgcatga tggaggagca ggacttgacg ttttcacaaa
   102001 tgttacgatg cgtaagcatg actcctttcg gaagccctgt tgtacctgat gtatagatga
   102061 tcgttgcaac atcgtcaggt tcgacaggta cgccctcaag gcaccagggt ttttctgcaa
   102121 gaattttttc accccttgct ttggcctgat tcagatcgag aacatcttcg atggtctctt
   102181 cgaggcggtt cataaccacc acaagagtca attccggaag attttgccaa atcgaaagga
   102241 ttttgccgag ctgaagcatg tttgagacaa taatgccctt cgcgctgcag ttactaagga
   102301 tgtattcaat ctgattggct ggcagggagg ggtagagcgg cacattgatt gccccgatgt
   102361 tcaggatagc catatcagac aggtaccatc caggcctgtt ttctgaaaga atggcgaccc
   102421 gctcttttgc cttgatgccg ttctgtttca gaaacgcagc aaatgagttg acatcttttt
   102481 caaaagcact atatgagatg ggttcatata caccattgat tttccttgcg aacgggaatt
   102541 ttgaactttg tccccggtaa tggttaaaaa ccgaagtgaa aagctcgggc agtgtctgga
   102601 agccaggatt gataagtccc atcagtcaaa gatgttttct tgtggtaaat atcccctgtg
   102661 gggagaaaag tccggcagtt caccgggtgg gcagttatgt tgtatcctcc atccggaagg
   102721 gcgatttatg gcgttccgaa tgattaataa atatttaacg atacattctt atctttgcaa
   102781 attgtgcaaa tgggttttga gtgttttttt agctttgttt cctgattttt tatgcgaatg
   102841 acgaaaaaaa ccggcaataa cctggctggt tatatcggac ttgctcttgg acttgttctt
   102901 attgtgtttc agttccgcca aattgatttt gcgggagtgg ttggacggat ctcgtcaatt
   102961 ggcttttcct ctgtctctat tcttcttcct tttctggcgc ttcaccttct ggaaacgttt
   103021 gcatggataa aggtttttcc tccaggtata acggcaatac cttttttcaa acttcttaaa
   103081 atacagttga taaccgaaac catatccatg acgcttcctg cgggtatggc tatcggtgaa
   103141 cctcttcgcc cctatctttg cagtcgcttt attggaattc cacttccggc aggcgtggca
   103201 agtgtcgctg tgcgcaaact catgcttggt gtggcccagg ggatctacac tattattggc
   103261 gccatagctg gcttttccct gttacagacc atttccattc cgatgattcc ggcaggagtt
   103321 cttggttaca ttatggtcgg agccggtgtg gcagtttttt ccctcttttt tgtttttttg
   103381 ctcctgctgc tcaatggaaa cgcagcgcaa agtgtacaca gacttctgat gtttgtacca
   103441 ttcaagcggg taaaaaagtg gctgctggac agggagagcg gatttcttga taccgatgct
   103501 gagttgaaga gtttcgatac cccttttgca ggacggctga ttcttgtatt gctcatctat
   103561 attatcgcct ggttcatgct tgcgatcgag agttatatta tccttcgctt gcttggtgtt
   103621 gatatctcat ttttacaggt gctctccatg gatactgcca ttaccatgct tcgggctttc
   103681 ttttttttca ttccatcagg actcggtata caggaattag gttatcgtgt ttttttccag
   103741 gcacttggat tgtataatgt tcaggattat ggcgcttttg tgcttttaag acgttttaag
   103801 gagctccttt ggtacacctt tgggtacgga atcatgtttt tatcaggggt tcatctacgc
   103861 gatgcagagg gagttagtcg gggagattca tgaagaagaa agtattgttt atttgcggtt
   103921 cgatgaacca gacgactcag atgcatcaga ttgccgggtg gctgacggat tatgagcagt
   103981 atttttcacc ctttttcagc gacggcattc tcggatctgc cagcgacagg gggttgcttg
   104041 aatttaccat tatggggcgc aagcgatcga accgtacgct tgaatatctt cgttccaatc
   104101 acctgacgat tgatatcgga ggtcttgcac atgcttatga tcttgtcgtg acctgcactg
   104161 atctcatcgt accgaagcat atccggcgca agaggattgt tttggttcag gagggtatga
   104221 ctgaaccgga aacggtgttt ttccatcttg caaagaattt tcaatgggtg cctcgctgga
   104281 ttgccggaac ggcaacaaca ggactctctg atgcctacga aaagttctgt gttgccagtg
   104341 aagggtatcg tgaactcttt atacgcaagg gggtttctcc gacaaaactg gaggtaacca
   104401 gcataccaaa tttcgataat tgcgagcaat atcttcagaa tgattttgct catcgtgatt
   104461 atgtgctcgt ctgcacatcg gataaccgtg agacgtttat ttatgagaat cggcttaaaa
   104521 atatcaggaa atatcttgcg atggccgatg gcagccagct tcttttcaag ctgcatccca
   104581 atgaaaatat tgcacgggca acacgggaga ttgaacgtta tgctcccgaa agccttgttt
   104641 tcagcgaagg cagaactgaa gagatgattg ccaactcccg aatgctgatt gcgcagtttt
   104701 catccacgat ttttgtaggt tctgctctga acaagatcgt gcattgtggc ctgcaccctg
   104761 acgagctaaa atcgcttacc cctttgcaga ataaatctgc agcgaagaga attgctgatg
   104821 tctgtcggca ggttattgat ggctgaacga aaacacaact atttttcatg catacggtag
   104881 caattattcc tgcaagaggc gggtcgaaag ggcttaaaga gaagaatatt tatcctgtgg
   104941 caggaaaacc actgcttgca tggaccattt tgcaggcatc agcctcgaca agtgtcgaaa
   105001 aggtttttgt tacaactgat gacaaggcta ttgctgatgt cgcatacgca tacggggcag
   105061 aggtgattgt acgtccgccg gaacttgcgg gcgacaaggc gagttctgaa tcggctatta
   105121 tgcatgcgct ctctgttatt gaacgggagt acaacatgcc gctcgagatg attgtatttt
   105181 tacaggcaac ctcacccttg cgtaaacctg atgatattga tcgggcagta gcactttttt
   105241 gtcaggaagg ggccgattcg ctgatttcgg tcaccagagc tgatgatctt accctgtggg
   105301 aatcaagggc gggaaaatgg gaaagtgtca atttcgatta ccgcaatcga ggtatgcgac
   105361 aggatcgtcc aacacagttt attgaaaatg gttcaatcta tcttttcaag ccggagattc
   105421 ttgccgcctt tggcaacaga atcggtaaaa agctctctgt ctatgaaatg gagttttggc
   105481 aaacatggga gattgatact atcaaggaaa tagatttaat tgaatattac ctgtataaaa
   105541 aaaacctggc aggccgggat gtagctccac agaactatta gacttaccgt ttttatgaat
   105601 ttctttttat ccaccgacct tgttatcggg gttaacgaag ccctgaagct gaatgagcat
   105661 ctctcacaat tatctgtgaa gaaaccggga atcatctacg atgccaatgt ggctggcagc
   105721 ctctattttc agtccgtatt aaagaatctt acctccgtct atacaaacgc agtgatctac
   105781 tgcaacgaat ttgccggaga gcccacctat gcccacctgg aaacagtagc tgaatttttc
   105841 cgcagcaatc cgcctgacgc tcttgttgcc ataggtggcg gaagctctct cgatcttggc
   105901 aaaggtgtag ccctgcttat gacgaacaac gttccggcac tttccctcaa gggatttcct
   105961 tccggggtta atgatcctct gccacttgta acggttccct cacttttggg cagtggcgct
   106021 gaagtcagct ttaacgcggt ttttattgac gaagcagagg gacgcaaact gggtatcaac
   106081 agcaggaaga atttcccgaa aaaagcggtt atcgatccgc aactctctat gacagcgcct
   106141 cttgaaaatg tgattgcttc ggcaatggac agtcttgttc actgcgttga cagtttcggg
   106201 tcggtcaagc ataccgcttt gagccggatt ttttccatag agggatttca gcgcacattt
   106261 tatgctttgc agcagaacca gcttgatcgg gcagagtcgc gtcttgatct tgctcttggc
   106321 agtgtttgcg gtacggtggc gctcatgaac tccggagacg gtccgaccaa tggttttgcc
   106381 tactatcttg gagtgaaaca tcgtgtccct catggtcttg ccggagcaat ctttctcaag
   106441 gaggtcatgc gctacaacca tctccagggt tatgaaaagt atgcccttct taatcccatg
   106501 cgttcgaccc cttcaccaaa agaggtgacg attgagctgc ttgaagagat ggatgaactc
   106561 tatcgtcaac tgcagatacc tacccttgtt ccttatggat acggcaaggg aagcgtaacc
   106621 gaatttgcgc acaacgcatc ggaagcactg aaaggatctt tttcaggtaa tccggttgaa
   106681 tttaccgaag aatcggcagt ggccgttatt tctcaattaa cctaaaaaaa agagcaggat
   106741 accatattat ggctggcgca gaattaatcg gtcgtgaaga actggctgaa atacaggagc
   106801 tattcagcag ggaaaaggtc aatttatacc gttacggcgg ggggaattac aagacaaggg
   106861 agttcgaaga gaaatttgcc gcatggattg gggtgaagta tgcccatgca gtttcttcgg
   106921 gcacggctgc aatccattgt gctcttgccg gtgcaggtat tgctcccggc gatgaggtca
   106981 tcacaacggc atggaccttt attgcccctg tggaggccat cagtgcgctt ggagcggttc
   107041 ctgtgccggt tgagcttgat gaaacctacc atctcgaccc gctggaagtt gaaaaggcta
   107101 ttactcctgc gacaaaagcg gtggtggcca ttcccatgtg ggcttcgcca aaaatggatg
   107161 agctttcggc tctctgccgg gaacgcggtc ttattttgat tgaggatgca gcgcaggcac
   107221 ttggagcttc atataaaggg cagaagcttg gtaccattgg cagtgttgcc tcgttctcgt
   107281 ttgatgcagg caaaacgctt cataccggtg agggtggaat cattgtgacc aatgacaagg
   107341 agatctatga ccgtgctgcc gaattctctg atcatggcca tatgcacttg ccagggttac
   107401 cacgaggcaa agatccgagg cgttcaaaag ggcttaattt gcgtctcagc gaagtgactg
   107461 cagccatcgg tctggcccag ctcgccaaaa ttgatacgat tctgtcgatg tcaagagaga
   107521 acaagaagaa aatcaaggag gcaatccgtc atcttgataa cattattctc aggccattca
   107581 gtgatgaagc tggctcacag ggagataccc tgattttcag ggtcagggat cgcgaagccg
   107641 ccttgcagtt tgaagcacat ctgaccgagc atggtttcgg taccaaaatt ctgccggaag
   107701 ccctcgactg gcactatgca ggagtgtggg gacaccttct tggagagtat gaccggtacc
   107761 gtggtctcga tcttgaaaca ctctggccga aaaccggcat tatgctgcgc agcagtattt
   107821 gtctgaacat tcccgtgctg atggacgggg aaacgattga gagagtgatc aatgctatca
   107881 tttccggtgc ggaaaagatc gggtagtcgg ggtaactgat aaacaaaaaa agcctgcgtg
   107941 atgcaggctt tttttgttct tagtaggggg aggcgaagag cggactcgaa ccgctgtaga
   108001 aggttttgca gacctctgcc taaccactcg gccacttcgc cgttacgaga gtgttaaggt
   108061 aagaaaaaag ttattcttta caaatccata cacccttatt tgtctcctct ggggataaac
   108121 attattttct ggcaaaaggg tctccgcttt tcattcccta aatcgggcaa tgctcatgac
   108181 cacagctatc tctgtattac tgtttctccc tctgtttctc cttcttgcct ttgttgctta
   108241 tcgtatcgtt cgggatgctc cactgaaaac tgaacttcag cgtcttcagg gtatcgaaga
   108301 tgaggcacgt tcatccactt tgcggcttga atcgaaatcc ctggaactcg aaaacctgcg
   108361 gactcagtat gcccgccttg aagctgatat ggcaaacgag cagcgcagct catcggaaaa
   108421 gatagctctt atgcaggagt cggaaacgcg attgaaaagc gaatttgaaa atctttcaaa
   108481 caggattttt gaggagcggg gcagggcgct tggtctggaa aaccgggaac gaatggatgc
   108541 tcttttgcaa cccttgcgtg aacagcttga ctcttttcgg aaccgggttg atgaggtgca
   108601 tagccgtgat acagagcagt ccacacgcct cattgaacag gtgcgtcaac tgcaggagtt
   108661 gagcgggagg gtgagtgatg aggccaacat gctggcacga gccataaaag gtgactcgaa
   108721 aaagcagggt gattggggtg agatgatcat tgaaaggatt tttgaggctt caggtcttga
   108781 aaaaggtcgt gaatacctgg tacaggagag ttttcgggcg gaggacggga tactcagacg
   108841 tccggatttt atggtactgt tgcctggaaa caaggcggtg atagttgatt ccaaggtctc
   108901 gctgacagct tatgaacgat tctgttctct cgatcaggaa ccgcaacgcc agacagctct
   108961 caaagagcat gtgcactccg tgcggcgtca tattggcgat ctgcaggcga aagagtacag
   109021 cagtatcgct ggcaaccgga cgctcgattt tgttatcatg tgcattcctc tcgaaccagc
   109081 ctggcagacc gttatgcaaa atgatccgga gttgatttac gatctcgcag gcaaagatgt
   109141 ggttttgtgc ggtcccacaa cgctgatgat cacccttaaa ctgattgtac agatatggcg
   109201 acgggagaat gaaaaccgca atgccgagct cattgctgaa aaggccggaa gaatctatga
   109261 ccaggttttt cttgtagtcg aggctatgac agaagcacgt aaaaaacttt caggagtttc
   109321 agactccttt gatctggctc tgaaacggct gaaagaggga cgtggaaatc ttgttggcag
   109381 ggttgaagag attcgccggc tcggtgccaa ggtaacgcgc cagataccgc cagaccttgt
   109441 tgcggatgcg gaagatggtg ctgtcgaaag cgagtaaacg aggcttatga tcttgagtca
   109501 tcataggcct tgatttcacg ctcgatcttt gctccctcat tgttcagggc tactttaaga
   109561 tcataatcca tctgcagtcc aaaccagaac tggggtggag tactgaaata acgggcaaga
   109621 cgcagagcgg tttcggcggt tatacaccgt ttcccggcaa taatatcgtt gattcgccaa
   109681 acagggatat gaatatcttc ggcaattctg ttttcgctga gattcatggg tgtaaggaac
   109741 tcttcaagca gaacagttcc aggatgaagc ggcaaaaatt ttttaacaac cattgtccaa
   109801 tttcctcatg gtaaccatca tttgcaatat gtgaaccgcg cgcaaacacg ttaccatttt
   109861 tttatcgatt tcacctcttt tattcttctc tctccttaca agggattttt ttaattcttt
   109921 gccttacctt tttttcttcg taattgttga aacaagagtt cagggatagc gcttgcagtc
   109981 aaggttgttc ccttgatggc tcatgccatg gcgacctgcc agagagcggc tgatcgaata
   110041 tatcctgaag atagcttgtg aaatctcaaa acctggtctg cgtaacaagg cacatatcct
   110101 cttgatttca aataagtatg gagtgcgtag ttttgacgtg acggaaaaac ctgctgtggg
   110161 aacgctctca attcgtcgtt taacctgtca acatcatgcg gatcgttgtc ggcggacact
   110221 cctgattatt actaagataa caagctgcac ccgttgcgtt aaccgcatgg tttacagctt
   110281 gttatctctt tattttcagg atttcgatga accacccttg ccgggtttat cagcgcggca
   110341 actctttgtg catgtcgaaa ttcccagcag ggtataaagg ggacaaaaac ctgcaaatga
   110401 cgtcagaaga ggaacaattc caacagctcc ccaccacgac tgtgttgcga agcctgcaag
   110461 tatgatggca actccgacgc cgacacggat ttttttatcg atttgtccaa tattctgttc
   110521 cataaattct cacttgtaaa agatgaacca gcctcgctgg ccataaaaag acaacatatc
   110581 gctcgaagtt acaatctctt ttcatgagaa gcaatctttc tcttacaact atttttcgca
   110641 accgtatcgt atgataacgc tggtgagcaa aatttcaatg gtactgcaag gtagaagagt
   110701 ggtgactgga aaggtctgtg tcttgatttg atataatttt cgctatcatt caggagtaat
   110761 tgtgccatat gatgagaaca cctctttaat ggaaacattg ttgatgagtc atgaaacggt
   110821 tatttctttt tttttgtgtt gggttactgt ttaacacgga atcaaatgcc acgacgaatg
   110881 ttctggatgg tcaagcgatt ttcatcagaa actgcagtgt ctgccattct gttaacccac
   110941 caccaaaatc agcgccgcct attgttcctc ttgcctccca ctatcatttg cgttttcaga
   111001 caaaagcaga gggcgtcaat catcttgttg ggtatttaca atcaccagac aagcgaaacg
   111061 ctattgattc acgagccatt gcaagatttg gtctcatgcc ggcaagtcca ctgtcggctg
   111121 tcgaattgaa ggctgttgcc gaatgggtct gggatcagta caaccctgct atgggcagag
   111181 gccggggatt cggagggcag ggagcagggc ggagacgaat gaatccgtag tgagctatcc
   111241 actgaattgc tgcagctctg gtgaacaatc ggcagccttc ggttgctgga tataaacgtt
   111301 ttttttatca ctctgcacga tcacatcaat accgtcagag agggtttcag gcggtattga
   111361 tgcagatttt tttttgattg tttcgttatc ttatcgtaca tttacgatga actaaaaaag
   111421 aggattatgc aaagatcatt gttgaccgtt gagtacagtg gagaggagga gtctcttgcc
   111481 ctctttgcca aggcgctgag tcatccggtg agagtaaaga tactgacgct tcttgccagt
   111541 caaacatgct gttttaccgg tgagttaaca gaactgattc ctatggcgca gtcaacaatt
   111601 tcacagcatc tgaaagctct gcttgaggca ggcctgatac agggagagat aaacccgccg
   111661 agagttcgtt actgcattca tcgcgaaaac tggcggaaag cctactcggt ttttgagcgt
   111721 tatttcaggc ccgatcgggt atttggctgt aatcattgct gaacacaatt tttttcataa
   111781 tcaatcattt gtaataaacc cttaacagaa aaaaatgaaa aagataaaaa ttcttggcag
   111841 cggctgtgca aagtgcaatc aactcgctga tgcggtgaaa gcggtaattg ctgcggaagg
   111901 tattgatgca tccgtagaaa aagtggagga tatgcagcag atcatggctt acaatatcct
   111961 ctcaactccg gcccttgtcg ttgatgaacg tgtagtttgt aaaggccgca ccccttctta
   112021 tgatgagctg aaagagatgc tgtcagccaa accacagggc tgttgctgcg gttctcatgg
   112081 cagcaaggaa aatggcaaat caagctgctg ttaacagcta tctgcccggc aggatgaaaa
   112141 gagaacagac gataactcaa tagtatcaaa aacgatggaa agcatgggac aacaatcacg
   112201 caaagcgctt cgtatggaaa gcgtgaaatg gatttccgct gtttttgttg caggagggct
   112261 gtggttcctg gtttacaata atctggaatg gtttgccgcc ctctctcttc agtttgtcgg
   112321 aattacccgg acaagcagtt ttggtgaggc gctcttcttt ttcatctatg aggtgccgaa
   112381 agtccttctg ctgctcaccg ctgtggtgtt tctgatgggg gttgtgcata ccttcatctc
   112441 tgccgagcgg acgcgggccc ttctttcagg tcgtcgtatc ggtgtcggca acattatggc
   112501 ggcaagtctc ggcattgtga cacccttttg ttcctgttcc gcagtgccac ttttcattgg
   112561 ctttttgcag gcaggggtac cacttggtgt taccttttcc ttccttattt cagcgccaat
   112621 gatcaatgag gttgcccttg cattactctt tggtatgttc gggtggaaaa ttgccctgct
   112681 ctatatgggg atgggactca tgattgcaat tgttgccgga ctggtgatcg gcaagctcaa
   112741 gatggagcgc tatctggaag agtgggtgca gaaactgcag cagagtcagg tttctgccga
   112801 agcggaggga gaggtgataa gctggccatt gcgcctgaag gaaggagtca gccatgttcg
   112861 agagattgtc ggcaaagtct ggctttatat cgtactcggc gttgggcttg gcgctggaat
   112921 ccatggctat gtaccggaaa actttatggc ttcattgatg ggaaaaagtg tctggtggtc
   112981 ggttcccgtt gcggtactga ttggtgttcc catgtattcc aacgcagcag gtattcttcc
   113041 cgttgttcag gcgctgctcg gcaaaggggc ggcacttggt acggtaatgg ccttcatgat
   113101 gagcgtcata gccctttcag ccccggagat gatcattctt cgcaaagtgc tgaagcctca
   113161 gcttatcgcc gtgtttgccg gcgttgtggc tgtggggatc atgatcgtcg gttttgtctt
   113221 taatcttgtt ttgtgaatgc attcgaactc gtcatatcaa ggaatgtaaa ccctgagctg
   113281 ccgatatgta gtccttcctc agctttataa gagcacatgc agtcaagtaa tggagcttta
   113341 aaacaataaa acagcaatga aaaaatcaat cctgatcctc tgtaccggaa actcctgccg
   113401 tagccagatg gctgaagggt ttcttcgttc attcgactcc tcacttgaag tttattctgc
   113461 aggtacgaaa cctgcagcaa cggttcatcc ccttgcggtc aaggtgatgc gtgaagagtg
   113521 ggttgacatc agtacaaacc tcccgaaaag tgtcgatacc tttcttgaaa aggcttttga
   113581 ttatgtaatc accgtatgcg acggagccaa cgactcctgc ccgatgtttg tcggcaaggt
   113641 ggaacatcgg ttgcacattg gctttgacga tccggcagag gcaacaggaa caaaagagga
   113701 ggtacttgcc actttccgcc gtgtccgcga cgaaataaat cagcgcttca ggcagttcta
   113761 taacgaaaat ctgaaaggaa aataactttt taccgaagca agcaacaatt tcgagcttgc
   113821 catagccgtg gctgtagcag ttttcggcag caatttcggt gaagcttttg cggcagttat
   113881 cgagcctctt gtggaagttc cagccctgac tgcactcgtc aatgttgttc cattactctt
   113941 tatgccacaa gctcaggcga gttgaagctg ataagggccc accattcgaa ggtttcaaga
   114001 ttgaccgtct ggatggcttg ctgaacgatc tttctgaact cttcaggagt tgtgcatttt
   114061 attgcatttt cttcaagtct ctccagctcg acggccattt tggttgaacg tgttgcaatg
   114121 cgttcatact ccaactgttt gctgatggca tggattgctg cgccccatgc gggcaaggtg
   114181 attgcgagaa atgttcccca attgctgaaa taataaattt cacgaccgtc ttcgatatgg
   114241 ccatgaccta ctccggagag atgtaacaca gccattgcaa gggttataca gaaaagaata
   114301 agcacggttc tttgcagttt gtgttcgacc tgttttttcc ttttggcatt ttttttgtgc
   114361 cattcttttt gatcggtcag ccatccctta attacaaatc ctttaacagc ttctaattca
   114421 gccgaactct tgaggttggc gagaacgtcc ttgacctggc ctgcaaccag gaaatcaatc
   114481 cagtttttcg gcttgttata aaatggcagg gtttgtgatg attgtttcaa ttcggaatca
   114541 ggattttctt gtgtcacgat ggtaaacatg atggtgcgaa gctgttcggc aagaaaccgg
   114601 tagtcgatcc atttttcatg ccagcctaat atattactga aaataagtgc agcaacaaca
   114661 gcaatcattg agtagatttc aaaccagatg atccatagtt catgaggcct gaaaatcacc
   114721 tgacccacca caatggttac ggcgattgca gcaaaaaggt ggatagcttt gcttgtccga
   114781 acatgccatt tttggtaagt agcagcacgc tggtcggcgt gaacataggt tggtataagg
   114841 tgatccagta acggttttat atgagaatag gggagtgatg tggttttagc caaatcctta
   114901 agttgccttg tgcactctgc tattgccgtc tctatcttgg ccctggggcg taatgtatat
   114961 ctgacaaatt cggcaaaatg aacatagttg attgagagcg tttttgcctt gctgggtaga
   115021 ggatgctcct cgtagaatgg tttattgtta tcttcttcat cactgtgttt cggtgtaacg
   115081 agcagcgttg ccggagctga aggattgttt ggatcaatgc gaagaatggt gcggccccat
   115141 gtgagcgcat acttgacaat atcggcagtt ccccccgtcc cccccgtccc tttggctata
   115201 tttccatccc agacggtaat cagtatctca caggcatcga caacctcctt tccgcattgc
   115261 aggtattttt cgttacgatg atcatctttg aaattacccg gtttttcctg actacactga
   115321 tgttgaaaga tggagacttt caaaagctct tcgaactctt cccgatcagc tcctttttcg
   115381 aaatcgttgc gatatgcatc aatatcgaag ggcaggaaca ctttcaggcg ggagttgggg
   115441 agtttcagga ttgatcgggc gaccatgcgg tcggcacctt tggcaagagg agaaatggct
   115501 gtccatttga caagaatatc cctactcttt acaaataatc cgttaagata tacaaccagc
   115561 cgctccacgg cttccgctac agctttttcc tgtatcaggt tccggtgacc ggtgactcct
   115621 atgcggagtt cataggaatg gagatccgac ttactttgca ttgcgattcc gatcagcgtt
   115681 agtgtagtga atttatcaac tcaatgagtc agttttacaa tggtataccc ggcttttctc
   115741 aacatgcagg ggatgctctc tgaaacaagg cgcctgtcct tgtctttctc ctcttcagtc
   115801 aatcttctat catcccattc aacaagcaat gcatggatct tgttatcttt gtcggttgtg
   115861 gtgccatgct tccaactgtc attgaatttt gcctgcatcc accgttcatg ttccagcttg
   115921 gccatctttt ccagaatatc agttggaaac acaaaatcag gttcgttgtt gcgtcctgga
   115981 accatgacgt acccaaaacg tgcaagtttg tttggaatgt cgcgcacagc tccgcgattc
   116041 tgttccttct cgtgagatga cagatcgtca taatcgacca gtgagctgtg cgttttcgga
   116101 tcagcctcat cgttggtttc ccctccccat acgtatcctt tatctctctg attcttgcaa
   116161 aaaatgtcgt gattcaattt ggctaatgtt tcgagaagtt ctccctcaag ttctaattga
   116221 tgaagcagtg cgataaaggc ttttggatca acatgcagtg agagttgctc ttctggagga
   116281 aggtatgaac ggttaaaata ggttgcattg ccaagacggc tcatggcgat aatcgattcc
   116341 attgaacggg agccgtggcg gtattcgtcg acttggagaa atgcgcgaag gattccgtta
   116401 tcgatttgaa gcagcttttt ttcattaagc aattgcgggg tttctctttc aaaaagggag
   116461 cgcagaagga gtgcacggcg aacaatatag aatggatcac cttttttatc tgcgttttga
   116521 ggattcgggc cgagcacatt gagaaatcct ttcagtcggc tgagaaagtc aggacctttt
   116581 gcatccgcaa gcttttttgc ctcttcaggg tctgttgctt ctgcaggaag gcttgggtta
   116641 tcaggttttt gtgcaagttt tttttcagag aacagtttaa taaaggaatc aacgttggga
   116701 aaagtaccgc ctgcaaaaac aaaaatagct ttgccaatag ggtgggtgat ttggccttcc
   116761 tgaaattttc catcctgcat cggtgctaaa aagaagcgta gccagccgag ttttttattt
   116821 tcaagcgttg aatcgaactc atcccagaat accagcggta tttttccgga taatccgata
   116881 tcacgaatct ggtgaaaagc gttgatcagc tcgtccgggt cattgaattg ggagagatta
   116941 aaggtcaggg ttttttctgc gattttttcc ggattcgcaa ctaaggcgat ttgctcaacg
   117001 gcaaatgatt tgccagaacc gggagggcca aaaacggcaa ttgaaagagg tcgttctttt
   117061 ttctgtgtgc aatattcacc gatcagactc tgaatgcttc tcagtgactc tatctcctga
   117121 cgatctaccg ttacaagttt tccgaatttt ccaatcggca cattttttaa ggtatttttt
   117181 gttccttgaa gaacaatcgt ttcacttaac gactcaaggc tgtcgtgaga gcttgcagca
   117241 aggatagtcc agtgtagtag ttgagatgaa ttcttcaccg tgcttgcttg cagttcagcc
   117301 tcagccagtg gtatttcagc gttttttaga gttgaaatga caccttcagt agggaattgc
   117361 aggcgggtta ccggttctgt tccaccatca tatccgaccg tttgcaagtg tcgcatcgcg
   117421 gttacgccgc actggactcc ttgtttaaag tcaggagcat cacgattgag caggatctgg
   117481 aaaacgaggc ttgctaccag agtcgatgtt ttgccgatca tcatcccttt tccgggcgcc
   117541 cattcaccct ccatgaaaag cggatcaaag agaagtgttg gtttcttccc ggagttgtgg
   117601 cgccccggta tgagtaacgc cccggttgtg ccaaatgaga cgatacagta cgctgcattg
   117661 gtcaggccgt tcacctccgg gttatgggtc agctcccagt tgagttcctg tgcagttttt
   117721 tcccatgaaa tccgggcact tacctgaatt ttggattgcc gtaaatcatc aatagtcaag
   117781 acagcgacaa ggcgatcaga cactttggca acaagatggc tccataaatc tccttttgct
   117841 acaggcgagg acatctttac aataatccat ggatcattta cattatgagc aggctcactg
   117901 attgcttcag gccaattcgc cttgttattc ctgaagccaa ggttgctgtc gtcgatgaca
   117961 ataatatcag cgtttgcaga tcgcttcggt acaggattgc cccgatgttc tgcaactccc
   118021 tcggagggca ggtcaagacc gagaaagcgc tcaacccgcc agtgaggttc actccgttca
   118081 gttttctcgg gcactttatc gcggtattga gcccagactg catagctatg gacatagcaa
   118141 gtgttgaaaa gggtaaaaga ggcttgcgca ggtgtatcgg ggcttatcac cttaacagta
   118201 tacggaagat cactctccaa ttgtttcgtc atagttgtga tgagttcagc aagcagagca
   118261 gcgctgccat actgccagtt caagttgctc ctcgcctcac cagtccattc ggttgcttcc
   118321 tgcgatggat gtgcgtggcg tgcaatgttc cagtccattg taacatcacc agtaacgaca
   118381 accaataatg cgttcttgtt ttgctgcatg aagagcggca tttagatgtt aaaagcaact
   118441 acagatatcc gggagtgtcc cctgccacca actctgtgat tttcaacaac gaagaggacg
   118501 cctgaccgta taatacaaaa aaaagattgt gttaacttgg cagtaatgtg tttgtatgat
   118561 gtgcccgctg agtctcgaaa gtaagttgat tgctgttcgg gcttgccgat cgtcggatgc
   118621 gaaaaaatat aataaagcta atcaattagc tttattattg gcatatgctt ataatttcct
   118681 gtaaatatca gtcgctttgt tgtaattgca tgttgtttat gctttaaacc agcatttatc
   118741 agcttctgat acacttggca acgtcctcaa gtctgctgat gttagatttg cttttgttcc
   118801 gagagagaga cagatttttc cgacagcact gcgtgccgga atggaagagg gtttaagaga
   118861 taaaatagtc cctgacaagt aatcttccgc ttgcgattat tactttggat gactcataac
   118921 cgttcaggag aagagtaaag aaaaaatttt cagaaaaata tgatacgaaa aatcgctgtt
   118981 tttacttccg gtggtgatgc accgggaatg aatgctgcaa ttcgggccgt aacccgttca
   119041 gcaatcgtca acaagcttaa agtcacgggt attcgtcgtg gttaccaggg gatgattgaa
   119101 ggcgattttg ttgcactgag atcttctgat gtcagtggaa ttcttcagct tggaggaacc
   119161 atgctgcaga cagcacggag tgacgagttc agaactgcgg caggtcgtga aaaagcttat
   119221 cagcaactga aaaaagccga aattgatgct gttgtcgtta ttggtggcga tggctcattt
   119281 acgggtgcgc tggtgatgtc gcaggaatac aatatccctt ttatcggaat tcctgctaca
   119341 atcgataatg acatgtatgg gactgattat accatcggat atgaaaccgc attaaattcg
   119401 gttgttgaag ctgttgataa aatcagggat acggccagat cgcacgggcg aattttcttt
   119461 gttgaagtca tgggtcgcga agcaggttta ctcgctttga ccagcggcat tgcctgtgga
   119521 gcagaggtca ttttgattcc tgaatcaaat gaacagcata ttgagcttga aaaatttctg
   119581 cataaagggt acaagaaaaa ggagaccagc gggattatca tggttgctga aggtgatgaa
   119641 gctggcggcg ccatgaaaat cgccgaaaaa gtacgtaacg aacaccctga tctggatgtg
   119701 cgcgtatcaa ttcttggtca tattcagcga ggaggcagcc caacagctaa agaccgggta
   119761 aatgctacaa gaatgggagt tgccgccatt gaagccctgc ttgatgatca gaaaagcatg
   119821 atgataggca tcaccaatga aaaaattgtt catgttcctt tcaacaaagc ggtcaaatta
   119881 aatcacagca tcgataacaa tctgcttgaa atccataagc tgatgaaccg ttaatggttc
   119941 ttgttgatgg tgaaaaatga tatgatggtt tgtcagccac ttttcctaac ccttgagtga
   120001 ttccgttatg ttcacctttc ttcatgcggc agatattcat cttgatagtc cgttgaaggg
   120061 gcttgaagcg tatcaggatg ctccgctgga gcagatacgg ctggcggccc gacgggcttt
   120121 tgacaatctc gttgagttgg ctctcgatga aaaggttgcg tttgttctgt tggcaggtga
   120181 tctctatgat ggcgactgga aggactataa caccggcctc tattttgcga accggatggg
   120241 acggctgcgc gaggcgggta ttccggttgt catggtctcc ggaaaccatg atgcggcaag
   120301 ccagatcacc agatcactga aactgcctga caatgtcacc ctcttcccgc atcggagcgt
   120361 tggaaccctg ctccttgatc actatggtgt tgccattcat ggccagagct tctcttcccg
   120421 atcggtgatg gatgatctgg ttcgcaactt tccccagggt gatccggcgc tcttcactat
   120481 cgggcttctc cataccagcc tgaatggtcg tccgggccat gagccgtatg cgccctgcac
   120541 gctggatgcg ctccgctcaa agggttacca ctattgggcg cttggccata ttcatcagcg
   120601 tgaagagatc tgccgcgacc cgtgggttgt tttttccggc aatattcagg ggcgtcatat
   120661 tcgcgaaaca ggccccaagg ggtgtacgct ggtctcggtc gatgaagggc gtgttgtctc
   120721 agttgaagag cgtgagcttg atgttcttcg ctgggcgctc tgccgggttg attccacccg
   120781 atgcgatact gccgactccc tctgcgacct tgtccgtgac gcgtttgaag aggagagggt
   120841 aaaggcggat ggccgtccac ttgccgttcg attgatcgta gaggggataa cagcgcttca
   120901 tggcgaactt cacgaggatg cgcttcaatg gagtgaggag tttcgggctg ttgcggcaag
   120961 ccttggtgat gtgtggattg aaaagatcat tatgaaaagc ctgaagggtg cagggccgag
   121021 ggtgcagggg gcagatgact ctccggtaga ggctttgctg caatcggttg aaaagcttca
   121081 gtttgaagag tcaacctttg tcggccttgt tccggaattt gaaaagctcc gcaccaaact
   121141 ccctcctgag ttgctgagcg atggcgaccc atttaaaccg ggtgaggagg agctgaccgc
   121201 cctgcgtgaa gaggtgaagg agctgctgat ggcaaagatc gggcatggag gtcgtcatga
   121261 aaattaaacg gctggagctg aaagcgtttg gccctttttc cggtcagctt cttgatttct
   121321 cttctccgct tcccggtctg cacattgtgt atgggcccaa tgaagccggg aaaagcagcg
   121381 ccatgagagc gcttcaggcc ctcttttttg gctttcccgt acgcacctcc gataattttc
   121441 ttcaccagaa ccagcaactt ttggtgggtg gctgcctgga gggaggagat ggcacggaac
   121501 ttgccttttt tcgccggaaa cgaagcgtga aagatctctt cgaccagcac gacaatccga
   121561 ttgagccatc agccctgacg ccctggctgc atggtattga aaaagagctt tttcttgcgc
   121621 tttacggtat taaccatgag acgctggtta tgggagggca aggcattctt gaccagcagg
   121681 gagaggtggg caaggcgctc ttcgctgccg gggcagggct tgcctcactg aaaccggtca
   121741 ttgatgagct tgaacgggaa ggggagagcc ttttcagacc acagggttca agcaggttga
   121801 ttaatgaggc gctggctttt cacaaggagc tgctgaggca atcgaaagag gtcacccttt
   121861 cggggcgtga gtgggaggag catcgtcagg ctcttgatga tgcactgaag aggctgacgg
   121921 agcggcaaaa gagaaagcag gaactggaga ccgaaaaaag aagacttgag cgtttgcagc
   121981 aggcgctgcc tgatctttcg gatcgtaaaa acctgctgcg gcaactggct gaactgggcg
   122041 aggtcacccc tcttcctctg gacttcagcg agcgccgcac aacccttgaa cagagggaga
   122101 gagaagcccg tattcaccat gagcaggtca ttgcaagagt tcaggcgctt cgtgaaaaaa
   122161 tgggcggact atcactgaac cggactctgc tcgatgaaac tgttgtgatt gatgaactct
   122221 atcagcggct tggcgagtac cggaaaggca aaagtgaccg tccgcagcgc gaagggcagc
   122281 gcatcagcgc acgaacggca gcggcagctc ttctccggca gatcaagccg gaattaacca
   122341 tcaacgaggt tgaaagtctc cgtcccggtc tctcgaagcg cagaagggtg caggagcttg
   122401 cttcccgcca tgaagcgctt ctccagggaa accgcaatgc caagcttcaa atgcaggaga
   122461 ttgaaaaggc attggagagg gttgaaggtg aaagagggca gcttccacct gctactgaaa
   122521 ccattcagct ttcacgggca cttcttgctg ctgaaagggt cggggatatc gatgctcaga
   122581 tcattgctct ggagcaggag cagcagagag gcgagcgtga gtgtcatgcg gcattgcacc
   122641 gtctcgctct ctggaacgga gcactggaac aggtgcttca cctgccactt cctttggtgg
   122701 aaacggtaaa cctttttgat gaggagttcc gtgctttgag cgatcataaa cggcagcttc
   122761 ttgcagaaag ggatgagctg gaaaagcagc agatagtggc tgaagaggcg ctccgtgatc
   122821 ttgagtttgc ctctgacgtt cccggtgaag aggagctggc aaagaagaga agccgacggg
   122881 agcagggatg gcaacttctg cgtcgtcaat ggatcaatca ggaggacgtt gctgaagaga
   122941 gccgcagtta tgactcccaa cacccgcttc cggaggccta tgagaggatg gttggcctgg
   123001 ctgaccagag cgccgaccgc ctctatcgcg aagcggagct tgtccaaaaa catgcaacac
   123061 tgaaagctga ggcggaaaag agtacaaaaa agctggctgc gcttcatgaa aaagaggaaa
   123121 gtgctgataa tgctcttgcc gcatttcagc gccgctggca gaaacaatgg tcatcatgcg
   123181 gaatgacacc cctctctcct cgcgagatga gcgcctggct tggctccttt gaacatctgc
   123241 gcatccaggt gcgggagcat cagaagagcc agagagagtt ggatgaaaag gtggaacgga
   123301 gaggggtgtt gcggggagcc ctcctgaagg aacttgctgt ttcagatgat gttaaaagat
   123361 tccctggaga agagttgcag gagccactcg actatacccg atctcttctg aacacttttg
   123421 aaacagttca gaaaaagcgg gagttgctgg acggcaaact tcgtgatggc caaaaagcgc
   123481 tggaaactgc tgtagagaag aggaatcggg ctgatgagga gctgaaggaa tggcaaaggg
   123541 agtggagtga tgcccttacc cctctcgggc ttgatggcag ggctctccca tccgaagcgc
   123601 ttgatttcat tgaaacgctg cagagctgtt ttgaacgact caaggaggct gatgatttcc
   123661 gcaaacggat agagggtatt gaccgggaca caactgaatt cgaaagggat gttgcactgc
   123721 tggtgcagaa gattgctcct gatcttgcag gctttgaagc ccatcctgcc gtcacggaac
   123781 ttaaacttcg tcttggtcgt gccagtcagg agcaggctgt cctgaatcgg gagagtgaag
   123841 agctggagtc actcgaaaaa acccttgtca caacgcaaac tgatctgcgg agttgcgaag
   123901 aggagcttgc agcaatgcgt cactctgccc gttgcgaaac acgtgaggag ttgattgtgg
   123961 ctgagcagcg ctccgcgacc tggataatac tttcaaaccg gcaacaggag ctggaacgga
   124021 atctcttccg tattgccggg ggcacaaccc ttgccgatct tgaacttcag gctgaatcac
   124081 tcaatcctga tgaacttcca ggaaaaatcg acaccctgaa caaggagatc gtcagcctgc
   124141 tcgatcctga aatcaatcag ttggcggaga gcgttggccg gaaaaaaaat gagcttgagc
   124201 gaatgaatgg cggcagcaaa gcggctgagc ttgccgaagc cctgcaacac tccctgacaa
   124261 aaatccgtcg tctgaccgaa cgctacatcc gcatcaagct ggccacaaaa atgctgcgtg
   124321 acgagaccga gcgttatcgc caggataacg aggcacctgt gctgaaaatt gcctcccgct
   124381 atttcaccga gctgaccatg ggctcctttg ccggcctgcg taccgacagt gacgaccatg
   124441 gcaaactggt tctggccggt gtgcggccaa acggaagctg gctgcaggtt gaagcaatga
   124501 gttccggcac ccgcgaccag ctctaccttg ccctgcgcct tgccaccctt gaatggcgga
   124561 cagagtcaag cgaacccatg ccctttattg ttgacgatat cctcatcaat ttcgacgacc
   124621 gacgttcaca ggcaaccctc aaagcactca gcgaactggg agaaaaaagc caggtgattc
   124681 tttttacgca tcacaggaag atcgtggaag cagcaggaga gcccatgttt gcaggaaaga
   124741 tatttatcca tcagcttggg gaagagttat gaatagagag cccttcagtg agtaaatgtg
   124801 tggcgtgtaa caggcgtaac cgctattgtg ttcttccgga aacatgatgt atctttatcc
   124861 ttttcgtatc gttcatatga tacaatcagt caacatcgtg taaaaaagga gaattgccat
   124921 gttcagaaaa ttgtttttag tcgttgtcgc tctttgttgt acctcgacgg tagcgcttgc
   124981 cggtaacttt aggctcacaa gcccaacgat tcaatccgga gccaccctca ccgaggaaca
   125041 agtatttgat ggctttggct gtacggggaa aaatcaatca ccagcgctga aatggacagc
   125101 agggccgaat ggaacaaaaa gctatgccgt taccgtgtat gatcctgatg ctcctacagg
   125161 ttcaggctgg tggcattggg ttgtctacaa tattccggca agtgtgaccg aattggctta
   125221 tggtgccggg gatgcaacag ggacgcttct gcctccggga actcttcaag gtcgtacaga
   125281 ttttggtacc cacacatttg gcggtgcatg tccaccaaaa ggcgataagc cccatcgtta
   125341 catttttacc gtctatgcct tgaaaattga aaaaattgat gctcctgccg aagcctccgc
   125401 tgcattgatc ggcttcatga ttcatgccaa tacccttgca aaagcgagct ttacagccaa
   125461 atacggtcgc tgatcactca ataaacctga atggcagaga tcctcttctg aaaacaaagg
   125521 agaggatctc tgctggcagg atattttcat tgttagtcct ctcaaggaga acgctgaaat
   125581 gagtaaaatc aatacgcttg tatgtccggt tgcattgtca ggctctctcg ataacagcat
   125641 tcgaagatgg ctgcagaacc ctcggaaaac aagaataatg accaaccact ccagcgattt
   125701 gacatccaag ctgttatggc atgtattttc gtcgttaacg aaatgacttt ccaacctgta
   125761 aatcgttata aaaggcatca ctattcctgt gtacttccga aagcatggtg tatattgaac
   125821 gtctctccgg attgttaatg tgatgcaacc tgtcaacatg ccatgaaaaa cgagcagcaa
   125881 acccgcatcg aattgattga caggatgtta ctgcaggcga gctggaacgt gaacgatcct
   125941 ctccaggttg tagcagagtt cgatattctt gtcggtttgc ccgaaggggt gcaggaaccc
   126001 cgcactcctt atgagggcca tcagttcagc gactatgtgc tgcttggaaa ggatggcaag
   126061 cctcttgccg tcgttgaagc aaaaaaaaca agtagggatg ccgcaattgg ccgtgaacag
   126121 gccaagcagt attgctgcaa tatccggaaa cagttgggcg tcgagcttcc attctgtttt
   126181 tataccaatg gccttgagac ctttttctgg gatatcgata actacccacc acgaaaggta
   126241 atcggctttc caacccgtga cgaccttgag cggttcagct atatccgcag aagccgcaag
   126301 cctctcaccg aagaactgat caatacagcc atcgccggac gggattatca gattcgcgcc
   126361 attcgatccg tcctcgaagc cattgaacag aaaaagcggg acttcctgct cgttatggcc
   126421 accggcacag ggaaaacccg cactgcaatc gccatggttg atgccctgat gcgtggcgga
   126481 catgccgaaa aaattctttt tctggtcgat cgcattgcct tgcgtgagca ggcgctctcc
   126541 gccttcaagg agcatttgcc ccacgaacct cgctggccca acagcggtga aaaggttttt
   126601 gcaaaagatc gacgcatcta cattgccacc tacccaacga tgctcaacct catcagggat
   126661 gaatcatcgt acctttcacc ctctttcttt gacttcattg tcgtagacga gagccatcgc
   126721 tccatctata acacctgggg ggagatcctc gattacttca aaacaatcac cctgggactg
   126781 acggcaaccc ccaccgatat tcttgatcac aacaccttca acctctttca ctgcgagaat
   126841 ggccttccaa cttttgccta tacctatgaa gaggcagtga acaatattcc gccatatctg
   126901 tgcaatttcc aggtgatgaa aatccagacg aaattccaga tggagggcat cagcaagcgg
   126961 acaatctccc ttgaagatca gaaaaaactg attctcgaag gcaaggatat cgaagagatc
   127021 aattttgaag ggacgcagct tgaaaagcag gtgatcaatc gggggacgaa cagcctgatc
   127081 gtcaaagagt tcatggagga gtgcatcaaa gaccagaacg gcgttcttcc cggaaaaacc
   127141 atattcttct gtgccaccat agcccatgca cgcagaattg aggagatatt cgaccggctc
   127201 tacccggaat acaaaggcga acttgccaag gttcttgtct ccgatgaccc ccgagtctac
   127261 ggcaagggag gcttgctcga tcagtttacg aacagcgata tgccccgcat cgccatcagt
   127321 gttgacatgc tcgataccgg tatagacatc cgggaactcg tcaatctcgt ctttgtcaag
   127381 ccggtctact cctacacaaa attctggcag atgattggcc ggggcacgcg gcttcttgaa
   127441 ctcaataaaa tcaagccatg gtgcaccaaa aaagagctgt tcctgattct ggattgctgg
   127501 gacaacttcg aatacttcaa gcttcagccc aaaggcaaag agctgacaca gcaactcccg
   127561 cttccggtga aactgttcgg gctgcggctc gacaaaattg aatatgcgct ctcaatcggt
   127621 aacacggcca ttgcagaacg ggaaacggta aaactgcgta aacagattgc cgggcttccg
   127681 catacctcag tggtgatcaa agaggccgca tcgcttcttc accctctgga agaggagaac
   127741 ttctggatat ctctcacacc ccaaaagctg gaaaatctga gaagcgagat caaaccgctc
   127801 ttcagaaccg tctccgatgc cgattttaaa gccatgcgtt ttgagcggga cgttctggag
   127861 agttcactgg cacaacttcg cgaccagaaa gagcgctacg acacgctcaa cgatggcata
   127921 gccgagcaga tcagccagct tcccctgagc gtcggctttg tgaaacaaga agaggaactg
   127981 atacgggccg ctcaaacgaa acagttctgg aacaaggcta cggaagagag cttcgacgaa
   128041 ctgattgaaa aactctccca gttgatgaag ttccgcgagc ctgatagcgg cgcaatcggt
   128101 caagttcacc tgaacttgca ggatcttctg caccataaag agatggttga attcggcccc
   128161 cggaatgagg ccgtcagcat tacacgctac cgcgaaatgg ttgaatcgct cattaccgaa
   128221 ctgacaaaac agaatccgat tctttccaaa atcaaggagg gcaaagagat ttcccctgaa
   128281 gaggccactg aacttgcgga gctgctccac gaagagcatc cgcacattac cgaggagctg
   128341 ttgcgtgccg tctatcaaaa ccgcaaggcc catctcatcc agtttatccg ccatattctc
   128401 gggctcgaaa ttctcaagag tttccccgaa acagtcgctg atgcgttcaa tcagtttatc
   128461 aaacagcatt ccaacttttc cactcgccaa ctcgactttt taaacctcct caaaaacgtt
   128521 cttgcagaac gtgaaaaggt tgaaaaaaga gacctgatca acgccccttt cacggtcatc
   128581 cacccgaaag gcattcgcgg ggtgttcagt ccggctgaaa tcaatgaaat tctggcattg
   128641 gcccggcaac ttgcagcctg aaccagtagt ttgccatttc aaagtaatga atgttaattt
   128701 atggaattta cttatatagt tacgattaac ttatattctc tttagttata tttttttaat
   128761 ggcttaacat gcgccaatta aacacaaatc aattgttatg ctgtattcag atatattgct
   128821 acatacgcac ttagaaggta gtgttacata tgagacatta aaaaaaatat gtattagaaa
   128881 ttctataaag tataatgaaa gaacgtttta tacgtattta aaaaaaacca ataaaattga
   128941 ttggggagcg tttcgagaaa tattttcatc tatatgtagc tcatttgaaa ataggaaaga
   129001 ttattttgat ttggtggttg actatggaaa aaagctaaag cttgaaggta taaatattgc
   129061 tgaatttcat ttttcgccat ggaaacattt ggagcgaggt atttgtattg aagaaataga
   129121 gtgtggaata tttgatgggc taaaatattt agaaaataat tatgactttt tatcgtgttt
   129181 aattgttgat tttgttagaa aagaaaaaga agatactaat tatataatgg attgggtaaa
   129241 atcctcacat agtagtcata ttaaagccat aggagttagt ggcggaattc cgtctgtaga
   129301 acgaaaaaat tatagtttta tttcggaaca agcgaaaaat atcggattga aagtagttgc
   129361 gcatgcagga gaaatagaac ctccaagctc aatattggat gcaattcagt gtttaaagcc
   129421 aaatagaata tctcatggca tcaattgtgt ttacgatcaa aatattatga gccttatcaa
   129481 agaatataat atacatctag aaatatgtcc aacggcaaat agctcaatag gtgttgtaga
   129541 tggttcgttt aatgaaatta agttattatt aatcaatgat attagttttt caattaatac
   129601 tgatgatgaa ttaatatttg atacaaatct taaaatggaa tatgataagc tttacacgaa
   129661 aggtattatt gactcggagt cagtattgag aatattgaaa aacacacgcg atcattcgtt
   129721 tatattaaaa aagtaatata atgaaaaaag taaaagggaa gatatttatt gttgggtcag
   129781 ctaaagagtt gatgcataat gaatcaactg ccgaaaattt atatcgtgtg tgttgtgaaa
   129841 atataactga ttggctttta gctgaaaact atgaaataca tttggcggcg acagtatttc
   129901 cgactgccga ctattatata ataaataagg ctaaaagtat tttcgatata aaaaataata
   129961 aaaatagagc tagaaataag ataaagaaaa taaatatatt tttggaaact gcacatcttg
   130021 acgaaactga gaagacaagc cctaatccac aatttgagat tattaaagaa attggatatt
   130081 atacacagaa ctcgtttagc ttatgggatt ttgtgcatag taagattatt gatagagttg
   130141 atttaatcat tattattggt ggcggctcta gttctccaag gataaccgaa ttatcgttgc
   130201 aaaaggataa agttgccatt aatttatctg attttgaaga caaaaaaaat aaatatgaat
   130261 acgatgttgc ctataaattc attgcagcct ataacttgaa ggcatatgga atagatgcaa
   130321 gtacagtcgc tttttttaaa ccagaaaatc ttgaaaatcc tgaatgcaaa gaagaattta
   130381 ttagaaatat agacataatt ataagcaagt attcgaattc caaatataaa agcgctttat
   130441 tttggttgat attaatggtt gtttttatta taacggctgc attatatttt cttccagaag
   130501 caattatcaa tattccgatt ataaaatgga aatttactat tacgatgaca atatactggt
   130561 cagcgatttt ggctggaata aatggctcga tatttagtgt tttctttaac aagaaatcag
   130621 gaaatggtat attggatgtt aaatatcttg tagctcgtgt agttgatggg tgcttccttg
   130681 ggttgggatt tgcatcaata tttaccctta tcgtgcagta ttttattatt gatatatcaa
   130741 gcgtttttag ttttatagcg ttttatagcc aacaaaaaaa tttatatatt catctcgcga
   130801 aatttattaa tgattacaat gatgcactta ctgataagtc aaaaacgttg atagctatta
   130861 ttagttgggt tattgggttc tcgccaacac tgtctaagcc cttgttaaaa gtaaaatcta
   130921 tttttaaata ttaatgataa ccgataaaat aattgtttca tttggtatgc cttctgcagg
   130981 caaaacaacg actttaaaag aaatgcgtaa aatagatgat agatacatgt attactatga
   131041 cgacgctatt actaaaaaag gttcatatct taattattta ataaataaaa tttttgtcga
   131101 ggcagagtat agctatttat atgagtttca ggtaattagt atggtgagta gatatgaaaa
   131161 atatatttct gctgtgaggc ctgcagttgt agatgagagc atatacaata cgaacgtgta
   131221 tacatgtgca ttatatgaaa taggcttatt aaataagcat caatattctg attgtataaa
   131281 aaggtatgac gtgctaatga aaaatataat taaaccagat gttatattgt ttgtaaattg
   131341 tgaattagat gatctaaaaa aaagaatatc taacagaggt gttgtacatg aatcttttta
   131401 tactaaagaa tatcttaatg cgctttacaa taatacgaat gagcttatca taaaactaaa
   131461 agaagatcat ttcgtttatg aaattaatac atcaatttat tcgcaaaaag aggcaatata
   131521 tcagattata aaagatagga ttatataaac gctctaaaag cgttgatgac aaagtaaaac
   131581 aatgttagtt atcaaggaat caggcttaaa ataactcaat attccggaac aacttcgtgt
   131641 tgagcgctta gaggtgtctc atcaacgccc ccttcacggt catccacccg aaaggcattc
   131701 gcggagtctt cagtccggct gaaatcaatg aaattctggc tctggcccgg caacttgcag
   131761 cataacatga cagaaaataa ccgcatcgaa tacaagcgcg agctgactga cggactggag
   131821 aaagaggtca tcgcattttt gaactatcat gacggcggca ttatctggat tggtattgac
   131881 aagcatggag ctgtctatgg cgtttcggag tgcgacgctc tgcagcttgt catcaaggat
   131941 cgtctcaaaa ataatattca gccatcatgc cttggtttgt tcgatgtcat tcacgaaact
   132001 cgtgaaggaa aagatattat taaaatcatc gttgccagtg gtaccgaaaa gccctattat
   132061 ctgcgcaggt tcggtatgtc ggaaaaagga tgtttcattc gcattggcag cgccagtgag
   132121 cccatgacgc agcgcatgat tgaagagttg tttgcccggc gtacgcgtaa ttcaattgcc
   132181 cgcatccgtt ctctgcggca ggatctcacc tttgaacagc ttaaaatcta ctatcaagag
   132241 gcaggtctta cgcttggtga caaattcgcc gcgaatcttg aactgctcac cgaggacgga
   132301 gtttacaatt atgcaggcta cctgctggca gaccagaatg gcaattcggt gcaggtggca
   132361 aaatacgcag gcacagacag ggttgatctg cttgagagca aggactacgg attctgttgc
   132421 ctggttaaaa cctgcaagca gatactcgat cgtctggagg gtgtcgagaa ccgtgtcatc
   132481 aataaaataa ctccccgtga gcgtatcagc cgaagcctgt ggggcaaggt tgcccttcgt
   132541 gaagccgtta tcaacgccat cattcataac gactacagca cagaactggt accaaagttt
[truncated: 7,841,731 more chars]
