# Supplementary material for: Exploring Viral Diversity in a Gypsum Karst Lake Ecosystem Using Targeted Single-Cell Genomics
Source: Genes (Basel). 2021 Jun 8;12(6):886. doi: 10.3390/genes12060886 (PMC8226683; doi:10.3390/genes12060886)
Supplement: Supplementary file 1 [file genes-12-00886-s001.zip › genes-1229203-SI/Table_S10_spacers.xlsx]

## Sheet: Table_S9
Table S10. List of CRISPR spacer sequences and spacer sequence matches in C. clathratiforme SAGs-associated viral contigs and other known phages identified in the consensus C. clathratiforme genome
name	subtype	spacer_position	spacer_sequence	phage_match
CRISPR1	III-A	1	CTGTATCACGCTTCTTTACTTGTAATCAGCCTCATC
		2	TTTCAATTGATAGCGAATAATCGCCGTTGATTTCC
		3	TTGATCATCAAATTGGTGGCAAAAGAAACCGCTGCTGA
		4	AGGCCTATTGTGAAAAAAACGACAGCAACAACAACGAA
		5	TGGCTTGCTCAATGCCGCATTCACTTCATCCATCGTCAAA
		6	TCAGCTCTTCCACGATACCACTCAATGATGTTGCGAATA
		7	GATTCGACTATTTCCTGATCGGACTGTCCATGCTTCA
		8	ATAACCGGGTTCCTATGCCCGCAGGCGACTTTATCAC
		9	TGAATTGACACAGTTCCCTCAGGATTGTAATCT
		10	CGTTGTTTAAAAGCAGCAATACCAACATTTTTATTGT
		11	GAAGCTGATGCGGAAGAAACTGTTGCCATCACAAT
		12	TAAGCCCCTTGAGCAAAACACCAAGAGCGCCATCAGGA
		13	AAAATGATTGACACCCCTCTACATTTCCATTCCATTGA	NODE_31
		14	AACAAATGAATTGGGTATATGTTTGCTGATTCAATTAGAT
		15	GATAGAAGCAATCTTGACTTTCATCAACTCAGTCCA
		16	TTAGCCCTTCGTCGGCTAACAAAACCACACCACCACCGAC
		17	TTTCATTGCTGATAGAATTTTTTGAGAGTTTCTGAAATT
		18	ATCCCGATCACTGTTTTCAGAATAGATACGATACGC
		19	ACGCCATCATGTTCAAGTGTGGTTGTGGTGTCAAAG
		20	TTCGTGTTTGGGTTGAGTAATGACATTGCTGCCAC
		21	CCTTTACTATTTACTTTGTACAACTCAATCGGTATAA
		22	AAAAACAACCTGCCTCGGTAGTGCTGCCACCTCCA
		23	CATCCTTGCCTTTGAATATTTTTCCTTTTTCAGCTG
		24	TTAGAAAAATGTCCTGCAAATCTGGTCCGGTAATT
		25	TAAATGAAGAAAAATCAACAAAAGCCTGTTCACTTA
		26	AGGAACGTCGTCAACAAGTTCAAGCATATTCATTGT
		27	CCACAGCATTTGTCACAGCTTGCATAGATATCCCGAT
		28	AACACCAAAAGAAATAGCTGATGTTATTAACAACACA
		29	GATATTGACTTTCCTCTACACTTCCTTCCAGCATAG
		30	AATCACGGAGCAACAACACCTTGCGTCGGTTTGGC
		31	AGAATTTTCTTCGGGTCAATTTTGGGGGAGGAGAAA
		32	AGATGCGTCGAACTACAGTCCGAAAAGCTGACAAGG
		33	GGAGATTGCACTTCTCTCCTTTTTATTCCGGACTTT
		34	TGAGTGATCTTGATGAAGTTCTGGATGAGTTACATA
		35	ACAAAATGATTCCTTGTATCCTTTGCGACATCAAA	NODE_77
		36	GATTGTTCCTTCAGTTATTGTTTCTGATGAATGCAG
		37	ATTGTCGCTGCCATTACCTGTTTTGCGGCCCATGCTTCAA	NODE_31
		38	TTACCCTAAAAGAGGAAAATTTTTTAACCATCTCT
		39	GCGGCAACATGGGCAAACGCCTCGTGCGTGCGGATAAA
		40	TCAATCTTTCGACCACCGGTAAGACTACGGAACACCT
CRISPR2	I-C	1	ACACAATGAGCTTGTTGTAGACGAGTGGTGTTAC	NODE_31
		2	CTTTTCCAGACAAGCGCCTTCTCAAGCCGGTAAG
		3	TTCGTAGCGGTAAAACTGCATCATACGGCCCT
		4	ACGGTCTCCCTGAGTTGGACCATCTTTGTGCTGC	NODE_113
		5	GAGCGTGACGCACGCGGCGGAACTCGCTACATAG	NODE_396; KT264813.1
		6	GTGCCTGAACGACCTCCGCATTTTCGTACCTGT
		7	TCGTCAATGTCAATGGATGCATGTGTTATCCCAC
		8	TTTTATCGGGATCCCGCTTGTACTGCAAAGTAAA
		9	TTTTTTACAGGTGCGGACGTACACCTGGTAACCAG
		10	TGTTGAAACCGCTATACAACGTTCAATGGGAGGT
		11	AATGGGAGGTTGTTCCCTGATGAAATAATCATTGA
		12	AATGGATCCCCGTCCCGAATAAAAACACTCCATA
		13	CGCAAGAAACCTGCGGCACTTGGCCTGCACTGCGG
		14	GCCCTATAGAATCCGCTGTGTCTTTTGCATATC
		15	ACGCCAGTAGACCGTTTCAATTCCAGCCTCATTGT
		16	CAAGAGCGTATGTCAAATACTGCTCACCAACGGGAA	MH617588.1
		17	GTATAGGGGGAGTACCCCCTATAACCCCCCTTCT
		18	GACAAGCTTCTGGCGGTCGTCGTATCGTCAGTT	NODE_113
		19	CATTGCAATCATCACAATCCATTACACCAAACGTG	NODE_113
		20	TTGTGTGCGCTTCGGCTGATGGAGGAATCATGT
		21	TGCAGGAAATCCGCCACCGCATGCCCCGCAGCG
		22	TGATTTACGCAAATTTTGAGCGGTTATTTTTGCAAC
		23	CATATTTCTCTGATTTGTAATCAGAATCGTATG
		24	GTCGATTTATGCGGTATCACTTGCTGAGCGGGAT
		25	TTAAACAGGGGAATTATAGCTATGCGGGAGTCG
		26	ATATAGTTCGGCGTGGATCGAGCTGGTTGTCTCG
		27	GCCTTGTCGGACATCACCGCATTTGCCCGTACCT
		28	CAGAGTGGTACGTAGCCGTTCTGATTTGTCACCG
		29	TTCTTGGGAACCCCTTTGCCGCCACATGCAGGTAG
		30	CTTCCGCGTCATCGACAAAGACCGGGCAGGTGAT
		31	AATAACAACAACACCACCGCCACCCGCTACGCCAC
CRISPR3	Unknown	1	TTGCAGAAATGCTAAACTTCTTCTGCAGCGATTGCAG
		2	TGGAAGAAATCAAGGCAATCTTCGATGCAGGGTACCA
		3	TTGGGATTGATGGAGCTTGTCAAGGGTAAGAAAGAAGT
		4	CGAAGGCAATCTCCCCTTATTGGAATGGGTCTGTCA
		5	AGTAGCTCCACCATATATTCTTCCAGAAAATGTGCAT
		6	ACAGGAAACTACAACTCTGCACAGGGGTATCAGGCT
		7	ACAAAAAGCCGTGGCTGATGTTATCGGTTCCGGTTG
		8	TCTAAACAGAATTTCGAGACCTCCGCAGACCCCAA
		9	AGATGGCAAAAGAACAAAGTTGGAAACACTTCGAAGG
		10	TTAGGAATGGGTTGCTCAACCTATAGCGAGGAAACAA
		11	AGTACGTCGCAAGATTCAAAAAGATTTACTCGATGA
		12	TGTGTACAAATGCAAGGTAGCGATAACGCATACCGGAAG
		13	TTGAAACAGAAGCTGCTCATAATATTATTGGATCAGGTGTT
		14	GAGGCCTTTCCTTTCGGGAATTATCATTGTGCGCA
		15	TTTGAGGTCCGGAGTTATGAGGTGCGGCAGATAGAC
		16	TCGACTGGGCAAAGACGCTCACAAATCGCGTCGGT
		17	TGGGGATTACTACCCTGTCGTGAGACGGGCGTTTAA
		18	CAATTGTTGAATGCTTTTTCCGAAGGAATGACATAAT
		19	GCAGGGACGGGGACTGGCTTGGGACTCTTGGTTAAAA
		20	CAGATAGCCGAAGCCCTGAAACGCTGAACGGTAAA
		21	ATAATATCAGGAGATTGAAGATGGCTATTATTGCAGC
		22	CTTGGAGGATGAATCTGTTCATCCAACTGGTGTTTT
		23	ACCGAAAGGAAAAGAGGGAAGGATAAACTTACTATA
		24	TGGGGGAGGCTTCCGGTTTTAAAAACGGAATTAGAAGG
		25	TGCGCAGATGCTTGTGTAAAGGGCGATATTGCAAACG
		26	CGGAGGGAATGAAGGGGACGCATCTTCTTGTGTTT
		27	AAAGGCGGAAGAGATTGTTGAAGTATTCCGGGCAAA
		28	ACAAAGTTCAACGTGGATGGTGAATACTCAGTGCAGG
		29	ACGGCCAATCCGGGAAACAGCATCATCGCTTTCAA
		30	CTTACACCTGGTTTCAGGGTCGAGTATGACTTCCCTGT
		31	ATTGAGTTCTATTCTTCAAAGGTGTTTGACATCTGG
		32	TTATTGTGGCGAAAGCAAGCCCATTGCTTTCAAAGT
		33	TTTAACTTCAAAAAGAGTCATGCCTGGCTGAATATTCC
		34	ATTAAATAAAAAACGCTCTTTTGAGCAGGAGGAATCAT
		35	AGGAAAAGCGCAAAGCATTATGAACCTCCGTGGAAA
		36	ATGTATGACAAGATTGTCGAAAGTGCAGGCAAGA
		37	CAGCGATTGCAGCAAAGAAGCAAGAGCTTATGGTGC
		38	CTGAATTATTACACCATTACAGGTGTAGAAAAATTT
		39	TTGTTTTCTCAGGCAAGCCTATGGGCGATGATGAAG
		40	TGAAGATGGAACTCTCAACACTGAAAGATTGTCT
		41	AGTGGGTAGAGCTTATGAAGCAGCAAATTGCCACCA
		42	CACTCCTGAGATGTCGAGGGGGGAGGGTAATTTGT
		43	TATGCAGGCCCGACGCTAAAACAAATCAGCGCTG
		44	ACCTCGGTGACAACCTGAAATGAAATTTTTCGAAATT
		45	ACTGCTGGCATAGAGAGCCTAACTGAAAGAATCAAAAA
		46	TTTTAATGTTGGTATTGGGATATTATTATGACTATAA
		47	CAGTTTGGGATTTATTATCTCGATCGCATTGTTCTTT
		48	TTTTGGGAACTTATTTAGTTGCGTATTTTGTTGATTT
		49	TTTAGTTATATTTGTGGCATGCTTATTTTCCGCATG
		50	TGGGACGAAGGATTTGTGGAAAAAATTTCCAGCTTTAT
		51	TATGGAGATGGATTAGCCATCTCAACAGAAATGGTTT
		52	CGGCATATCTTTTGCGGTAAACATCAACGAGAATA	NODE_31
		53	CGATACCAGAGGCTGATAGTGCTAATAGTGTTGG
		54	TCCATTTCATTTCAAGCACTGGGGCGAATGGTGCCAA	NODE_48; KY006853.1
		55	ATTAAGTGGGAATTATTCAGAGATGGCCCAGAAATAAGA
		56	TAGATGTAGCACTATCACACCTGGAGCAAAAATTAC
		57	TTAGTGGTTTAAAATCTAAATCACAATCTGAACTTG
		58	ATTCGTTACCAAGAATCTAACCAAAAAAACAGATTGA
		59	ATCGAAAAAATGGCAGCAAGCGGGCTAATTAAAATAAT
		60	AATTGATTACGACAAAAAATGGGTAATTGACTTAGA
		61	TCTTTATCATGATTTGATTTTTCATTTTCTGACGTGAA
		62	AGGCAGTGCGCAAGTTCTTTCCCCGCTTTTTGTTT	NODE_395
		63	TTTTAGTAGGTTTTCAAGGAGTAATTTTTTAGAAATCGAAGG
		64	TTAGCGCTATTAGCTGTTGCTTTGGTTGTCGCAG
		65	TCAGGACCGCCTATTAACCACCCAAGAAATTTT
		66	TGCTTGACGTGATGCGTGCTGTGATGGATATCGGTGG	NODE_31
		67	TCAGGATGTCCTGCTCTGTTGGCGGTATTACTTGCATGCTTT
		68	TCTGGATTGACATTGATGATGTTAGTGGTGTTCAGAT
		69	CAGTTTAATGGCAATGCTGGCGATGTGAGGAAAAT
		70	TTTCTTTTAAAAAATATCAACAGGAGAAACCTCTTAAA
		71	CTGTTTATCGTTGAGGTACAGCCGCCTTATCATAAG
		72	TCCGGAAGATGCTGATTTCAAGAATGAATTTACTGCT
		73	AAATGGGATGGTAATGCAAACAAGAATGATAAAGAAT	NODE_48
		74	TGGAGACTATTACCAAGAATAATCTCTCAGGTTTTTTT
		75	CCAGAATTCTACGACATATCCTTGACATCATGTTGCA
		76	TTCGGTAATCCAACTTATAATGACGAACATTGTTA
		77	TTGGAAAAACACATGCTGCATTGCCAGAGCAGTTTAA
		78	TTTATGTAGAAGAATTCTCGGATAAAATGGTTTCA
		79	CGCCTGAAGTTTCCGGTTATGTAGTAGCAGTATCAGCA
		80	TATACAATCGTTCTTGTTCTCGGTTATTTCAGCTTAAA
		81	ATGATGTGTGGCCTTTTCTTGGTGATGTACGCGT
