# Supplementary material for: Exploring Viral Diversity in a Gypsum Karst Lake Ecosystem Using Targeted Single-Cell Genomics
Source: Genes (Basel). 2021 Jun 8;12(6):886. doi: 10.3390/genes12060886 (PMC8226683; doi:10.3390/genes12060886)
Supplement: Supplementary file 1 [file genes-12-00886-s001.zip › genes-1229203-SI/Table_S2_OTU.xlsx]

## Sheet: Table_S2
Table S2. Taxonomic classification of the most abundant OTUs (>1% or more of the total reads ) throughout the water column of the Lake Kirkilai (Lithuania).
OUT	Sample	Depth	Relative abundance	Phylum	Class	Order	Family	Genus
OTU_67	LK-01_515	1	0.152244	Cyanobacteria	Oxyphotobacteria	Chloroplast	NA	NA
OTU_9	LK-01_515	1	0.121284	Cyanobacteria	Oxyphotobacteria	Synechococcales	Cyanobiaceae	Cyanobium
OTU_147	LK-01_515	1	0.0598371	Bacteroidetes	Bacteroidia	Sphingobacteriales	NS11-12_marine_group	NA
OTU_26	LK-01_515	1	0.0547245	Chloroflexi	Chloroflexia	Chloroflexales	Roseiflexaceae	NA
OTU_51	LK-01_515	1	0.0540617	Proteobacteria	Gammaproteobacteria	Betaproteobacteriales	Burkholderiaceae	Xylophilus
OTU_98	LK-01_515	1	0.0511267	Bacteroidetes	Bacteroidia	Cytophagales	Cyclobacteriaceae	Algoriphagus
OTU_114	LK-01_515	1	0.0376823	Actinobacteria	Actinobacteria	Frankiales	Sporichthyaceae	hgcI_clade
OTU_17	LK-01_515	1	0.0368301	Actinobacteria	Actinobacteria	Frankiales	Sporichthyaceae	NA
OTU_12	LK-01_515	1	0.0322856	Proteobacteria	Gammaproteobacteria	Betaproteobacteriales	Burkholderiaceae	Undibacterium
OTU_60	LK-01_515	1	0.030392	Proteobacteria	Gammaproteobacteria	Betaproteobacteriales	Burkholderiaceae	Limnohabitans
OTU_52	LK-01_515	1	0.0279303	Actinobacteria	Actinobacteria	Frankiales	Sporichthyaceae	Candidatus_Planktophila
OTU_3	LK-01_515	1	0.0266995	Proteobacteria	Gammaproteobacteria	Betaproteobacteriales	Burkholderiaceae	Rhodoferax
OTU_11	LK-01_515	1	0.0262261	Bacteroidetes	Bacteroidia	Chitinophagales	Chitinophagaceae	Sediminibacterium
OTU_177	LK-01_515	1	0.02064	Bacteroidetes	Bacteroidia	Flavobacteriales	Crocinitomicaceae	Fluviicola
OTU_74	LK-01_515	1	0.0188411	Bacteroidetes	Bacteroidia	Bacteroidetes_VC2.1_Bac22	NA	NA
OTU_86	LK-01_515	1	0.0184624	Proteobacteria	Gammaproteobacteria	Betaproteobacteriales	Burkholderiaceae	Polynucleobacter
OTU_145	LK-01_515	1	0.0158114	Verrucomicrobia	Verrucomicrobiae	NA	NA	NA
OTU_75	LK-01_515	1	0.015338	Bacteroidetes	Bacteroidia	Chitinophagales	Chitinophagaceae	Dinghuibacter
OTU_68	LK-01_515	1	0.0106041	Proteobacteria	Alphaproteobacteria	Rhodobacterales	Rhodobacteraceae	Pseudorhodobacter
OTU_237	LK-01_515	1	0.0101307	Bacteroidetes	Bacteroidia	Cytophagales	Spirosomaceae	Pseudarcicella
OTU_203	LK-01_515	1	0.0101307	Proteobacteria	Gammaproteobacteria	Betaproteobacteriales	Burkholderiaceae	Variovorax
OTU_2	LK-03_515	3	0.764383	Bacteroidetes	Chlorobia	Chlorobiales	Chlorobiaceae	Chlorobium
OTU_293	LK-03_515	3	0.0310929	Firmicutes	Clostridia	Clostridiales	Ruminococcaceae	Ruminococcaceae_UCG-013
OTU_7	LK-03_515	3	0.0296034	Bacteroidetes	Bacteroidia	Bacteroidales	Rikenellaceae	NA
OTU_9	LK-03_515	3	0.0164774	Cyanobacteria	Oxyphotobacteria	Synechococcales	Cyanobiaceae	Cyanobium
OTU_3	LK-03_515	3	0.0130329	Proteobacteria	Gammaproteobacteria	Betaproteobacteriales	Burkholderiaceae	Rhodoferax
OTU_108	LK-03_515	3	0.0128468	Bacteroidetes	Bacteroidia	Sphingobacteriales	Lentimicrobiaceae	NA
OTU_114	LK-03_515	3	0.012102	Actinobacteria	Actinobacteria	Frankiales	Sporichthyaceae	hgcI_clade
OTU_2	LK-04_515	4	0.432139	Bacteroidetes	Chlorobia	Chlorobiales	Chlorobiaceae	Chlorobium
OTU_9	LK-04_515	4	0.0879718	Cyanobacteria	Oxyphotobacteria	Synechococcales	Cyanobiaceae	Cyanobium
OTU_7	LK-04_515	4	0.052135	Bacteroidetes	Bacteroidia	Bacteroidales	Rikenellaceae	NA
OTU_108	LK-04_515	4	0.05061	Bacteroidetes	Bacteroidia	Sphingobacteriales	Lentimicrobiaceae	NA
OTU_3	LK-04_515	4	0.0441289	Proteobacteria	Gammaproteobacteria	Betaproteobacteriales	Burkholderiaceae	Rhodoferax
OTU_51	LK-04_515	4	0.0257339	Proteobacteria	Gammaproteobacteria	Betaproteobacteriales	Burkholderiaceae	Xylophilus
OTU_293	LK-04_515	4	0.0252573	Firmicutes	Clostridia	Clostridiales	Ruminococcaceae	Ruminococcaceae_UCG-013
OTU_52	LK-04_515	4	0.0122951	Actinobacteria	Actinobacteria	Frankiales	Sporichthyaceae	Candidatus_Planktophila
OTU_208	LK-04_515	4	0.0107701	Spirochaetes	Spirochaetia	Spirochaetales	Spirochaetaceae	NA
OTU_110	LK-04_515	4	0.0101029	Bacteroidetes	Bacteroidia	Bacteroidales	LKC2.127-25	NA
OTU_2	LK-05_515	5	0.309025	Bacteroidetes	Chlorobia	Chlorobiales	Chlorobiaceae	Chlorobium
OTU_9	LK-05_515	5	0.0913663	Cyanobacteria	Oxyphotobacteria	Synechococcales	Cyanobiaceae	Cyanobium
OTU_51	LK-05_515	5	0.0597001	Proteobacteria	Gammaproteobacteria	Betaproteobacteriales	Burkholderiaceae	Xylophilus
OTU_3	LK-05_515	5	0.0556021	Proteobacteria	Gammaproteobacteria	Betaproteobacteriales	Burkholderiaceae	Rhodoferax
OTU_87	LK-05_515	5	0.0489895	Bacteroidetes	Bacteroidia	Flavobacteriales	Flavobacteriaceae	Flavobacterium
OTU_7	LK-05_515	5	0.036323	Bacteroidetes	Bacteroidia	Bacteroidales	Rikenellaceae	NA
OTU_11	LK-05_515	5	0.0346465	Bacteroidetes	Bacteroidia	Chitinophagales	Chitinophagaceae	Sediminibacterium
OTU_52	LK-05_515	5	0.0331564	Actinobacteria	Actinobacteria	Frankiales	Sporichthyaceae	Candidatus_Planktophila
OTU_114	LK-05_515	5	0.0294309	Actinobacteria	Actinobacteria	Frankiales	Sporichthyaceae	hgcI_clade
OTU_229	LK-05_515	5	0.0209556	Patescibacteria	Parcubacteria	Candidatus_Moranbacteria	NA	NA
OTU_17	LK-05_515	5	0.0189997	Actinobacteria	Actinobacteria	Frankiales	Sporichthyaceae	NA
OTU_177	LK-05_515	5	0.017789	Bacteroidetes	Bacteroidia	Flavobacteriales	Crocinitomicaceae	Fluviicola
OTU_64	LK-05_515	5	0.0173233	Actinobacteria	Acidimicrobiia	Microtrichales	Ilumatobacteraceae	CL500-29_marine_group
OTU_60	LK-05_515	5	0.0137841	Proteobacteria	Gammaproteobacteria	Betaproteobacteriales	Burkholderiaceae	Limnohabitans
OTU_86	LK-05_515	5	0.0133184	Proteobacteria	Gammaproteobacteria	Betaproteobacteriales	Burkholderiaceae	Polynucleobacter
