# Supplementary material for: Exploring Viral Diversity in a Gypsum Karst Lake Ecosystem Using Targeted Single-Cell Genomics
Source: Genes (Basel). 2021 Jun 8;12(6):886. doi: 10.3390/genes12060886 (PMC8226683; doi:10.3390/genes12060886)
Supplement: Supplementary file 1 [file genes-12-00886-s001.zip › genes-1229203-SI/Table_S3_SAG_assembly_stats.xlsx]

## Sheet: Table_S3
Table S3. Single cell genome assembly statistics.
well	well_type	wga_cp	checkM_classification	SSU_classification_1	wgs_run_id	raw_read_count	assembly_length	max_contig_length	gc_content	completeness	total_CDS_count	average_cds_length	number_multi_copy
AH-978-F03	1 cell	2.11669	k__Bacteria;p__Actinobacteria;c__Actinobacteria;o__Acidimicrobiales;f__Acidimicrobiaceae;g__Acidimicrobium;s__Acidimicrobium_ferrooxidans	k__Bacteria;p__Ca._Parcubacteria;c__Candidatus_Nomurabacteria	201124_NB502014_0151_AHHFLYAFX2	169123	255153	67951	55.4844	13.79	228	974.276	0
AH-978-G16	1 cell	1.74529	k__Bacteria;p__Actinobacteria;c__Actinobacteria;o__Actinomycetales;f__Microbacteriaceae;g__Candidatus_Aquiluna;s__	NA	201124_NB502014_0151_AHHFLYAFX2	288741	615523	35074	47.5888	41.23	613	897.429	0
AH-978-L21	1 cell	1.92973	k__Bacteria;p__Actinobacteria;c__Actinobacteria;o__Actinomycetales;unresolved	NA	201124_NB502014_0151_AHHFLYAFX2	423550	58444	12110	44.1842	3.45	54	862.889	0
AH-978-N10	1 cell	1.34361	k__Bacteria;p__Actinobacteria;c__Actinobacteria;o__Actinomycetales;unresolved	NA	201124_NB502014_0151_AHHFLYAFX2	353816	810696	71222	41.9721	19.3	950	748.545	0
AH-978-C19	1 cell	1.5088	k__Bacteria;p__Bacteroidetes;c__Bacteroidia;o__Bacteroidales	no SSU regions found	201124_NB502014_0151_AHHFLYAFX2	277920	1735352	104525	41.2341	17.24	1291	1045.18	0
AH-978-C03	1 cell	2.15528	k__Bacteria;p__Bacteroidetes;unresolved	no SSU regions found	201124_NB502014_0151_AHHFLYAFX2	456674	543470	29595	41.0705	8.13	400	1048.03	0
AH-978-C04	1 cell	2.51426	k__Bacteria;p__Chlorobi;c__Chlorobia;o__Chlorobiales;f__Chlorobiaceae;g__Chlorobaculum	no SSU regions found	201124_NB502014_0151_AHHFLYAFX2	169541	121997	43385	53.5931	2.12	157	673.503	0
AH-978-M02	1 cell	2.38892	k__Bacteria;p__Chlorobi;c__Chlorobia;o__Chlorobiales;f__Chlorobiaceae;g__Chlorobaculum	NA	201124_NB502014_0151_AHHFLYAFX2	171168	133354	18811	57.5873	9.25	140	757.314	0
AH-978-P16	1 cell	1.70459	k__Bacteria;p__Chlorobi;c__Chlorobia;o__Chlorobiales;f__Chlorobiaceae;g__Chlorobaculum	NA	201124_NB502014_0151_AHHFLYAFX2	141141	446801	31895	58.8389	37.07	450	837.64	0
AH-978-D18	1 cell	3.67624	k__Bacteria;p__Chlorobi;c__Chlorobia;o__Chlorobiales;f__Chlorobiaceae;g__Pelodictyon;s__Pelodictyon_phaeoclathratiforme	no SSU regions found	201124_NB502014_0151_AHHFLYAFX2	390094	24485	4507	49.369	0.78	24	746.875	0
AH-978-C11	1 cell	3.14475	k__Bacteria;p__Chlorobi;c__Chlorobia;o__Chlorobiales;f__Chlorobiaceae;g__Pelodictyon;s__Pelodictyon_phaeoclathratiforme	no SSU regions found	201124_NB502014_0151_AHHFLYAFX2	251100	44388	5375	49.0628	1.1	43	679.791	0
AH-978-H01	10 cells	1.87018	k__Bacteria;p__Chlorobi;c__Chlorobia;o__Chlorobiales;f__Chlorobiaceae;g__Pelodictyon;s__Pelodictyon_phaeoclathratiforme	no SSU regions found	201124_NB502014_0151_AHHFLYAFX2	218015	550123	54226	46.6737	1.72	552	839.957	0
AH-978-J14	1 cell	1.93992	k__Bacteria;p__Chlorobi;c__Chlorobia;o__Chlorobiales;f__Chlorobiaceae;g__Pelodictyon;s__Pelodictyon_phaeoclathratiforme	no SSU regions found	201124_NB502014_0151_AHHFLYAFX2	463762	64718	11320	46.4786	3.45	64	792.359	0
AH-978-L16	1 cell	1.94403	k__Bacteria;p__Chlorobi;c__Chlorobia;o__Chlorobiales;f__Chlorobiaceae;g__Pelodictyon;s__Pelodictyon_phaeoclathratiforme	no SSU regions found	201124_NB502014_0151_AHHFLYAFX2	546966	79710	7064	47.7958	3.45	86	685.93	0
AH-978-A02	1 cell	3.48844	k__Bacteria;p__Chlorobi;c__Chlorobia;o__Chlorobiales;f__Chlorobiaceae;g__Pelodictyon;s__Pelodictyon_phaeoclathratiforme	no SSU regions found	201124_NB502014_0151_AHHFLYAFX2	512410	116527	12334	46.7943	5.17	131	664.565	0
AH-978-N18	1 cell	1.87711	k__Bacteria;p__Chlorobi;c__Chlorobia;o__Chlorobiales;f__Chlorobiaceae;g__Pelodictyon;s__Pelodictyon_phaeoclathratiforme	NA	201124_NB502014_0151_AHHFLYAFX2	318697	73661	8248	47.8123	5.17	76	679.408	0
AH-978-B14	1 cell	2.92701	k__Bacteria;p__Chlorobi;c__Chlorobia;o__Chlorobiales;f__Chlorobiaceae;g__Pelodictyon;s__Pelodictyon_phaeoclathratiforme	NA	201124_NB502014_0151_AHHFLYAFX2	286876	139788	11041	47.9927	5.72	139	762.403	0
AH-978-K17	1 cell	1.45601	k__Bacteria;p__Chlorobi;c__Chlorobia;o__Chlorobiales;f__Chlorobiaceae;g__Pelodictyon;s__Pelodictyon_phaeoclathratiforme	NA	201124_NB502014_0151_AHHFLYAFX2	502050	724546	33106	47.9538	6.03	775	776.298	0
AH-978-E20	1 cell	2.63046	k__Bacteria;p__Chlorobi;c__Chlorobia;o__Chlorobiales;f__Chlorobiaceae;g__Pelodictyon;s__Pelodictyon_phaeoclathratiforme	NA	201124_NB502014_0151_AHHFLYAFX2	349972	124289	11834	47.8369	6.9	151	651.689	0
AH-978-B05	1 cell	2.00542	k__Bacteria;p__Chlorobi;c__Chlorobia;o__Chlorobiales;f__Chlorobiaceae;g__Pelodictyon;s__Pelodictyon_phaeoclathratiforme	no SSU regions found	201124_NB502014_0151_AHHFLYAFX2	211970	361701	35279	48.2296	7.4	368	825.582	0
AH-978-P13	1 cell	1.90479	k__Bacteria;p__Chlorobi;c__Chlorobia;o__Chlorobiales;f__Chlorobiaceae;g__Pelodictyon;s__Pelodictyon_phaeoclathratiforme	NA	201124_NB502014_0151_AHHFLYAFX2	333280	281671	18758	48.3806	8.62	318	722.689	0
AH-978-P01	1 cell	1.82902	k__Bacteria;p__Chlorobi;c__Chlorobia;o__Chlorobiales;f__Chlorobiaceae;g__Pelodictyon;s__Pelodictyon_phaeoclathratiforme	NA	201124_NB502014_0151_AHHFLYAFX2	246704	245684	36792	47.822	9.01	254	833.827	0
AH-978-C16	1 cell	2.10993	k__Bacteria;p__Chlorobi;c__Chlorobia;o__Chlorobiales;f__Chlorobiaceae;g__Pelodictyon;s__Pelodictyon_phaeoclathratiforme	no SSU regions found	201124_NB502014_0151_AHHFLYAFX2	237355	167606	25814	49.4332	10.14	155	892.748	0
AH-978-G05	1 cell	1.86017	k__Bacteria;p__Chlorobi;c__Chlorobia;o__Chlorobiales;f__Chlorobiaceae;g__Pelodictyon;s__Pelodictyon_phaeoclathratiforme	NA	201124_NB502014_0151_AHHFLYAFX2	246470	422531	34249	47.0791	10.34	434	808.426	0
AH-978-J07	1 cell	2.13823	k__Bacteria;p__Chlorobi;c__Chlorobia;o__Chlorobiales;f__Chlorobiaceae;g__Pelodictyon;s__Pelodictyon_phaeoclathratiforme	no SSU regions found	201124_NB502014_0151_AHHFLYAFX2	358439	129074	22927	46.7151	10.34	147	688.082	0
AH-978-M14	1 cell	1.57577	k__Bacteria;p__Chlorobi;c__Chlorobia;o__Chlorobiales;f__Chlorobiaceae;g__Pelodictyon;s__Pelodictyon_phaeoclathratiforme	NA	201124_NB502014_0151_AHHFLYAFX2	321038	433965	39307	47.9214	10.99	476	778.508	0
AH-978-E10	1 cell	1.83204	k__Bacteria;p__Chlorobi;c__Chlorobia;o__Chlorobiales;f__Chlorobiaceae;g__Pelodictyon;s__Pelodictyon_phaeoclathratiforme	NA	201124_NB502014_0151_AHHFLYAFX2	78542	380821	53211	48.396	11.21	358	906.709	0
AH-978-F09	1 cell	1.74081	k__Bacteria;p__Chlorobi;c__Chlorobia;o__Chlorobiales;f__Chlorobiaceae;g__Pelodictyon;s__Pelodictyon_phaeoclathratiforme	NA	201124_NB502014_0151_AHHFLYAFX2	282236	569555	98980	47.5197	12.07	533	916.505	0
AH-978-G18	1 cell	1.72403	k__Bacteria;p__Chlorobi;c__Chlorobia;o__Chlorobiales;f__Chlorobiaceae;g__Pelodictyon;s__Pelodictyon_phaeoclathratiforme	no SSU regions found	201124_NB502014_0151_AHHFLYAFX2	262461	391964	29758	48.5073	12.07	414	787.558	0
AH-978-P23	1 cell	15.2892	k__Bacteria;p__Chlorobi;c__Chlorobia;o__Chlorobiales;f__Chlorobiaceae;g__Pelodictyon;s__Pelodictyon_phaeoclathratiforme	NA	201124_NB502014_0151_AHHFLYAFX2	120837	295207	17127	48.8095	12.07	298	797.282	0
AH-978-G20	1 cell	1.75314	k__Bacteria;p__Chlorobi;c__Chlorobia;o__Chlorobiales;f__Chlorobiaceae;g__Pelodictyon;s__Pelodictyon_phaeoclathratiforme	NA	201124_NB502014_0151_AHHFLYAFX2	297131	492230	55249	47.9235	12.09	477	867.245	0
AH-978-D07	1 cell	2.10683	k__Bacteria;p__Chlorobi;c__Chlorobia;o__Chlorobiales;f__Chlorobiaceae;g__Pelodictyon;s__Pelodictyon_phaeoclathratiforme	no SSUs were classified	201124_NB502014_0151_AHHFLYAFX2	225436	330092	56417	48.4928	13.44	335	865.301	0
AH-978-J22	1 cell	1.40258	k__Bacteria;p__Chlorobi;c__Chlorobia;o__Chlorobiales;f__Chlorobiaceae;g__Pelodictyon;s__Pelodictyon_phaeoclathratiforme	NA	201124_NB502014_0151_AHHFLYAFX2	325945	604626	32495	48.1481	13.73	602	802.855	0
AH-978-P04	1 cell	1.64862	k__Bacteria;p__Chlorobi;c__Chlorobia;o__Chlorobiales;f__Chlorobiaceae;g__Pelodictyon;s__Pelodictyon_phaeoclathratiforme	no SSU regions found	201124_NB502014_0151_AHHFLYAFX2	247396	422355	57843	48.5658	13.74	428	833.82	0
AH-978-N04	1 cell	1.63701	k__Bacteria;p__Chlorobi;c__Chlorobia;o__Chlorobiales;f__Chlorobiaceae;g__Pelodictyon;s__Pelodictyon_phaeoclathratiforme	NA	201124_NB502014_0151_AHHFLYAFX2	264974	530845	34392	47.8948	13.79	539	818.328	0
AH-978-E15	1 cell	2.1655	k__Bacteria;p__Chlorobi;c__Chlorobia;o__Chlorobiales;f__Chlorobiaceae;g__Pelodictyon;s__Pelodictyon_phaeoclathratiforme	NA	201124_NB502014_0151_AHHFLYAFX2	323959	304277	17621	47.9971	13.85	346	727.549	0
AH-978-J23	1 cell	1.60561	k__Bacteria;p__Chlorobi;c__Chlorobia;o__Chlorobiales;f__Chlorobiaceae;g__Pelodictyon;s__Pelodictyon_phaeoclathratiforme	NA	201124_NB502014_0151_AHHFLYAFX2	258746	263895	37364	48.0229	15.52	261	840.299	0
AH-978-M22	1 cell	1.53199	k__Bacteria;p__Chlorobi;c__Chlorobia;o__Chlorobiales;f__Chlorobiaceae;g__Pelodictyon;s__Pelodictyon_phaeoclathratiforme	no SSU regions found	201124_NB502014_0151_AHHFLYAFX2	355129	541534	43635	48.3907	16.14	543	850.591	0
AH-978-J05	1 cell	1.57859	k__Bacteria;p__Chlorobi;c__Chlorobia;o__Chlorobiales;f__Chlorobiaceae;g__Pelodictyon;s__Pelodictyon_phaeoclathratiforme	no SSU regions found	201124_NB502014_0151_AHHFLYAFX2	277778	598638	90364	46.7698	16.83	613	821.475	0
AH-978-G04	1 cell	1.8632	k__Bacteria;p__Chlorobi;c__Chlorobia;o__Chlorobiales;f__Chlorobiaceae;g__Pelodictyon;s__Pelodictyon_phaeoclathratiforme	NA	201124_NB502014_0151_AHHFLYAFX2	197362	254881	93411	47.7168	17.03	261	853.943	0
AH-978-I05	1 cell	1.91521	k__Bacteria;p__Chlorobi;c__Chlorobia;o__Chlorobiales;f__Chlorobiaceae;g__Pelodictyon;s__Pelodictyon_phaeoclathratiforme	NA	201124_NB502014_0151_AHHFLYAFX2	336969	450996	24457	47.0632	17.4	428	888.093	0
AH-978-B22	1 cell	1.54316	k__Bacteria;p__Chlorobi;c__Chlorobia;o__Chlorobiales;f__Chlorobiaceae;g__Pelodictyon;s__Pelodictyon_phaeoclathratiforme	NA	201124_NB502014_0151_AHHFLYAFX2	252307	542617	85406	47.5853	17.42	560	817.507	0
AH-978-L18	1 cell	1.32595	k__Bacteria;p__Chlorobi;c__Chlorobia;o__Chlorobiales;f__Chlorobiaceae;g__Pelodictyon;s__Pelodictyon_phaeoclathratiforme	NA	201124_NB502014_0151_AHHFLYAFX2	509399	1030957	58377	44.9456	17.55	1146	751.005	0
AH-978-C02	1 cell	2.10922	k__Bacteria;p__Chlorobi;c__Chlorobia;o__Chlorobiales;f__Chlorobiaceae;g__Pelodictyon;s__Pelodictyon_phaeoclathratiforme	NA	201124_NB502014_0151_AHHFLYAFX2	239812	525984	60110	48.2652	17.58	524	862.387	0
AH-978-L13	1 cell	1.39565	k__Bacteria;p__Chlorobi;c__Chlorobia;o__Chlorobiales;f__Chlorobiaceae;g__Pelodictyon;s__Pelodictyon_phaeoclathratiforme	NA	201124_NB502014_0151_AHHFLYAFX2	394595	828319	49251	47.7734	18.44	816	855.581	0
AH-978-N13	1 cell	1.24978	k__Bacteria;p__Chlorobi;c__Chlorobia;o__Chlorobiales;f__Chlorobiaceae;g__Pelodictyon;s__Pelodictyon_phaeoclathratiforme	NA	201124_NB502014_0151_AHHFLYAFX2	289381	856473	107798	48.1234	18.97	804	902.082	0
AH-978-I16	1 cell	1.65691	k__Bacteria;p__Chlorobi;c__Chlorobia;o__Chlorobiales;f__Chlorobiaceae;g__Pelodictyon;s__Pelodictyon_phaeoclathratiforme	NA	201124_NB502014_0151_AHHFLYAFX2	391722	706672	40339	47.6562	18.99	743	784.427	0
AH-978-E16	1 cell	1.90785	k__Bacteria;p__Chlorobi;c__Chlorobia;o__Chlorobiales;f__Chlorobiaceae;g__Pelodictyon;s__Pelodictyon_phaeoclathratiforme	NA	201124_NB502014_0151_AHHFLYAFX2	357781	617439	33933	45.5491	19.31	733	737.213	0
AH-978-I10	1 cell	1.65824	k__Bacteria;p__Chlorobi;c__Chlorobia;o__Chlorobiales;f__Chlorobiaceae;g__Pelodictyon;s__Pelodictyon_phaeoclathratiforme	NA	201124_NB502014_0151_AHHFLYAFX2	374689	578739	49162	47.4606	19.52	599	799.699	0
AH-978-O20	1 cell	2.04642	k__Bacteria;p__Chlorobi;c__Chlorobia;o__Chlorobiales;f__Chlorobiaceae;g__Pelodictyon;s__Pelodictyon_phaeoclathratiforme	NA	201124_NB502014_0151_AHHFLYAFX2	326982	871977	83481	47.9419	20.05	858	859.364	0
AH-978-C09	1 cell	2.37059	k__Bacteria;p__Chlorobi;c__Chlorobia;o__Chlorobiales;f__Chlorobiaceae;g__Pelodictyon;s__Pelodictyon_phaeoclathratiforme	NA	201124_NB502014_0151_AHHFLYAFX2	315196	341784	21861	47.4753	20.31	343	818.341	0
AH-978-D20	1 cell	1.63333	k__Bacteria;p__Chlorobi;c__Chlorobia;o__Chlorobiales;f__Chlorobiaceae;g__Pelodictyon;s__Pelodictyon_phaeoclathratiforme	NA	201124_NB502014_0151_AHHFLYAFX2	190378	443047	52167	47.9096	20.44	470	799.221	0
AH-978-I15	1 cell	1.56824	k__Bacteria;p__Chlorobi;c__Chlorobia;o__Chlorobiales;f__Chlorobiaceae;g__Pelodictyon;s__Pelodictyon_phaeoclathratiforme	NA	201124_NB502014_0151_AHHFLYAFX2	384268	499440	45965	47.2111	20.69	523	797.522	0
AH-978-P05	1 cell	1.5405	k__Bacteria;p__Chlorobi;c__Chlorobia;o__Chlorobiales;f__Chlorobiaceae;g__Pelodictyon;s__Pelodictyon_phaeoclathratiforme	no SSU regions found	201124_NB502014_0151_AHHFLYAFX2	285729	573486	63739	46.6801	20.85	561	851.016	0
AH-978-A09	1 cell	1.82789	k__Bacteria;p__Chlorobi;c__Chlorobia;o__Chlorobiales;f__Chlorobiaceae;g__Pelodictyon;s__Pelodictyon_phaeoclathratiforme	no SSUs were classified	201124_NB502014_0151_AHHFLYAFX2	193436	630678	81381	47.5834	24.14	643	839.84	0
AH-978-A20	1 cell	1.58877	k__Bacteria;p__Chlorobi;c__Chlorobia;o__Chlorobiales;f__Chlorobiaceae;g__Pelodictyon;s__Pelodictyon_phaeoclathratiforme	NA	201124_NB502014_0151_AHHFLYAFX2	213881	1012798	55279	48.3612	24.18	970	885.642	0
AH-978-J21	1 cell	1.37279	k__Bacteria;p__Chlorobi;c__Chlorobia;o__Chlorobiales;f__Chlorobiaceae;g__Pelodictyon;s__Pelodictyon_phaeoclathratiforme	NA	201124_NB502014_0151_AHHFLYAFX2	371514	846713	97357	47.9656	26.63	867	812.512	0
AH-978-D10	1 cell	1.85392	k__Bacteria;p__Chlorobi;c__Chlorobia;o__Chlorobiales;f__Chlorobiaceae;g__Pelodictyon;s__Pelodictyon_phaeoclathratiforme	no SSU regions found	201124_NB502014_0151_AHHFLYAFX2	278185	541380	50830	47.8682	27.47	555	843.854	0
AH-978-O05	1 cell	1.56046	k__Bacteria;p__Chlorobi;c__Chlorobia;o__Chlorobiales;f__Chlorobiaceae;g__Pelodictyon;s__Pelodictyon_phaeoclathratiforme	NA	201124_NB502014_0151_AHHFLYAFX2	263945	661074	82242	48.4549	28.21	674	842.619	0
AH-978-B06	1 cell	1.86411	k__Bacteria;p__Chlorobi;c__Chlorobia;o__Chlorobiales;f__Chlorobiaceae;g__Pelodictyon;s__Pelodictyon_phaeoclathratiforme	NA	201124_NB502014_0151_AHHFLYAFX2	215740	930470	51848	47.4733	28.63	913	860.904	0
AH-978-D14	1 cell	2.76175	k__Bacteria;p__Chlorobi;c__Chlorobia;o__Chlorobiales;f__Chlorobiaceae;g__Pelodictyon;s__Pelodictyon_phaeoclathratiforme	NA	201124_NB502014_0151_AHHFLYAFX2	279744	737593	62201	47.9704	29.67	716	873.965	0
AH-978-J16	1 cell	1.48152	k__Bacteria;p__Chlorobi;c__Chlorobia;o__Chlorobiales;f__Chlorobiaceae;g__Pelodictyon;s__Pelodictyon_phaeoclathratiforme	NA	201124_NB502014_0151_AHHFLYAFX2	299378	779525	48664	47.5513	30.22	787	843.193	0
AH-978-N21	1 cell	1.36609	k__Bacteria;p__Chlorobi;c__Chlorobia;o__Chlorobiales;f__Chlorobiaceae;g__Pelodictyon;s__Pelodictyon_phaeoclathratiforme	no SSU regions found	201124_NB502014_0151_AHHFLYAFX2	229931	1257372	74267	48.3065	31.03	1216	887.604	0
AH-978-J19	1 cell	1.3588	k__Bacteria;p__Chlorobi;c__Chlorobia;o__Chlorobiales;f__Chlorobiaceae;g__Pelodictyon;s__Pelodictyon_phaeoclathratiforme	NA	201124_NB502014_0151_AHHFLYAFX2	277360	743444	65823	48.1294	31.89	755	833.505	0
AH-978-C18	1 cell	1.83049	k__Bacteria;p__Chlorobi;c__Chlorobia;o__Chlorobiales;f__Chlorobiaceae;g__Pelodictyon;s__Pelodictyon_phaeoclathratiforme	no SSU regions found	201124_NB502014_0151_AHHFLYAFX2	237056	674362	43802	47.2681	32.24	658	878.378	0
AH-978-H12	10 cells	1.48314	k__Bacteria;p__Chlorobi;c__Chlorobia;o__Chlorobiales;f__Chlorobiaceae;g__Pelodictyon;s__Pelodictyon_phaeoclathratiforme	no SSU regions found	201124_NB502014_0151_AHHFLYAFX2	238079	1284272	42964	47.8375	33.24	1268	830.106	0
AH-978-H24	10 cells	1.49419	k__Bacteria;p__Chlorobi;c__Chlorobia;o__Chlorobiales;f__Chlorobiaceae;g__Pelodictyon;s__Pelodictyon_phaeoclathratiforme	no SSU regions found	201124_NB502014_0151_AHHFLYAFX2	295005	1070947	53721	48.0199	37.01	1063	847.565	0
AH-978-F06	1 cell	1.72083	k__Bacteria;p__Chlorobi;c__Chlorobia;o__Chlorobiales;f__Chlorobiaceae;g__Pelodictyon;s__Pelodictyon_phaeoclathratiforme	NA	201124_NB502014_0151_AHHFLYAFX2	281342	1045984	144733	48.0026	38.68	1067	834.06	0
AH-978-O06	1 cell	1.62211	k__Bacteria;p__Chlorobi;c__Chlorobia;o__Chlorobiales;f__Chlorobiaceae;g__Pelodictyon;s__Pelodictyon_phaeoclathratiforme	no SSU regions found	201124_NB502014_0151_AHHFLYAFX2	287570	953587	122758	47.9368	38.74	917	887.573	0
AH-978-L14	1 cell	1.2547	k__Bacteria;p__Chlorobi;c__Chlorobia;o__Chlorobiales;f__Chlorobiaceae;g__Pelodictyon;s__Pelodictyon_phaeoclathratiforme	no SSU regions found	201124_NB502014_0151_AHHFLYAFX2	254998	1404690	73011	48.099	43.69	1405	847.078	0
AH-978-P20	1 cell	15.2892	k__Bacteria;p__Chlorobi;c__Chlorobia;o__Chlorobiales;f__Chlorobiaceae;g__Pelodictyon;s__Pelodictyon_phaeoclathratiforme	no SSU regions found	201124_NB502014_0151_AHHFLYAFX2	2052383	1551077	123011	48.4996	50.13	1502	900.682	0
AH-978-M18	1 cell	1.55325	k__Bacteria;p__Chloroflexi;c__Dehalococcoidetes;o__Dehalococcoidales;f__Dehalococcoidaceae;g__Dehalococcoides;s__Dehalococcoides_mccartyi	NA	201124_NB502014_0151_AHHFLYAFX2	410875	353954	24578	38.8339	19.23	315	886.695	0
AH-978-L09	1 cell	1.40474	k__Bacteria;p__Deinococcus-Thermus;c__Deinococci	no SSU regions found	201124_NB502014_0151_AHHFLYAFX2	214850	802011	62827	50.9327	47.99	836	807.923	0
AH-978-L11	1 cell	1.61989	k__Bacteria;p__Ignavibacteriae;c__Ignavibacteria;o__Ignavibacteriales	NA	201124_NB502014_0151_AHHFLYAFX2	430487	878313	59376	32.0526	17.24	662	1065.34	0
AH-978-D16	1 cell	1.73349	k__Bacteria;p__Planctomycetes;c__Planctomycetia;o__Planctomycetales;f__Planctomycetaceae	no SSUs were classified	201124_NB502014_0151_AHHFLYAFX2	390547	1378348	60772	35.8443	13.95	1259	969.67	0
AH-978-O08	1 cell	1.57734	k__Bacteria;p__Proteobacteria;c__Deltaproteobacteria;o__Bdellovibrionales;f__Bacteriovoracaceae;g__Bacteriovorax;s__	no SSU regions found	201124_NB502014_0151_AHHFLYAFX2	271125	753305	54833	48.8136	29.82	783	835.663	0
AH-978-D05	1 cell	1.79651	k__Bacteria;p__Proteobacteria;c__Deltaproteobacteria;o__Syntrophobacterales;f__Syntrophaceae;g__Desulfomonile;s__Desulfomonile_tiedjei	NA	201124_NB502014_0151_AHHFLYAFX2	298134	859109	46538	46.2343	10.34	882	842.918	0
AH-978-M16	1 cell	1.31224	k__Bacteria;p__Spirochaetes;c__Spirochaetia;o__Spirochaetales;f__Spirochaetaceae	NA	201124_NB502014_0151_AHHFLYAFX2	303023	704341	44051	47.0169	42.73	770	771.968	0
AH-978-N07	1 cell	1.39327	k__Bacteria;p__Spirochaetes;c__Spirochaetia;p__Elusimicrobia;c__Candidatus_Endomicrobium;o__Candidatus_Endomicrobium;f__Candidatus_Endomicrobium	NA	201124_NB502014_0151_AHHFLYAFX2	440831	1039633	64912	41.2163	53.5	1046	821.789	0
AH-978-M07	1 cell	1.55164	k__Bacteria;p__Synergistetes;c__Synergistia;o__Synergistales;f__Synergistaceae	NA	201124_NB502014_0151_AHHFLYAFX2	332703	710576	54556	40.0365	23.56	726	791.645	0
AH-978-F13	1 cell	1.7943	k__Bacteria;p__Thermotogae;c__Thermotogae;o__Thermotogales;f__Thermotogaceae	no SSU regions found	201124_NB502014_0151_AHHFLYAFX2	424993	787759	73131	40.1054	18.1	929	720.996	0
AH-978-F04	1 cell	1.89176	k__Bacteria;unresolved	NA	201124_NB502014_0151_AHHFLYAFX2	242583	297180	56024	46.2346	10.65	260	864.5	0
AH-978-A01	1 cell	15.2892	NA	NA	201124_NB502014_0151_AHHFLYAFX2	1179	NA	NA	NA	NA	NA	NA	NA
AH-978-A03	1 cell	6.06839	NA	no SSU regions found	201124_NB502014_0151_AHHFLYAFX2	624981	NA	0	NA	NA	NA	NA	NA
AH-978-A04	1 cell	9.88251	NA	no SSU regions found	201124_NB502014_0151_AHHFLYAFX2	1058415	NA	NA	NA	NA	NA	NA	NA
AH-978-A07	1 cell	15.2892	NA	no SSU regions found	201124_NB502014_0151_AHHFLYAFX2	1697268	NA	NA	NA	NA	NA	NA	NA
AH-978-A13	1 cell	4.98547	NA	NA	201124_NB502014_0151_AHHFLYAFX2	612400	NA	0	NA	NA	NA	NA	NA
AH-978-A14	1 cell	141.21	NA	NA	201124_NB502014_0151_AHHFLYAFX2	597320	NA	NA	NA	NA	NA	NA	NA
AH-978-A17	1 cell	2.73103	NA	NA	201124_NB502014_0151_AHHFLYAFX2	242818	NA	0	NA	NA	NA	NA	NA
AH-978-A18	1 cell	5.2573	NA	NA	201124_NB502014_0151_AHHFLYAFX2	331426	NA	0	NA	NA	NA	NA	NA
AH-978-A19	1 cell	13.9421	NA	no SSU regions found	201124_NB502014_0151_AHHFLYAFX2	628599	NA	NA	NA	NA	NA	NA	NA
AH-978-A23	1 cell	1.81024	NA	NA	201124_NB502014_0151_AHHFLYAFX2	5	NA	NA	NA	NA	NA	NA	NA
AH-978-B03	1 cell	5.13157	NA	no SSU regions found	201124_NB502014_0151_AHHFLYAFX2	485292	NA	0	NA	NA	NA	NA	NA
AH-978-B04	1 cell	6.42449	NA	NA	201124_NB502014_0151_AHHFLYAFX2	528069	NA	0	NA	NA	NA	NA	NA
AH-978-B11	1 cell	2.84573	NA	NA	201124_NB502014_0151_AHHFLYAFX2	245596	NA	0	NA	NA	NA	NA	NA
AH-978-B16	1 cell	104.075	NA	no SSU regions found	201124_NB502014_0151_AHHFLYAFX2	1224017	NA	NA	NA	NA	NA	NA	NA
AH-978-B19	1 cell	15.2892	NA	NA	201124_NB502014_0151_AHHFLYAFX2	659969	NA	NA	NA	NA	NA	NA	NA
AH-978-B21	1 cell	3.7416	NA	NA	201124_NB502014_0151_AHHFLYAFX2	272474	NA	0	NA	NA	NA	NA	NA
AH-978-C05	1 cell	6.24109	NA	no SSU regions found	201124_NB502014_0151_AHHFLYAFX2	863577	NA	NA	NA	NA	NA	NA	NA
AH-978-C07	1 cell	3.52119	NA	NA	201124_NB502014_0151_AHHFLYAFX2	339586	NA	0	NA	NA	NA	NA	NA
AH-978-C14	1 cell	7.81525	NA	NA	201124_NB502014_0151_AHHFLYAFX2	1078737	NA	NA	NA	NA	NA	NA	NA
AH-978-C17	1 cell	15.2892	NA	no SSU regions found	201124_NB502014_0151_AHHFLYAFX2	1177574	NA	NA	NA	NA	NA	NA	NA
AH-978-C20	1 cell	15.2892	NA	no SSU regions found	201124_NB502014_0151_AHHFLYAFX2	611516	NA	NA	NA	NA	NA	NA	NA
AH-978-C22	1 cell	5.08977	NA	no SSU regions found	201124_NB502014_0151_AHHFLYAFX2	834936	NA	NA	NA	NA	NA	NA	NA
AH-978-C23	1 cell	8.28423	NA	no SSU regions found	201124_NB502014_0151_AHHFLYAFX2	824246	NA	NA	NA	NA	NA	NA	NA
AH-978-D04	1 cell	15.2892	NA	no SSU regions found	201124_NB502014_0151_AHHFLYAFX2	1489492	NA	0	NA	NA	NA	NA	NA
AH-978-D11	1 cell	4.62555	NA	NA	201124_NB502014_0151_AHHFLYAFX2	662428	NA	0	NA	NA	NA	NA	NA
AH-978-D13	1 cell	3.41476	NA	no SSU regions found	201124_NB502014_0151_AHHFLYAFX2	454537	NA	0	NA	NA	NA	NA	NA
AH-978-D15	1 cell	5.93052	NA	NA	201124_NB502014_0151_AHHFLYAFX2	702945	NA	0	NA	NA	NA	NA	NA
AH-978-D17	1 cell	3.97757	NA	NA	201124_NB502014_0151_AHHFLYAFX2	283192	NA	0	NA	NA	NA	NA	NA
AH-978-D19	1 cell	16.0923	NA	NA	201124_NB502014_0151_AHHFLYAFX2	1045942	NA	NA	NA	NA	NA	NA	NA
AH-978-D21	1 cell	15.2892	NA	no SSU regions found	201124_NB502014_0151_AHHFLYAFX2	681017	NA	NA	NA	NA	NA	NA	NA
AH-978-E03	1 cell	4.47342	NA	NA	201124_NB502014_0151_AHHFLYAFX2	460457	NA	0	NA	NA	NA	NA	NA
AH-978-E04	1 cell	3.00675	NA	no SSU regions found	201124_NB502014_0151_AHHFLYAFX2	133550	NA	0	NA	NA	NA	NA	NA
AH-978-E11	1 cell	7.52458	NA	no SSU regions found	201124_NB502014_0151_AHHFLYAFX2	649320	NA	NA	NA	NA	NA	NA	NA
AH-978-E17	1 cell	3.64161	NA	no SSU regions found	201124_NB502014_0151_AHHFLYAFX2	422196	NA	0	NA	NA	NA	NA	NA
AH-978-E19	1 cell	7.68338	NA	NA	201124_NB502014_0151_AHHFLYAFX2	437777	NA	NA	NA	NA	NA	NA	NA
AH-978-E21	1 cell	1.65976	NA	NA	201124_NB502014_0151_AHHFLYAFX2	9	NA	NA	NA	NA	NA	NA	NA
AH-978-E22	1 cell	3.52897	NA	NA	201124_NB502014_0151_AHHFLYAFX2	480032	NA	0	NA	NA	NA	NA	NA
AH-978-E23	1 cell	3.13724	NA	no SSU regions found	201124_NB502014_0151_AHHFLYAFX2	10	NA	NA	NA	NA	NA	NA	NA
AH-978-F02	1 cell	8.49179	NA	NA	201124_NB502014_0151_AHHFLYAFX2	963570	NA	NA	NA	NA	NA	NA	NA
AH-978-F05	1 cell	2.42723	NA	k__Bacteria;p__Chlorobi;c__Chlorobia;o__Chlorobiales;f__Chlorobiaceae;g__Chlorobium	201124_NB502014_0151_AHHFLYAFX2	160	NA	NA	NA	NA	NA	NA	NA
AH-978-F10	1 cell	9.4857	NA	no SSU regions found	201124_NB502014_0151_AHHFLYAFX2	941634	NA	NA	NA	NA	NA	NA	NA
AH-978-F11	1 cell	7.18193	NA	no SSU regions found	201124_NB502014_0151_AHHFLYAFX2	785376	NA	NA	NA	NA	NA	NA	NA
AH-978-F15	1 cell	3.8451	NA	NA	201124_NB502014_0151_AHHFLYAFX2	387858	NA	0	NA	NA	NA	NA	NA
AH-978-F16	1 cell	9.47442	NA	NA	201124_NB502014_0151_AHHFLYAFX2	1162976	NA	NA	NA	NA	NA	NA	NA
AH-978-F17	1 cell	9.69553	NA	NA	201124_NB502014_0151_AHHFLYAFX2	1127390	NA	NA	NA	NA	NA	NA	NA
AH-978-F18	1 cell	20.5211	NA	NA	201124_NB502014_0151_AHHFLYAFX2	292186	NA	NA	NA	NA	NA	NA	NA
AH-978-F19	1 cell	1.73353	NA	NA	201124_NB502014_0151_AHHFLYAFX2	18	NA	NA	NA	NA	NA	NA	NA
AH-978-F21	1 cell	7.67361	NA	NA	201124_NB502014_0151_AHHFLYAFX2	8	NA	NA	NA	NA	NA	NA	NA
AH-978-F23	1 cell	15.2892	NA	NA	201124_NB502014_0151_AHHFLYAFX2	16	NA	NA	NA	NA	NA	NA	NA
AH-978-G02	1 cell	7.96989	NA	NA	201124_NB502014_0151_AHHFLYAFX2	392831	NA	NA	NA	NA	NA	NA	NA
AH-978-G03	1 cell	5.98374	NA	no SSU regions found	201124_NB502014_0151_AHHFLYAFX2	508556	NA	0	NA	NA	NA	NA	NA
AH-978-G06	1 cell	3.62752	NA	no SSU regions found	201124_NB502014_0151_AHHFLYAFX2	486634	NA	0	NA	NA	NA	NA	NA
AH-978-G07	1 cell	3.95872	NA	no SSU regions found	201124_NB502014_0151_AHHFLYAFX2	550381	NA	0	NA	NA	NA	NA	NA
AH-978-G08	1 cell	8.20317	NA	no SSU regions found	201124_NB502014_0151_AHHFLYAFX2	728136	NA	0	NA	NA	NA	NA	NA
AH-978-G10	1 cell	4.00541	NA	NA	201124_NB502014_0151_AHHFLYAFX2	434492	NA	0	NA	NA	NA	NA	NA
AH-978-G13	1 cell	7.74167	NA	NA	201124_NB502014_0151_AHHFLYAFX2	797799	NA	NA	NA	NA	NA	NA	NA
AH-978-G14	1 cell	7.00186	NA	no SSU regions found	201124_NB502014_0151_AHHFLYAFX2	784293	NA	0	NA	NA	NA	NA	NA
AH-978-G15	1 cell	5.0905	NA	NA	201124_NB502014_0151_AHHFLYAFX2	950656	NA	NA	NA	NA	NA	NA	NA
AH-978-G19	1 cell	6.9676	NA	NA	201124_NB502014_0151_AHHFLYAFX2	10	NA	NA	NA	NA	NA	NA	NA
AH-978-G21	1 cell	1.62972	NA	no SSU regions found	201124_NB502014_0151_AHHFLYAFX2	16	NA	NA	NA	NA	NA	NA	NA
AH-978-G22	1 cell	15.2892	NA	no SSU regions found	201124_NB502014_0151_AHHFLYAFX2	471906	NA	NA	NA	NA	NA	NA	NA
AH-978-G23	1 cell	3.05789	NA	no SSUs were classified	201124_NB502014_0151_AHHFLYAFX2	495514	NA	0	NA	NA	NA	NA	NA
AH-978-I04	1 cell	2.5486	NA	no SSU regions found	201124_NB502014_0151_AHHFLYAFX2	60	NA	NA	NA	NA	NA	NA	NA
AH-978-I06	1 cell	1.72636	NA	NA	201124_NB502014_0151_AHHFLYAFX2	39	NA	NA	NA	NA	NA	NA	NA
AH-978-I07	1 cell	3.22502	NA	no SSU regions found	201124_NB502014_0151_AHHFLYAFX2	115991	NA	0	NA	NA	NA	NA	NA
AH-978-I08	1 cell	8.56255	NA	NA	201124_NB502014_0151_AHHFLYAFX2	14463	NA	NA	NA	NA	NA	NA	NA
AH-978-I09	1 cell	3.7405	NA	no SSU regions found	201124_NB502014_0151_AHHFLYAFX2	771558	NA	NA	NA	NA	NA	NA	NA
AH-978-I11	1 cell	6.11675	NA	no SSU regions found	201124_NB502014_0151_AHHFLYAFX2	344616	NA	NA	NA	NA	NA	NA	NA
AH-978-I13	1 cell	8.30744	NA	k__Bacteria;p__Chlorobi;c__Chlorobia;o__Chlorobiales;f__Chlorobiaceae;g__Chlorobium	201124_NB502014_0151_AHHFLYAFX2	11124	NA	NA	NA	NA	NA	NA	NA
AH-978-I14	1 cell	5.40455	NA	no SSU regions found	201124_NB502014_0151_AHHFLYAFX2	284007	NA	NA	NA	NA	NA	NA	NA
AH-978-I17	1 cell	2.55481	NA	NA	201124_NB502014_0151_AHHFLYAFX2	82	NA	NA	NA	NA	NA	NA	NA
AH-978-I18	1 cell	3.62393	NA	no SSU regions found	201124_NB502014_0151_AHHFLYAFX2	977063	NA	NA	NA	NA	NA	NA	NA
AH-978-I19	1 cell	4.87379	NA	NA	201124_NB502014_0151_AHHFLYAFX2	22	NA	NA	NA	NA	NA	NA	NA
AH-978-I20	1 cell	4.66149	NA	NA	201124_NB502014_0151_AHHFLYAFX2	746568	NA	NA	NA	NA	NA	NA	NA
AH-978-I21	1 cell	1.50404	NA	NA	201124_NB502014_0151_AHHFLYAFX2	18	NA	NA	NA	NA	NA	NA	NA
AH-978-I23	1 cell	5.95175	NA	no SSU regions found	201124_NB502014_0151_AHHFLYAFX2	658823	NA	NA	NA	NA	NA	NA	NA
AH-978-J03	1 cell	4.78837	NA	NA	201124_NB502014_0151_AHHFLYAFX2	792591	NA	NA	NA	NA	NA	NA	NA
AH-978-J04	1 cell	5.03126	NA	NA	201124_NB502014_0151_AHHFLYAFX2	23	NA	NA	NA	NA	NA	NA	NA
AH-978-J06	1 cell	1.57621	NA	no SSU regions found	201124_NB502014_0151_AHHFLYAFX2	17	NA	NA	NA	NA	NA	NA	NA
AH-978-J08	1 cell	6.40958	NA	NA	201124_NB502014_0151_AHHFLYAFX2	579268	NA	NA	NA	NA	NA	NA	NA
AH-978-J09	1 cell	5.46749	NA	no SSU regions found	201124_NB502014_0151_AHHFLYAFX2	466734	NA	NA	NA	NA	NA	NA	NA
AH-978-J11	1 cell	7.06898	NA	NA	201124_NB502014_0151_AHHFLYAFX2	80	NA	NA	NA	NA	NA	NA	NA
AH-978-J17	1 cell	4.34686	NA	no SSU regions found	201124_NB502014_0151_AHHFLYAFX2	335425	NA	NA	NA	NA	NA	NA	NA
AH-978-J20	1 cell	3.92395	NA	no SSU regions found	201124_NB502014_0151_AHHFLYAFX2	849197	NA	NA	NA	NA	NA	NA	NA
AH-978-K04	1 cell	2.59154	NA	NA	201124_NB502014_0151_AHHFLYAFX2	14	NA	NA	NA	NA	NA	NA	NA
AH-978-K05	1 cell	4.96758	NA	NA	201124_NB502014_0151_AHHFLYAFX2	391169	NA	NA	NA	NA	NA	NA	NA
AH-978-K06	1 cell	4.01053	NA	NA	201124_NB502014_0151_AHHFLYAFX2	685837	NA	0	NA	NA	NA	NA	NA
AH-978-K07	1 cell	4.28334	NA	no SSU regions found	201124_NB502014_0151_AHHFLYAFX2	638752	NA	NA	NA	NA	NA	NA	NA
AH-978-K09	1 cell	4.53888	NA	NA	201124_NB502014_0151_AHHFLYAFX2	413690	NA	NA	NA	NA	NA	NA	NA
AH-978-K14	1 cell	6.38923	NA	no SSU regions found	201124_NB502014_0151_AHHFLYAFX2	6	NA	NA	NA	NA	NA	NA	NA
AH-978-K18	1 cell	4.7487	NA	no SSU regions found	201124_NB502014_0151_AHHFLYAFX2	1042533	NA	NA	NA	NA	NA	NA	NA
AH-978-K19	1 cell	1.36422	NA	NA	201124_NB502014_0151_AHHFLYAFX2	3	NA	NA	NA	NA	NA	NA	NA
AH-978-K20	1 cell	2.4867	NA	NA	201124_NB502014_0151_AHHFLYAFX2	14	NA	NA	NA	NA	NA	NA	NA
AH-978-K22	1 cell	4.69823	NA	no SSU regions found	201124_NB502014_0151_AHHFLYAFX2	273372	NA	NA	NA	NA	NA	NA	NA
AH-978-K23	1 cell	1.36273	NA	no SSU regions found	201124_NB502014_0151_AHHFLYAFX2	2	NA	NA	NA	NA	NA	NA	NA
AH-978-L02	1 cell	3.06701	NA	no SSU regions found	201124_NB502014_0151_AHHFLYAFX2	607324	NA	NA	NA	NA	NA	NA	NA
AH-978-L03	1 cell	7.14216	NA	no SSU regions found	201124_NB502014_0151_AHHFLYAFX2	247461	NA	NA	NA	NA	NA	NA	NA
AH-978-L04	1 cell	4.2086	NA	no SSU regions found	201124_NB502014_0151_AHHFLYAFX2	15	NA	NA	NA	NA	NA	NA	NA
AH-978-L06	1 cell	5.59797	NA	no SSU regions found	201124_NB502014_0151_AHHFLYAFX2	468454	NA	NA	NA	NA	NA	NA	NA
AH-978-L17	1 cell	4.43649	NA	NA	201124_NB502014_0151_AHHFLYAFX2	1046946	NA	NA	NA	NA	NA	NA	NA
AH-978-L20	1 cell	3.22281	NA	no SSU regions found	201124_NB502014_0151_AHHFLYAFX2	975866	NA	0	NA	NA	NA	NA	NA
AH-978-L22	1 cell	3.31333	NA	NA	201124_NB502014_0151_AHHFLYAFX2	179253	NA	0	NA	NA	NA	NA	NA
AH-978-L23	1 cell	4.80986	NA	no SSU regions found	201124_NB502014_0151_AHHFLYAFX2	545298	NA	0	NA	NA	NA	NA	NA
AH-978-M03	1 cell	3.05276	NA	NA	201124_NB502014_0151_AHHFLYAFX2	646716	NA	0	NA	NA	NA	NA	NA
AH-978-M04	1 cell	2.39207	NA	NA	201124_NB502014_0151_AHHFLYAFX2	12	NA	NA	NA	NA	NA	NA	NA
AH-978-M05	1 cell	6.73815	NA	NA	201124_NB502014_0151_AHHFLYAFX2	260047	NA	NA	NA	NA	NA	NA	NA
AH-978-M06	1 cell	1.6459	NA	no SSU regions found	201124_NB502014_0151_AHHFLYAFX2	13	NA	NA	NA	NA	NA	NA	NA
AH-978-M08	1 cell	4.14439	NA	no SSU regions found	201124_NB502014_0151_AHHFLYAFX2	170672	NA	0	NA	NA	NA	NA	NA
AH-978-M09	1 cell	4.93157	NA	NA	201124_NB502014_0151_AHHFLYAFX2	327736	NA	0	NA	NA	NA	NA	NA
AH-978-M10	1 cell	6.65714	NA	NA	201124_NB502014_0151_AHHFLYAFX2	485004	NA	NA	NA	NA	NA	NA	NA
AH-978-M11	1 cell	5.03448	NA	no SSU regions found	201124_NB502014_0151_AHHFLYAFX2	1066486	NA	NA	NA	NA	NA	NA	NA
AH-978-M15	1 cell	2.70945	NA	NA	201124_NB502014_0151_AHHFLYAFX2	292677	NA	0	NA	NA	NA	NA	NA
AH-978-M17	1 cell	3.87203	NA	no SSU regions found	201124_NB502014_0151_AHHFLYAFX2	666544	NA	NA	NA	NA	NA	NA	NA
AH-978-M19	1 cell	15.2892	NA	NA	201124_NB502014_0151_AHHFLYAFX2	352828	NA	NA	NA	NA	NA	NA	NA
AH-978-M20	1 cell	1.3279	NA	NA	201124_NB502014_0151_AHHFLYAFX2	19	NA	NA	NA	NA	NA	NA	NA
AH-978-M21	1 cell	15.2892	NA	no SSUs were classified	201124_NB502014_0151_AHHFLYAFX2	85744	NA	NA	NA	NA	NA	NA	NA
AH-978-M23	1 cell	15.2892	NA	NA	201124_NB502014_0151_AHHFLYAFX2	135	NA	NA	NA	NA	NA	NA	NA
AH-978-N05	1 cell	2.33916	NA	no SSU regions found	201124_NB502014_0151_AHHFLYAFX2	470407	NA	0	NA	NA	NA	NA	NA
AH-978-N06	1 cell	2.17132	NA	no SSU regions found	201124_NB502014_0151_AHHFLYAFX2	9	NA	NA	NA	NA	NA	NA	NA
AH-978-N08	1 cell	3.37501	NA	NA	201124_NB502014_0151_AHHFLYAFX2	570885	NA	0	NA	NA	NA	NA	NA
AH-978-N11	1 cell	5.99033	NA	NA	201124_NB502014_0151_AHHFLYAFX2	144701	NA	NA	NA	NA	NA	NA	NA
AH-978-N14	1 cell	1.62407	NA	NA	201124_NB502014_0151_AHHFLYAFX2	17	NA	NA	NA	NA	NA	NA	NA
AH-978-N15	1 cell	3.13803	NA	NA	201124_NB502014_0151_AHHFLYAFX2	317284	NA	NA	NA	NA	NA	NA	NA
AH-978-N16	1 cell	2.32801	NA	no SSUs were classified	201124_NB502014_0151_AHHFLYAFX2	456854	NA	0	NA	NA	NA	NA	NA
AH-978-N17	1 cell	15.2892	NA	NA	201124_NB502014_0151_AHHFLYAFX2	2178337	NA	NA	NA	NA	NA	NA	NA
AH-978-N22	1 cell	15.2892	NA	NA	201124_NB502014_0151_AHHFLYAFX2	26545	NA	0	NA	NA	NA	NA	NA
AH-978-O02	1 cell	10.266	NA	no SSU regions found	201124_NB502014_0151_AHHFLYAFX2	634674	NA	NA	NA	NA	NA	NA	NA
AH-978-O03	1 cell	15.2892	NA	no SSU regions found	201124_NB502014_0151_AHHFLYAFX2	23719	NA	NA	NA	NA	NA	NA	NA
AH-978-O07	1 cell	15.2892	NA	NA	201124_NB502014_0151_AHHFLYAFX2	1765391	NA	NA	NA	NA	NA	NA	NA
AH-978-O09	1 cell	3.34341	NA	no SSU regions found	201124_NB502014_0151_AHHFLYAFX2	542671	NA	0	NA	NA	NA	NA	NA
AH-978-O10	1 cell	1.35037	NA	NA	201124_NB502014_0151_AHHFLYAFX2	7	NA	NA	NA	NA	NA	NA	NA
AH-978-O11	1 cell	1.4528	NA	NA	201124_NB502014_0151_AHHFLYAFX2	11	NA	NA	NA	NA	NA	NA	NA
AH-978-O13	1 cell	4.05874	NA	no SSU regions found	201124_NB502014_0151_AHHFLYAFX2	560212	NA	0	NA	NA	NA	NA	NA
AH-978-O14	1 cell	1.35131	NA	no SSU regions found	201124_NB502014_0151_AHHFLYAFX2	6	NA	NA	NA	NA	NA	NA	NA
AH-978-O17	1 cell	1.5305	NA	no SSU regions found	201124_NB502014_0151_AHHFLYAFX2	20	NA	NA	NA	NA	NA	NA	NA
AH-978-O18	1 cell	15.2892	NA	no SSU regions found	201124_NB502014_0151_AHHFLYAFX2	135	NA	NA	NA	NA	NA	NA	NA
AH-978-O19	1 cell	15.2892	NA	NA	201124_NB502014_0151_AHHFLYAFX2	77	NA	NA	NA	NA	NA	NA	NA
AH-978-O21	1 cell	15.2892	NA	NA	201124_NB502014_0151_AHHFLYAFX2	1	NA	NA	NA	NA	NA	NA	NA
AH-978-O22	1 cell	15.2892	NA	NA	201124_NB502014_0151_AHHFLYAFX2	86	NA	NA	NA	NA	NA	NA	NA
AH-978-O23	1 cell	15.2892	NA	no SSU regions found	201124_NB502014_0151_AHHFLYAFX2	62	NA	NA	NA	NA	NA	NA	NA
AH-978-P02	1 cell	15.2892	NA	no SSU regions found	201124_NB502014_0151_AHHFLYAFX2	88	NA	NA	NA	NA	NA	NA	NA
AH-978-P03	1 cell	3.25971	NA	no SSU regions found	201124_NB502014_0151_AHHFLYAFX2	505430	NA	0	NA	NA	NA	NA	NA
AH-978-P07	1 cell	15.2892	NA	no SSU regions found	201124_NB502014_0151_AHHFLYAFX2	474	NA	NA	NA	NA	NA	NA	NA
AH-978-P08	1 cell	15.2892	NA	no SSU regions found	201124_NB502014_0151_AHHFLYAFX2	988	NA	NA	NA	NA	NA	NA	NA
AH-978-P10	1 cell	7.17616	NA	no SSU regions found	201124_NB502014_0151_AHHFLYAFX2	1259640	NA	0	NA	NA	NA	NA	NA
AH-978-P11	1 cell	8.0267	NA	NA	201124_NB502014_0151_AHHFLYAFX2	963945	NA	NA	NA	NA	NA	NA	NA
AH-978-P14	1 cell	15.2892	NA	no SSU regions found	201124_NB502014_0151_AHHFLYAFX2	25097	NA	0	NA	NA	NA	NA	NA
AH-978-P15	1 cell	15.2892	NA	NA	201124_NB502014_0151_AHHFLYAFX2	75	NA	NA	NA	NA	NA	NA	NA
AH-978-P17	1 cell	15.2892	NA	no SSU regions found	201124_NB502014_0151_AHHFLYAFX2	93	NA	NA	NA	NA	NA	NA	NA
AH-978-P18	1 cell	15.2892	NA	NA	201124_NB502014_0151_AHHFLYAFX2	102	NA	NA	NA	NA	NA	NA	NA
AH-978-P21	1 cell	15.2892	NA	no SSU regions found	201124_NB502014_0151_AHHFLYAFX2	83	NA	NA	NA	NA	NA	NA	NA
AH-978-P22	1 cell	15.2892	NA	NA	201124_NB502014_0151_AHHFLYAFX2	73	NA	NA	NA	NA	NA	NA	NA
AH-978-A12	No drop	15.2892	NA	no SSU regions found	201124_NB502014_0151_AHHFLYAFX2	633943	NA	NA	NA	NA	NA	NA	NA
AH-978-A24	No drop	15.2892	NA	NA	201124_NB502014_0151_AHHFLYAFX2	12	NA	NA	NA	NA	NA	NA	NA
AH-978-B01	No drop	15.2892	NA	NA	201124_NB502014_0151_AHHFLYAFX2	19994	NA	NA	NA	NA	NA	NA	NA
AH-978-B12	No drop	15.2892	NA	NA	201124_NB502014_0151_AHHFLYAFX2	531006	NA	NA	NA	NA	NA	NA	NA
AH-978-B24	No drop	15.2892	NA	NA	201124_NB502014_0151_AHHFLYAFX2	73618	NA	NA	NA	NA	NA	NA	NA
AH-978-C01	No drop	15.2892	NA	NA	201124_NB502014_0151_AHHFLYAFX2	9095	NA	NA	NA	NA	NA	NA	NA
AH-978-C12	No drop	13.0469	NA	no SSU regions found	201124_NB502014_0151_AHHFLYAFX2	833595	NA	NA	NA	NA	NA	NA	NA
AH-978-C24	No drop	10.4619	NA	NA	201124_NB502014_0151_AHHFLYAFX2	478146	NA	NA	NA	NA	NA	NA	NA
AH-978-D01	No drop	15.2892	NA	no SSU regions found	201124_NB502014_0151_AHHFLYAFX2	1277342	NA	NA	NA	NA	NA	NA	NA
AH-978-D12	No drop	12.1184	NA	NA	201124_NB502014_0151_AHHFLYAFX2	1300392	NA	NA	NA	NA	NA	NA	NA
AH-978-D24	No drop	15.2892	NA	no SSU regions found	201124_NB502014_0151_AHHFLYAFX2	649293	NA	NA	NA	NA	NA	NA	NA
AH-978-E01	No drop	15.2892	NA	NA	201124_NB502014_0151_AHHFLYAFX2	1819	NA	NA	NA	NA	NA	NA	NA
AH-978-E12	No drop	15.2892	NA	NA	201124_NB502014_0151_AHHFLYAFX2	443382	NA	NA	NA	NA	NA	NA	NA
AH-978-E24	No drop	15.2892	NA	NA	201124_NB502014_0151_AHHFLYAFX2	1834785	NA	NA	NA	NA	NA	NA	NA
AH-978-F01	No drop	15.2892	NA	no SSU regions found	201124_NB502014_0151_AHHFLYAFX2	306450	NA	NA	NA	NA	NA	NA	NA
AH-978-F12	No drop	15.2892	NA	NA	201124_NB502014_0151_AHHFLYAFX2	506014	NA	NA	NA	NA	NA	NA	NA
AH-978-F24	No drop	15.2892	NA	NA	201124_NB502014_0151_AHHFLYAFX2	349510	NA	NA	NA	NA	NA	NA	NA
AH-978-G01	No drop	15.2892	NA	NA	201124_NB502014_0151_AHHFLYAFX2	940039	NA	NA	NA	NA	NA	NA	NA
AH-978-G12	No drop	17.7052	NA	NA	201124_NB502014_0151_AHHFLYAFX2	250663	NA	NA	NA	NA	NA	NA	NA
AH-978-G24	No drop	11.8415	NA	no SSU regions found	201124_NB502014_0151_AHHFLYAFX2	16	NA	NA	NA	NA	NA	NA	NA
AH-978-H02	No drop	15.2892	NA	NA	201124_NB502014_0151_AHHFLYAFX2	439488	NA	NA	NA	NA	NA	NA	NA
AH-978-H03	No drop	10.4053	NA	NA	201124_NB502014_0151_AHHFLYAFX2	300779	NA	NA	NA	NA	NA	NA	NA
AH-978-H04	No drop	10.0108	NA	NA	201124_NB502014_0151_AHHFLYAFX2	197537	NA	NA	NA	NA	NA	NA	NA
AH-978-H05	No drop	10.5721	NA	NA	201124_NB502014_0151_AHHFLYAFX2	242669	NA	NA	NA	NA	NA	NA	NA
AH-978-H06	No drop	15.2892	NA	NA	201124_NB502014_0151_AHHFLYAFX2	18	NA	NA	NA	NA	NA	NA	NA
AH-978-H07	No drop	7.37027	NA	no SSU regions found	201124_NB502014_0151_AHHFLYAFX2	201221	NA	NA	NA	NA	NA	NA	NA
AH-978-H08	No drop	7.34388	NA	NA	201124_NB502014_0151_AHHFLYAFX2	254686	NA	NA	NA	NA	NA	NA	NA
AH-978-H09	No drop	7.06472	NA	NA	201124_NB502014_0151_AHHFLYAFX2	238025	NA	NA	NA	NA	NA	NA	NA
AH-978-H10	No drop	15.2892	NA	NA	201124_NB502014_0151_AHHFLYAFX2	412453	NA	NA	NA	NA	NA	NA	NA
AH-978-H11	No drop	15.2892	NA	NA	201124_NB502014_0151_AHHFLYAFX2	121637	NA	NA	NA	NA	NA	NA	NA
AH-978-H13	No drop	10.4173	NA	NA	201124_NB502014_0151_AHHFLYAFX2	489509	NA	NA	NA	NA	NA	NA	NA
AH-978-H14	No drop	6.59083	NA	no SSU regions found	201124_NB502014_0151_AHHFLYAFX2	103763	NA	NA	NA	NA	NA	NA	NA
AH-978-H15	No drop	10.1825	NA	NA	201124_NB502014_0151_AHHFLYAFX2	296522	NA	NA	NA	NA	NA	NA	NA
AH-978-H16	No drop	6.27115	NA	NA	201124_NB502014_0151_AHHFLYAFX2	552432	NA	NA	NA	NA	NA	NA	NA
AH-978-H17	No drop	7.23595	NA	NA	201124_NB502014_0151_AHHFLYAFX2	327091	NA	NA	NA	NA	NA	NA	NA
AH-978-H18	No drop	8.2281	NA	NA	201124_NB502014_0151_AHHFLYAFX2	291607	NA	NA	NA	NA	NA	NA	NA
AH-978-H19	No drop	9.27212	NA	k__Bacteria;p__Bacteroidetes;c__Sphingobacteriia;o__Sphingobacteriales	201124_NB502014_0151_AHHFLYAFX2	586375	NA	NA	NA	NA	NA	NA	NA
AH-978-H20	No drop	9.77794	NA	NA	201124_NB502014_0151_AHHFLYAFX2	610217	NA	NA	NA	NA	NA	NA	NA
AH-978-H21	No drop	10.4755	NA	no SSU regions found	201124_NB502014_0151_AHHFLYAFX2	546774	NA	NA	NA	NA	NA	NA	NA
AH-978-H22	No drop	15.2892	NA	no SSU regions found	201124_NB502014_0151_AHHFLYAFX2	290934	NA	NA	NA	NA	NA	NA	NA
AH-978-H23	No drop	15.2892	NA	NA	201124_NB502014_0151_AHHFLYAFX2	561216	NA	NA	NA	NA	NA	NA	NA
AH-978-I01	No drop	6.73437	NA	NA	201124_NB502014_0151_AHHFLYAFX2	116905	NA	NA	NA	NA	NA	NA	NA
AH-978-I12	No drop	8.3786	NA	NA	201124_NB502014_0151_AHHFLYAFX2	364028	NA	NA	NA	NA	NA	NA	NA
AH-978-I24	No drop	8.99522	NA	NA	201124_NB502014_0151_AHHFLYAFX2	463169	NA	NA	NA	NA	NA	NA	NA
AH-978-J01	No drop	7.73852	NA	no SSU regions found	201124_NB502014_0151_AHHFLYAFX2	246746	NA	NA	NA	NA	NA	NA	NA
AH-978-J12	No drop	9.18625	NA	NA	201124_NB502014_0151_AHHFLYAFX2	911733	NA	NA	NA	NA	NA	NA	NA
AH-978-J24	No drop	15.2892	NA	NA	201124_NB502014_0151_AHHFLYAFX2	198631	NA	NA	NA	NA	NA	NA	NA
AH-978-K01	No drop	7.37123	NA	NA	201124_NB502014_0151_AHHFLYAFX2	284699	NA	NA	NA	NA	NA	NA	NA
AH-978-K12	No drop	7.08658	NA	no SSU regions found	201124_NB502014_0151_AHHFLYAFX2	301914	NA	NA	NA	NA	NA	NA	NA
AH-978-K24	No drop	15.2892	NA	k__Bacteria;p__Ca._Parcubacteria;c__Candidatus_Moranbacteria	201124_NB502014_0151_AHHFLYAFX2	44340	NA	NA	NA	NA	NA	NA	NA
AH-978-L01	No drop	8.9503	NA	NA	201124_NB502014_0151_AHHFLYAFX2	561053	NA	NA	NA	NA	NA	NA	NA
AH-978-L12	No drop	5.96213	NA	no SSU regions found	201124_NB502014_0151_AHHFLYAFX2	295842	NA	NA	NA	NA	NA	NA	NA
AH-978-L24	No drop	15.2892	NA	no SSUs were classified	201124_NB502014_0151_AHHFLYAFX2	90	NA	NA	NA	NA	NA	NA	NA
AH-978-M01	No drop	12.1142	NA	no SSU regions found	201124_NB502014_0151_AHHFLYAFX2	724194	NA	NA	NA	NA	NA	NA	NA
AH-978-M12	No drop	4.96208	NA	NA	201124_NB502014_0151_AHHFLYAFX2	344491	NA	NA	NA	NA	NA	NA	NA
AH-978-M24	No drop	15.2892	NA	NA	201124_NB502014_0151_AHHFLYAFX2	129	NA	NA	NA	NA	NA	NA	NA
AH-978-N01	No drop	19.5174	NA	NA	201124_NB502014_0151_AHHFLYAFX2	581033	NA	NA	NA	NA	NA	NA	NA
AH-978-N12	No drop	11.6437	NA	NA	201124_NB502014_0151_AHHFLYAFX2	1044078	NA	NA	NA	NA	NA	NA	NA
AH-978-N24	No drop	15.2892	NA	NA	201124_NB502014_0151_AHHFLYAFX2	130	NA	NA	NA	NA	NA	NA	NA
AH-978-O01	No drop	15.2892	NA	NA	201124_NB502014_0151_AHHFLYAFX2	2465	NA	NA	NA	NA	NA	NA	NA
AH-978-O12	No drop	9.0696	NA	no SSU regions found	201124_NB502014_0151_AHHFLYAFX2	875882	NA	NA	NA	NA	NA	NA	NA
AH-978-O24	No drop	15.2892	NA	NA	201124_NB502014_0151_AHHFLYAFX2	73	NA	NA	NA	NA	NA	NA	NA
AH-978-P12	No drop	15.2892	NA	no SSU regions found	201124_NB502014_0151_AHHFLYAFX2	175	NA	NA	NA	NA	NA	NA	NA
AH-978-P24	No drop	15.2892	NA	NA	201124_NB502014_0151_AHHFLYAFX2	94	NA	NA	NA	NA	NA	NA	NA
AH-978-A05	1 cell	3.01902	NA;unresolved	NA	201124_NB502014_0151_AHHFLYAFX2	366170	103750	10592	47.3282	0	114	655	0
AH-978-A06	1 cell	2.47731	NA;unresolved	NA	201124_NB502014_0151_AHHFLYAFX2	196895	34692	34692	49.7262	0	51	650.765	0
AH-978-A08	1 cell	2.1594	NA;unresolved	NA	201124_NB502014_0151_AHHFLYAFX2	209900	100678	82417	47.0182	0	113	793.841	0
AH-978-A10	1 cell	2.89425	NA;unresolved	no SSU regions found	201124_NB502014_0151_AHHFLYAFX2	417271	66930	56607	32.2516	0	111	523.432	0
AH-978-A11	1 cell	2.73858	NA;unresolved	no SSU regions found	201124_NB502014_0151_AHHFLYAFX2	345821	77096	56703	38.6829	0	96	667.5	0
AH-978-A15	1 cell	3.28215	NA;unresolved	NA	201124_NB502014_0151_AHHFLYAFX2	340990	95028	6045	46.3095	0	101	696.96	0
AH-978-A16	1 cell	1.90223	NA;unresolved	NA	201124_NB502014_0151_AHHFLYAFX2	207286	116006	25599	46.9148	0	114	830.737	0
AH-978-A21	1 cell	2.8738	NA;unresolved	NA	201124_NB502014_0151_AHHFLYAFX2	285900	28091	13625	46.0824	0	47	544.234	0
AH-978-A22	1 cell	2.21838	NA;unresolved	no SSU regions found	201124_NB502014_0151_AHHFLYAFX2	415724	50241	50241	37.145	0	75	613.12	0
AH-978-B02	1 cell	4.4833	NA;unresolved	NA	201124_NB502014_0151_AHHFLYAFX2	206270	23261	3864	56.7344	0	32	528.594	0
AH-978-B07	1 cell	3.03778	NA;unresolved	no SSU regions found	201124_NB502014_0151_AHHFLYAFX2	449908	47094	32366	42.9715	0	99	426.485	0
AH-978-B09	1 cell	2.73767	NA;unresolved	no SSU regions found	201124_NB502014_0151_AHHFLYAFX2	366362	25314	6873	47.6653	0	26	598.308	0
AH-978-B13	1 cell	3.74456	NA;unresolved	NA	201124_NB502014_0151_AHHFLYAFX2	475355	35784	4825	45.2101	0	38	732.895	0
AH-978-B15	1 cell	2.32147	NA;unresolved	NA	201124_NB502014_0151_AHHFLYAFX2	240101	120692	26194	41.5545	0	176	583.642	0
AH-978-B17	1 cell	3.19849	NA;unresolved	no SSU regions found	201124_NB502014_0151_AHHFLYAFX2	265731	29022	8691	43.3878	0	32	679.625	0
AH-978-B20	1 cell	2.48577	NA;unresolved	NA	201124_NB502014_0151_AHHFLYAFX2	294527	52489	19244	44.0207	0	73	561.767	0
AH-978-B23	1 cell	2.17885	NA;unresolved	NA	201124_NB502014_0151_AHHFLYAFX2	242992	36904	33648	46.8296	0	54	628.889	0
AH-978-C06	1 cell	1.9241	NA;unresolved	no SSU regions found	201124_NB502014_0151_AHHFLYAFX2	231883	286699	41289	48.222	0	300	799.12	0
AH-978-C10	1 cell	2.15636	NA;unresolved	no SSU regions found	201124_NB502014_0151_AHHFLYAFX2	230949	206346	42622	48.3048	0	244	743.455	0
AH-978-C13	1 cell	2.41313	NA;unresolved	no SSU regions found	201124_NB502014_0151_AHHFLYAFX2	442490	58751	26969	41.9295	0	90	538.467	0
AH-978-C21	1 cell	1.67955	NA;unresolved	NA	201124_NB502014_0151_AHHFLYAFX2	300136	366605	151300	48.4401	0	368	855.378	0
AH-978-D02	1 cell	3.0016	NA;unresolved	NA	201124_NB502014_0151_AHHFLYAFX2	434195	44516	15020	45.9004	0	73	528.849	0
AH-978-D06	1 cell	2.79215	NA;unresolved	NA	201124_NB502014_0151_AHHFLYAFX2	313153	40481	40481	46.6367	0	59	619.746	0
AH-978-D08	1 cell	2.70166	NA;unresolved	NA	201124_NB502014_0151_AHHFLYAFX2	340559	37392	13813	47.6466	0	49	615.653	0
AH-978-D09	1 cell	2.21686	NA;unresolved	NA	201124_NB502014_0151_AHHFLYAFX2	179066	142483	26740	46.0918	0	141	850.085	0
AH-978-D22	1 cell	2.01561	NA;unresolved	NA	201124_NB502014_0151_AHHFLYAFX2	313870	70737	37331	47.3359	0	96	657.812	0
AH-978-D23	1 cell	2.36878	NA;unresolved	no SSUs were classified	201124_NB502014_0151_AHHFLYAFX2	305211	111547	17989	49.8794	0	126	728.167	0
AH-978-E02	1 cell	3.79107	NA;unresolved	NA	201124_NB502014_0151_AHHFLYAFX2	451966	74080	9967	47.2746	0	85	653.071	0
AH-978-E05	1 cell	3.24004	NA;unresolved	no SSU regions found	201124_NB502014_0151_AHHFLYAFX2	538752	35477	32785	46.9487	0	43	749.419	0
AH-978-E07	1 cell	2.74665	NA;unresolved	no SSU regions found	201124_NB502014_0151_AHHFLYAFX2	408792	32227	13484	46.5014	0	50	553.64	0
AH-978-E08	1 cell	2.0452	NA;unresolved	NA	201124_NB502014_0151_AHHFLYAFX2	229500	122611	31953	48.2061	0	106	985.009	0
AH-978-E09	1 cell	1.7965	NA;unresolved	NA	201124_NB502014_0151_AHHFLYAFX2	364658	1193272	117911	41.3758	0	840	1137.19	0
AH-978-E18	1 cell	2.2896	NA;unresolved	no SSU regions found	201124_NB502014_0151_AHHFLYAFX2	580620	29274	26451	45.0605	0	45	605.933	0
AH-978-F07	1 cell	2.97058	NA;unresolved	no SSU regions found	201124_NB502014_0151_AHHFLYAFX2	414085	91685	9575	46.6216	0	93	792.935	0
AH-978-F08	1 cell	3.99927	NA;unresolved	NA	201124_NB502014_0151_AHHFLYAFX2	379565	27697	4531	58.4829	0	26	843.385	0
AH-978-F20	1 cell	1.82181	NA;unresolved	no SSU regions found	201124_NB502014_0151_AHHFLYAFX2	270650	274389	41326	48.2199	0	259	871.363	0
AH-978-G09	1 cell	2.45695	NA;unresolved	no SSU regions found	201124_NB502014_0151_AHHFLYAFX2	395251	135106	24426	43.2475	0	183	637.443	0
AH-978-G11	1 cell	2.90243	NA;unresolved	NA	201124_NB502014_0151_AHHFLYAFX2	314228	21039	6612	46.3425	0	28	550.893	0
AH-978-G17	1 cell	1.83323	NA;unresolved	NA	201124_NB502014_0151_AHHFLYAFX2	244674	40626	40626	43.706	0	50	731.84	0
AH-978-I03	1 cell	1.71092	NA;unresolved	NA	201124_NB502014_0151_AHHFLYAFX2	317198	465850	57284	46.9106	0	447	880.631	0
AH-978-I22	1 cell	2.73665	NA;unresolved	k__Bacteria;p__Chlorobi;c__Chlorobia;o__Chlorobiales;f__Chlorobiaceae;g__Chlorobium	201124_NB502014_0151_AHHFLYAFX2	586470	28667	3754	45.3902	0	33	597.455	0
AH-978-J02	1 cell	2.65723	NA;unresolved	no SSU regions found	201124_NB502014_0151_AHHFLYAFX2	254676	23374	19636	48.9048	0	26	782.231	0
AH-978-J10	1 cell	1.9115	NA;unresolved	NA	201124_NB502014_0151_AHHFLYAFX2	331492	423360	23511	48.0723	0	423	801.879	0
AH-978-J13	1 cell	2.20347	NA;unresolved	NA	201124_NB502014_0151_AHHFLYAFX2	208885	21294	21294	54.837	0	40	436.4	0
AH-978-J18	1 cell	2.00761	NA;unresolved	no SSU regions found	201124_NB502014_0151_AHHFLYAFX2	464589	58562	19662	47.6008	0	51	857.529	0
AH-978-K02	1 cell	2.34745	NA;unresolved	no SSU regions found	201124_NB502014_0151_AHHFLYAFX2	322381	32233	20656	46.2818	0	28	976.464	0
AH-978-K03	1 cell	2.1421	NA;unresolved	NA	201124_NB502014_0151_AHHFLYAFX2	334198	72224	31542	41.3713	0	116	532.147	0
AH-978-K08	1 cell	2.35467	NA;unresolved	NA	201124_NB502014_0151_AHHFLYAFX2	634865	21181	14927	37.8594	0	24	760.25	0
AH-978-K10	1 cell	1.83121	NA;unresolved	no SSU regions found	201124_NB502014_0151_AHHFLYAFX2	370642	217312	31894	45.4397	0	336	580.491	0
AH-978-K15	1 cell	1.67713	NA;unresolved	no SSU regions found	201124_NB502014_0151_AHHFLYAFX2	245362	56068	20163	45.5554	0	61	744.279	0
AH-978-K16	1 cell	1.8794	NA;unresolved	no SSU regions found	201124_NB502014_0151_AHHFLYAFX2	281712	77845	14098	47.1488	0	86	748.547	0
AH-978-K21	1 cell	1.66438	NA;unresolved	no SSU regions found	201124_NB502014_0151_AHHFLYAFX2	428606	222794	13294	47.8478	0	222	784.838	0
AH-978-L05	1 cell	1.79845	NA;unresolved	NA	201124_NB502014_0151_AHHFLYAFX2	259781	107106	49186	44.9275	0	161	535.72	0
AH-978-L07	1 cell	1.97006	NA;unresolved	NA	201124_NB502014_0151_AHHFLYAFX2	390198	281833	38631	44.6541	0	387	636.07	0
AH-978-L08	1 cell	1.5006	NA;unresolved	NA	201124_NB502014_0151_AHHFLYAFX2	257181	330032	71723	48.4183	0	342	825.877	0
AH-978-L10	1 cell	2.01697	NA;unresolved	no SSUs were classified	201124_NB502014_0151_AHHFLYAFX2	342146	37859	10185	45.3578	0	45	568.4	0
AH-978-L15	1 cell	1.63194	NA;unresolved	no SSU regions found	201124_NB502014_0151_AHHFLYAFX2	458939	164700	10504	47.4621	0	176	676.949	0
AH-978-L19	1 cell	1.58339	NA;unresolved	no SSU regions found	201124_NB502014_0151_AHHFLYAFX2	478486	165267	18216	47.9104	0	174	735.414	0
AH-978-M13	1 cell	1.53361	NA;unresolved	no SSU regions found	201124_NB502014_0151_AHHFLYAFX2	560154	531685	53029	39.9994	0	648	712.005	0
AH-978-N02	1 cell	2.5679	NA;unresolved	no SSU regions found	201124_NB502014_0151_AHHFLYAFX2	221530	28655	10942	46.8923	0	40	635.75	0
AH-978-N03	1 cell	1.89377	NA;unresolved	NA	201124_NB502014_0151_AHHFLYAFX2	192876	84453	13662	49.8277	0	80	852.425	0
AH-978-N19	1 cell	1.58848	NA;unresolved	NA	201124_NB502014_0151_AHHFLYAFX2	313703	49208	29969	51.4876	0	79	559.392	0
AH-978-N20	1 cell	1.71415	NA;unresolved	no SSU regions found	201124_NB502014_0151_AHHFLYAFX2	600761	253302	12482	48.7308	0	257	790.883	0
AH-978-N23	1 cell	6.24376	NA;unresolved	NA	201124_NB502014_0151_AHHFLYAFX2	531744	38651	9730	46.4205	0	37	895.595	0
AH-978-O04	1 cell	2.20663	NA;unresolved	NA	201124_NB502014_0151_AHHFLYAFX2	288141	112764	9946	48.0898	0	114	768.921	0
AH-978-O15	1 cell	2.17936	NA;unresolved	NA	201124_NB502014_0151_AHHFLYAFX2	391907	142135	29764	42.0804	0	180	712.7	0
AH-978-O16	1 cell	2.28588	NA;unresolved	no SSUs were classified	201124_NB502014_0151_AHHFLYAFX2	298528	39507	11505	48.0371	0	39	882.385	0
AH-978-P06	1 cell	3.08052	NA;unresolved	k__Bacteria;p__Actinobacteria;c__Actinobacteria_(class);o__Micrococcales;f__Microbacteriaceae;g__Candidatus_Limnoluna	201124_NB502014_0151_AHHFLYAFX2	345826	73583	10261	50.4994	0	89	607.73	0
AH-978-P09	1 cell	1.65581	NA;unresolved	NA	201124_NB502014_0151_AHHFLYAFX2	321434	284776	22140	47.6926	0	280	865.143	0
AH-978-P19	1 cell	15.2892	NA;unresolved	no SSU regions found	201124_NB502014_0151_AHHFLYAFX2	159297	146562	10657	50.0921	0	135	878.044	0
AH-978-B08	1 cell	2.03172	NA;unresolved	NA	201124_NB502014_0151_AHHFLYAFX2	294833	330122	40152	48.9898	4.17	317	894.06	0
AH-978-B10	1 cell	2.00681	NA;unresolved	NA	201124_NB502014_0151_AHHFLYAFX2	301351	234085	22145	47.7237	4.17	252	767.512	0
AH-978-B18	1 cell	1.88912	NA;unresolved	no SSU regions found	201124_NB502014_0151_AHHFLYAFX2	700775	213044	66437	48.2046	4.17	234	796.167	0
AH-978-C08	1 cell	1.83657	NA;unresolved	no SSU regions found	201124_NB502014_0151_AHHFLYAFX2	222164	508762	36404	47.6771	4.17	506	831.945	0
AH-978-D03	1 cell	2.4788	NA;unresolved	no SSU regions found	201124_NB502014_0151_AHHFLYAFX2	274734	223682	37464	47.5483	4.17	248	736.008	0
AH-978-E06	1 cell	1.94178	NA;unresolved	NA	201124_NB502014_0151_AHHFLYAFX2	296117	525162	101959	47.6066	4.17	527	843.799	0
AH-978-E13	1 cell	2.05382	NA;unresolved	NA	201124_NB502014_0151_AHHFLYAFX2	311499	337414	33702	47.3451	4.17	381	747.764	0
AH-978-F14	1 cell	1.98763	NA;unresolved	no SSU regions found	201124_NB502014_0151_AHHFLYAFX2	312734	427770	40866	48.2138	4.17	464	771.946	0
AH-978-F22	1 cell	1.64223	NA;unresolved	no SSUs were classified	201124_NB502014_0151_AHHFLYAFX2	215214	361283	67466	48.3228	4.17	347	902.683	0
AH-978-J15	1 cell	1.99756	NA;unresolved	NA	201124_NB502014_0151_AHHFLYAFX2	148955	149303	16124	57.6385	4.17	142	820.134	0
AH-978-K11	1 cell	2.13619	NA;unresolved	NA	201124_NB502014_0151_AHHFLYAFX2	160234	137054	10362	58.3945	4.17	121	876.314	0
AH-978-K13	1 cell	1.56569	NA;unresolved	no SSU regions found	201124_NB502014_0151_AHHFLYAFX2	278401	264046	26681	47.8981	4.17	269	846.361	0
AH-978-N09	1 cell	1.7074	NA;unresolved	NA	201124_NB502014_0151_AHHFLYAFX2	315909	106705	8509	47.1984	4.17	116	632.75	0
AH-978-C15	1 cell	1.768	NA;unresolved	no SSU regions found	201124_NB502014_0151_AHHFLYAFX2	260398	616366	150455	46.9205	8.33	624	849.673	0
AH-978-E14	1 cell	1.73355	NA;unresolved	NA	201124_NB502014_0151_AHHFLYAFX2	169144	487121	98264	51.4989	8.33	453	903.305	0
AH-978-I02	1 cell	1.83734	NA;unresolved	no SSU regions found	201124_NB502014_0151_AHHFLYAFX2	253667	589949	38252	47.7851	8.33	581	835.654	0
