# Supplementary material for: Exploring Viral Diversity in a Gypsum Karst Lake Ecosystem Using Targeted Single-Cell Genomics
Source: Genes (Basel). 2021 Jun 8;12(6):886. doi: 10.3390/genes12060886 (PMC8226683; doi:10.3390/genes12060886)
Supplement: Supplementary file 1 [file genes-12-00886-s001.zip › genes-1229203-SI/Table_S4_phage_contigs.xlsx]

## Sheet: Table S4
Table S4. General characteristics, taxonomic classification and distribution of C. clathratiforme SAGs-associated viral contigs.
					Taxonomic assignment of phage_contig
phage_contig	coverage	type	quality	size, bp	Kraken	Kaiju	VPF	#SAGs_w_phage_contig	%SAGs_w_phage_contig	CRISPR_spacer
NODE_52	29.9	lysogenic	low	24485	Unclassified	Unclassified	Myoviridae	54	0.870968
NODE_194	3.2	lysogenic	low	8936	Unclassified	Siphoviridae	Siphoviridae	50	0.806452
NODE_236	23	lytic	low	7568	Autographiviridae	Myoviridae	Unclassified	48	0.774194
NODE_345	37.06	lytic	low	5248	Unclassified	Myoviridae	Myoviridae	39	0.629032
NODE_453	2.03	lytic	low	3736	Unclassified	Unclassified	Myoviridae	34	0.548387
NODE_232	37.07	lytic	low	7658	Unclassified	Unclassified	Unclassified	31	0.5
NODE_329	3	lytic	low	5562	Unclassified	Autographiviridae	Siphoviridae	27	0.435484
NODE_252	7.09	lytic	low	7349	Unclassified	Unclassified	Podoviridae	20	0.322581
NODE_635	1.66	lytic	low	2504	Unclassified	Unclassified	Unclassified	20	0.322581
NODE_31	30.54	lytic	medium	44668	Unclassified	Myoviridae	Siphoviridae	17	0.274194	YES
NODE_113	7.25	lytic	low	14505	Unclassified	Siphoviridae	Siphoviridae	13	0.209677	YES
NODE_84	31.62	lytic	low	18179	Unclassified	Siphoviridae	Siphoviridae	10	0.16129
NODE_306	35.64	lytic	low	5989	Unclassified	Unclassified	Myoviridae	10	0.16129
NODE_48	14.53	lysogenic	complete	28086	Myoviridae	Myoviridae	Siphoviridae	7	0.112903	YES
NODE_66	30.21	lytic	low	20578	Unclassified	Myoviridae	Siphoviridae	4	0.0645161
NODE_643	3.12	lytic	low	2450	Unclassified	Unclassified	Siphoviridae	4	0.0645161
NODE_798	4.39	lytic	low	1912	Unclassified	Unclassified	Unclassified	4	0.0645161
NODE_960	1.35	lytic	low	1578	Unclassified	Unclassified	Siphoviridae	4	0.0645161
NODE_77	37.87	lytic	low	18931	Unclassified	Myoviridae	Myoviridae	2	0.0322581	YES
NODE_296	11.28	lytic	low	6169	Unclassified	Myoviridae	Myoviridae	2	0.0322581
NODE_846	7.06	lytic	low	1789	Unclassified	Unclassified	Myoviridae	2	0.0322581
NODE_25	17.08	lytic	medium	53520	Podoviridae	Myoviridae	Siphoviridae	1	0.016129
NODE_38	7.27	lytic	low	33583	Unclassified	Unclassified	Myoviridae	1	0.016129
NODE_42	6.91	lytic	medium	31259	Myoviridae	Ackermannviridae	Myoviridae	1	0.016129
NODE_44	21.18	lytic	low	30309	Unclassified	Siphoviridae	Myoviridae	1	0.016129
NODE_55	4.49	lytic	low	23671	Unclassified	Podoviridae	Siphoviridae	1	0.016129
NODE_56	27.76	lytic	low	23551	Unclassified	Siphoviridae	Myoviridae	1	0.016129
NODE_69	4.13	lytic	low	20173	Unclassified	Unclassified	Myoviridae	1	0.016129
NODE_70	6.28	lytic	low	20108	Unclassified	Autographiviridae	Myoviridae	1	0.016129
NODE_72	10.66	lytic	low	19783	Unclassified	Unclassified	Myoviridae	1	0.016129
NODE_74	7.15	lytic	low	19161	Unclassified	Siphoviridae	Myoviridae	1	0.016129
NODE_76	17.77	lytic	low	18989	Unclassified	Podoviridae	Podoviridae	1	0.016129
NODE_87	5.19	lytic	low	17722	Unclassified	Podoviridae	Podoviridae	1	0.016129
NODE_92	2.09	lytic	low	16905	Unclassified	Unclassified	Myoviridae	1	0.016129
NODE_114	10.95	lytic	high	14503	Autographiviridae	Podoviridae	Podoviridae	1	0.016129
NODE_115	16.81	lytic	low	14497	Unclassified	Myoviridae	Podoviridae	1	0.016129
NODE_117	35.11	lytic	medium	14177	Unclassified	Siphoviridae	Myoviridae	1	0.016129
NODE_130	6.22	lytic	low	12768	Unclassified	Unclassified	Podoviridae	1	0.016129
NODE_140	3.66	lytic	low	12083	Unclassified	Siphoviridae	Siphoviridae	1	0.016129
NODE_141	15.49	lytic	low	12044	Unclassified	Autographiviridae	Siphoviridae	1	0.016129
NODE_150	4.68	lytic	low	11251	Unclassified	Unclassified	Podoviridae	1	0.016129
NODE_154	3.67	lytic	low	10894	Unclassified	Myoviridae	Podoviridae	1	0.016129
NODE_164	2.07	lytic	low	10485	Podoviridae	Unclassified	Myoviridae	1	0.016129
NODE_177	3.85	lytic	complete	9456	Myoviridae	Unclassified	Siphoviridae	1	0.016129
NODE_180	2.96	lytic	low	9377	Unclassified	Unclassified	Siphoviridae	1	0.016129
NODE_190	3.72	lytic	low	9027	Unclassified	Unclassified	Myoviridae	1	0.016129
NODE_195	15.87	lytic	low	8875	Unclassified	Unclassified	Siphoviridae	1	0.016129
NODE_201	2.63	lytic	low	8717	Unclassified	Myoviridae	Siphoviridae	1	0.016129
NODE_204	24.78	lytic	low	8619	Unclassified	Myoviridae	Siphoviridae	1	0.016129
NODE_224	33.69	lytic	low	7957	Unclassified	Siphoviridae	Myoviridae	1	0.016129
NODE_225	4.12	lytic	low	7944	Unclassified	Unclassified	Myoviridae	1	0.016129
NODE_240	2.22	lytic	low	7504	Unclassified	Siphoviridae	Myoviridae	1	0.016129
NODE_259	14.46	lytic	low	7143	Unclassified	Myoviridae	Siphoviridae	1	0.016129
NODE_261	8.02	lytic	low	7103	Unclassified	Myoviridae	Siphoviridae	1	0.016129
NODE_269	3.89	lytic	low	6903	Unclassified	Unclassified	Siphoviridae	1	0.016129
NODE_291	8.2	lytic	low	6267	Unclassified	Myoviridae	Myoviridae	1	0.016129
NODE_304	2.37	lytic	low	6006	Unclassified	Myoviridae	Myoviridae	1	0.016129
NODE_324	34.31	lytic	low	5604	Unclassified	Unclassified	Podoviridae	1	0.016129
NODE_395	1.75	lytic	low	4443	Unclassified	Podoviridae	Podoviridae	1	0.016129	YES
NODE_396	16.06	lytic	complete	4442	Microviridae	Microviridae	Microviridae	1	0.016129	YES
NODE_402	2.08	lytic	low	4398	Unclassified	Unclassified	Podoviridae	1	0.016129
NODE_412	1.65	lytic	low	4143	Unclassified	Myoviridae	Podoviridae	1	0.016129
NODE_417	13.37	lytic	low	4124	Unclassified	Podoviridae	Podoviridae	1	0.016129
NODE_423	4.86	lytic	low	4030	Unclassified	Unclassified	Myoviridae	1	0.016129
NODE_437	3.41	lytic	low	3907	Unclassified	Unclassified	Siphoviridae	1	0.016129
NODE_459	2.18	lytic	low	3688	Unclassified	Unclassified	Siphoviridae	1	0.016129
NODE_498	1.4	lytic	low	3327	Unclassified	Siphoviridae	Siphoviridae	1	0.016129
NODE_509	2.16	lytic	low	3248	Unclassified	Unclassified	Siphoviridae	1	0.016129
NODE_512	2.27	lytic	low	3232	Unclassified	Unclassified	Myoviridae	1	0.016129
NODE_513	2.13	lytic	low	3224	Unclassified	Unclassified	Unclassified	1	0.016129
NODE_519	6	lytic	low	3186	Unclassified	Unclassified	Myoviridae	1	0.016129
NODE_531	27.35	lytic	low	3092	Unclassified	Unclassified	Unclassified	1	0.016129
NODE_536	2.31	lytic	low	3072	Unclassified	Unclassified	Myoviridae	1	0.016129
NODE_554	1.37	lytic	low	2950	Unclassified	Unclassified	Siphoviridae	1	0.016129
NODE_593	1.7	lytic	low	2687	Unclassified	Siphoviridae	Siphoviridae	1	0.016129
NODE_604	29.66	lytic	low	2622	Unclassified	Myoviridae	Unclassified	1	0.016129
NODE_650	1.7	lytic	low	2439	Unclassified	Unclassified	Myoviridae	1	0.016129
NODE_664	1.13	lytic	low	2367	Unclassified	Siphoviridae	Siphoviridae	1	0.016129
NODE_769	1.53	lytic	low	2013	Unclassified	Unclassified	Myoviridae	1	0.016129
NODE_854	1.34	lytic	low	1767	Unclassified	Siphoviridae	Unclassified	1	0.016129
NODE_902	0.93	lytic	low	1695	Unclassified	Unclassified	Siphoviridae	1	0.016129
NODE_1090	1.31	lytic	low	1376	Unclassified	Unclassified	Siphoviridae	1	0.016129
