# Supplementary material for: Exploring Viral Diversity in a Gypsum Karst Lake Ecosystem Using Targeted Single-Cell Genomics
Source: Genes (Basel). 2021 Jun 8;12(6):886. doi: 10.3390/genes12060886 (PMC8226683; doi:10.3390/genes12060886)
Supplement: Supplementary file 1 [file genes-12-00886-s001.zip › genes-1229203-SI/Table_S5_metagenomes.xlsx]

## Sheet: data
Table S5. BLASTn search results against IMG/VR dataset (Ecosystem category: Aquatic; accessed June 2021; database version 5.1).
phage_contig	metagenome_match	ecosystem	alignment_length_%	e_value	identity_%	host_taxonomy_prediction	prediction_method
NODE_459	IMGVR_UViG_3300007346_000961	Marine;Coastal	8.78525	0.123558	73.5844	Bacteria;Proteobacteria;Gammaproteobacteria;Pseudomonadales;Pseudomonadaceae;Pseudomonas;	Consensus vOTU host
NODE_92	Station155_DCM_ALL_assembly_NODE_2003	Marine;Oceanic	18.3555	0.00555971	68.135	Bacteria;Proteobacteria;Alphaproteobacteria;Rhizobiales;Rhizobiaceae;Rhizobium;	Consensus vOTU host
NODE_55	IMGVR_UViG_3300025000_000309	Freshwater;Groundwater	25.6052	0.123955	76.7363	Bacteria;Ignavibacteriae;Ignavibacteria;unclassified;unclassified;unclassified;	CRISPR match
NODE_48	IMGVR_UViG_3300025316_000099	Freshwater;Lake	41.6257	0.0268992	76.7033	Bacteria;Chlorobi;unclassified;unclassified;unclassified;unclassified;	Consensus vOTU host
NODE_395	IMGVR_UViG_3300006120_000291	Freshwater;Lentic	66.4866	0.0492057	73.4808	Bacteria;Chlorobi;unclassified;unclassified;unclassified;unclassified;	Consensus vOTU host
NODE_252	IMGVR_UViG_3300021139_000054	Freshwater;Lentic	37.7058	0.0985	87.3651	Bacteria;Chlorobi;Chlorobia;Chlorobiales;Chlorobiaceae;unclassified;unclassified;	Consensus vOTU host
NODE_194	IMGVR_UViG_3300025779_000029	Freshwater;Lentic	42.8044	0.00642921	79.2414	Bacteria;Chlorobi;Chlorobia;Chlorobiales;Chlorobiaceae;unclassified;unclassified;	Consensus vOTU host
NODE_798	IMGVR_UViG_3300022555_000137	Freshwater;Lake	20.9728	0.1825	81.0894	Bacteria;Chlorobi;Chlorobia;Chlorobiales;Chlorobiaceae;Pelodictyon;Pelodictyon phaeoclathratiforme;	CRISPR match
NODE_113	IMGVR_UViG_3300022555_000137	Freshwater;Lake	20.062	0.0964375	77.4038	Bacteria;Chlorobi;Chlorobia;Chlorobiales;Chlorobiaceae;Pelodictyon;Pelodictyon phaeoclathratiforme;	CRISPR match
NODE_643	IMGVR_UViG_3300025316_000030	Freshwater;Lake	67.3061	0.0895857	72.6626	Bacteria;Chlorobi;Chlorobia;Chlorobiales;Chlorobiaceae;Pelodictyon;Pelodictyon phaeoclathratiforme;	CRISPR match
NODE_84	IMGVR_UViG_3300004154_000091	Freshwater;Pond	32.6036	0.0068287	71.7565	Bacteria;Chlorobi;Chlorobia;Chlorobiales;Chlorobiaceae;Chlorobium;	Consensus vOTU host
NODE_554	IMGVR_UViG_3300017963_000734	Non-marine Saline and Alkaline;Hypersaline;Sediment	9.52542	0.368223	92.6499	-	-
NODE_902	IMGVR_UViG_3300028176_000001	Non-marine Saline and Alkaline;Saline	21.5339	0.290458	90.844	-	-
NODE_453	IMGVR_UViG_3300009154_000909	Freshwater;Lake	0.936831	0.31	88.889	-	-
NODE_635	IMGVR_UViG_3300021958_000041	Marine;Unclassified	8.34665	0.564389	87.6235	-	-
NODE_232	IMGVR_UViG_3300027796_000016	Freshwater;Pond	8.54009	0.159394	87.4394	-	-
NODE_225	IMGVR_UViG_3300017963_000951	Non-marine Saline and Alkaline;Hypersaline;Sediment	5.36254	0.350585	86.7135	-	-
NODE_296	IMGVR_UViG_3300009151_001611	Freshwater;Lake	18.8523	0.2945	85.0298	-	-
NODE_664	Station52_SUR_ALL_assembly_NODE_7	Marine;Oceanic	7.18209	0.494286	84.4074	-	-
NODE_69	IMGVR_UViG_3300026544_000036	Marine;Hydrothermal vents	2.5777	0.112561	82.7618	-	-
NODE_52	IMGVR_UViG_3300025659_000022	Marine;Intertidal zone	9.43118	0.0741843	82.5758	-	-
NODE_960	IMGVR_UViG_3300031651_000016	Marine;Intertidal zone;Sediment	49.5564	0.246268	81.1781	-	-
NODE_854	IMGVR_UViG_3300025030_000215	Freshwater;Groundwater	49.236	0.0788589	80.553	-	-
NODE_195	IMGVR_UViG_3300020171_000069	Freshwater;Groundwater	62.5803	0.345453	80.4024	-	-
NODE_345	IMGVR_UViG_3300029798_000061	Freshwater;Lake	10.3659	0.107378	80.3839	-	-
NODE_412	IMGVR_UViG_3300027739_000036	Freshwater;Pond	93.6278	0.0604039	79.8163	-	-
NODE_236	IMGVR_UViG_3300020193_000055	Freshwater;Lake	31.9239	0.272308	79.5854	-	-
NODE_512	IMGVR_UViG_3300005805_000825	Freshwater;Lake	99.4431	0.014996	79.2624	-	-
NODE_44	IMGVR_UViG_3300005664_000181	Freshwater;Lotic	25.7811	0.0986367	79.138	-	-
NODE_240	IMGVR_UViG_3300028920_000225	Marine;Wetlands;Sediment	22.8412	0.224409	78.8853	-	-
NODE_154	IMGVR_UViG_3300025030_000109	Freshwater;Groundwater	19.1573	0.261339	78.5746	-	-
NODE_519	IMGVR_UViG_3300008255_000483	Freshwater;Groundwater	27.0559	0.00850326	78.4976	-	-
NODE_306	IMGVR_UViG_3300028737_000001	Freshwater;Lake	19.2854	0.188918	78.4675	-	-
NODE_66	IMGVR_UViG_3300005613_000703	Non-marine Saline and Alkaline;Saline;Sediment	22.0916	0.138048	78.3048	-	-
NODE_38	IMGVR_UViG_3300035701_000027	Freshwater;Lake;Sediment	2.81095	0.0316461	77.9472	-	-
NODE_150	IMGVR_UViG_3300008111_000061	Freshwater;Lake	35.268	0.0302135	77.9313	-	-
NODE_177	IMGVR_UViG_3300009037_000009	Freshwater;Sediment	45.1036	0.0677663	77.2141	-	-
NODE_1090	IMGVR_UViG_3300004154_000019	Freshwater;Pond	55.814	0.100526	77.1932	-	-
NODE_76	IMGVR_UViG_3300035680_000230	Freshwater;Lake	83.996	0.0101134	77.1854	-	-
NODE_513	IMGVR_UViG_3300009184_000955	Freshwater;Lake	99.969	0.0858071	76.6062	-	-
NODE_509	IMGVR_UViG_3300031952_000027	Freshwater;Lake;Sediment	31.835	0.309854	76.0918	-	-
NODE_536	IMGVR_UViG_3300028581_000332	Freshwater;Lake	67.9036	0.167861	75.6607	-	-
NODE_769	IMGVR_UViG_3300021142_000426	Freshwater;Lentic	55.0919	0.114024	75.6578	-	-
NODE_259	IMGVR_UViG_3300002835_003068	Freshwater;Lentic	93.4481	0.00431422	75.0933	-	-
NODE_402	IMGVR_UViG_3300018080_000537	Non-marine Saline and Alkaline;Hypersaline;Sediment	81.196	0.0816249	74.8526	-	-
NODE_87	DTR_890712	Marine;Oceanic	91.299	0.00780862	74.4832	-	-
NODE_604	IMGVR_UViG_3300025087_000086	Freshwater;Groundwater	33.3715	0.194345	74.3768	-	-
NODE_130	IMGVR_UViG_3300029449_000002	Marine;Coastal	37.594	0.0826018	74.2669	-	-
NODE_180	IMGVR_UViG_3300027797_000294	Freshwater;Lentic;Sediment	58.9954	0.075731	74.0163	-	-
NODE_498	IMGVR_UViG_3300029286_000525	Freshwater;Lake	86.324	0.116367	74.0035	-	-
NODE_593	IMGVR_UViG_3300009184_000878	Freshwater;Lake	99.9628	0.0863207	73.8805	-	-
NODE_56	IMGVR_UViG_3300022871_000063	Non-marine Saline and Alkaline;Saline	34.5718	0.0119371	73.4425	-	-
NODE_77	IMGVR_UViG_3300014720_000074	Freshwater;Lake	33.2629	0.0142486	73.3079	-	-
NODE_42	IMGVR_UViG_3300027759_000075	Freshwater;Lake	96.7625	0.0232437	73.2684	-	-
NODE_140	IMGVR_UViG_3300027969_000878	Freshwater;Lake	97.0041	0.052916	73.253	-	-
NODE_437	Station180_ZZZ_ALL_assembly_NODE_984	Marine;Oceanic	29.5367	0.000710892	73.1348	-	-
NODE_141	IMGVR_UViG_3300009169_000437	Freshwater;Sediment	96.4713	0.0181007	73.0936	-	-
NODE_25	IMGVR_UViG_3300005918_000574	Non-marine Saline and Alkaline;Saline	42.9671	0.0133193	73.0767	-	-
NODE_224	IMGVR_UViG_3300010430_000599	Marine;Coastal;Sediment	12.2659	0.00836794	72.8871	-	-
NODE_269	IMGVR_UViG_3300009180_000304	Freshwater;Lake	96.1176	0.020583	72.8809	-	-
NODE_201	IMGVR_UViG_3300009183_000936	Freshwater;Lake	97.3615	0.0145913	72.7265	-	-
NODE_396	IMGVR_UViG_3300009180_000020	Freshwater;Lake	88.6988	0.0277781	72.6054	-	-
NODE_291	IMGVR_UViG_3300009184_000617	Freshwater;Lake	81.5701	0.000650197	72.5822	-	-
NODE_117	IMGVR_UViG_3300005613_000751	Non-marine Saline and Alkaline;Saline;Sediment	53.615	0.0159837	72.54	-	-
NODE_423	IMGVR_UViG_3300027804_000067	Freshwater;Lentic	76.2779	0.0488583	72.299	-	-
NODE_846	IMGVR_UViG_3300025168_000597	Marine;Oceanic	68.3063	0.0882641	72.2848	-	-
NODE_261	IMGVR_UViG_3300013137_000380	Freshwater;Lake	81.4304	0.029637	71.8705	-	-
NODE_72	IMGVR_UViG_3300007216_000013	Freshwater;Lake	80.7309	0.00606135	71.7134	-	-
NODE_329	IMGVR_UViG_3300022552_000007	Marine;Hydrothermal vents	29.5757	0.0811022	71.6986	-	-
NODE_70	IMGVR_UViG_3300027759_000201	Freshwater;Lake	81.102	0.00909277	71.6043	-	-
NODE_304	IMGVR_UViG_3300005805_001205	Freshwater;Lake	99.9334	0.0114108	71.4839	-	-
NODE_531	IMGVR_UViG_3300005918_000216	Non-marine Saline and Alkaline;Saline	28.0401	0.147201	71.4782	-	-
NODE_164	IMGVR_UViG_3300002835_000503	Freshwater;Lentic	9.34669	0.153975	71.3345	-	-
NODE_31	IMGVR_UViG_3300021131_000151	Freshwater;Lentic	33.6841	0.0222157	71.3019	-	-
NODE_190	IMGVR_UViG_3300010430_000297	Marine;Coastal;Sediment	77.5784	0.016966	71.1555	-	-
NODE_74	IMGVR_UViG_3300025687_000019	Marine;Coastal	25.8128	0.00913987	71.0395	-	-
NODE_115	IMGVR_UViG_3300008121_000051	Freshwater;Lake	84.0657	0.00682756	70.9419	-	-
NODE_417	IMGVR_UViG_3300007735_000646	Freshwater;Lake	86.7362	0.00158253	70.7488	-	-
NODE_324	IMGVR_UViG_3300028191_000065	Non-marine Saline and Alkaline;Saline	94.0578	0.0331572	70.7465	-	-
NODE_204	IMGVR_UViG_3300020048_001626	Freshwater;Lake;Sediment	87.8988	0.0167552	70.695	-	-
NODE_650	IMGVR_UViG_3300028581_000107	Freshwater;Lake	99.959	0.0203938	70.0863	-	-
NODE_114	IMGVR_UViG_3300005613_000109	Non-marine Saline and Alkaline;Saline;Sediment	62.7801	0.0143966	68.7891	-	-
