# Supplementary material for: Exploring Viral Diversity in a Gypsum Karst Lake Ecosystem Using Targeted Single-Cell Genomics
Source: Genes (Basel). 2021 Jun 8;12(6):886. doi: 10.3390/genes12060886 (PMC8226683; doi:10.3390/genes12060886)
Supplement: Supplementary file 1 [file genes-12-00886-s001.zip › genes-1229203-SI/Table_S6_contig_distribution.xlsx]

## Sheet: FPKM
Table S6. Viral abundance estimates normalized as fragments per kilobase per mapped million reads (FPKM) for each individual C. clathratiforme SAG.
Sum of FPKM	WELL
Contig	AH-978-A02	AH-978-A09	AH-978-A20	AH-978-B05	AH-978-B06	AH-978-B14	AH-978-B22	AH-978-C02	AH-978-C09	AH-978-C11	AH-978-C16	AH-978-C18	AH-978-D07	AH-978-D10	AH-978-D14	AH-978-D18	AH-978-D20	AH-978-E10	AH-978-E15	AH-978-E16	AH-978-E20	AH-978-F06	AH-978-F09	AH-978-G04	AH-978-G05	AH-978-G18	AH-978-G20	AH-978-H01	AH-978-H12	AH-978-H24	AH-978-I05	AH-978-I10	AH-978-I15	AH-978-I16	AH-978-J05	AH-978-J07	AH-978-J14	AH-978-J16	AH-978-J19	AH-978-J21	AH-978-J22	AH-978-J23	AH-978-K17	AH-978-L13	AH-978-L14	AH-978-L16	AH-978-L18	AH-978-M14	AH-978-M22
NODE_1090	0	0	0	0	0	0	0	0	0	0	0	0	0	0	0	0	0	0	0	0	0	0	0	0	0	0	0	0	0	5441.51	0	0	0	0	0	0	0	0	0	0	0	0	0	0	0	0	0	0	0
NODE_113	0	0	0	0	74.7792	0	0	0	0	0	0	628.45	0	0	0	0	0	1988.7	0	12.4897	0	0	0	0	0	0	0	0	43.4552	1147.12	0	0	0	0	0	0	0	0	0	0	0	0	3471.4	0	0	0	946.604	0	0
NODE_114	0	0	0	0	0	0	0	0	0	0	0	0	0	0	0	0	0	0	0	0	0	0	0	0	0	0	0	0	0	0	0	0	0	0	0	0	0	0	0	0	0	0	0	0	0	0	1939.29	0	0
NODE_115	0	0	0	0	0	0	0	0	0	0	0	0	0	0	0	0	0	0	0	0	0	0	0	0	0	0	0	0	0	0	0	0	0	0	0	0	0	0	0	0	0	0	0	0	0	0	3176.95	0	0
NODE_117	0	0	0	0	0	0	0	0	0	0	0	0	0	0	0	0	0	0	0	0	0	0	0	0	0	0	0	0	0	0	0	0	0	0	0	0	0	0	0	0	0	0	0	0	0	0	25535.5	0	0
NODE_130	0	0	0	0	0	0	0	0	0	0	0	0	0	0	0	0	0	0	0	0	0	0	0	0	0	0	0	0	0	0	0	0	0	0	0	0	0	0	0	0	0	0	0	0	0	0	947.337	0	0
NODE_140	0	0	0	0	0	0	0	0	0	0	0	0	0	0	0	0	0	0	0	0	0	0	0	0	0	0	0	0	0	18865.6	0	0	0	0	0	0	0	0	0	0	0	0	0	0	0	0	0	0	0
NODE_141	0	0	0	0	0	0	0	0	0	0	0	0	0	0	0	0	0	0	0	2227.13	0	0	0	0	0	0	0	0	0	0	0	0	0	0	0	0	0	0	0	0	0	0	0	0	0	0	0	0	0
NODE_150	0	0	0	0	0	0	0	0	0	0	0	0	0	0	0	0	0	0	0	657.163	0	0	0	0	0	0	0	0	0	0	0	0	0	0	0	0	0	0	0	0	0	0	0	0	0	0	0	0	0
NODE_154	0	0	0	0	3179.89	0	0	0	0	0	0	0	0	0	0	0	0	0	0	0	0	0	0	0	0	0	0	0	0	0	0	0	0	0	0	0	0	0	0	0	0	0	0	0	0	0	0	0	0
NODE_164	0	0	0	0	0	0	0	0	0	0	0	0	0	0	0	0	0	0	0	0	0	0	0	0	0	0	0	0	0	0	0	0	0	0	0	0	0	0	0	0	0	0	0	0	0	0	396.791	0	0
NODE_177	0	0	0	0	0	0	0	0	0	0	0	0	0	0	0	0	0	0	0	514.887	0	0	0	0	0	0	0	0	0	0	0	0	0	0	0	0	0	0	0	0	0	0	0	0	0	0	0	0	0
NODE_180	0	0	0	0	0	0	0	0	0	0	0	0	0	0	0	0	0	0	0	445.567	0	0	0	0	0	0	0	0	0	0	0	0	0	0	0	0	0	0	0	0	0	0	0	0	0	0	0	0	0
NODE_190	0	0	0	0	0	0	0	0	0	0	0	0	0	0	0	0	0	0	0	0	0	0	0	0	0	0	0	0	0	0	0	0	0	0	0	0	0	0	0	0	0	93381.6	0	0	0	0	0	0	0
NODE_194	107244	87.0194	7258.54	221.16	75.8639	1008.17	2861.6	0	336.057	0	1145.45	0	287.186	250.912	0	0	456.763	538.014	0	1.2671	0	1409.11	3798.41	1416.54	123.291	266.445	98880.7	200.191	105.805	6749.79	0	60.4575	736.409	22.5951	0	0	111907	611.513	3573.5	1100.72	62.0326	0	419.613	37182	6834.7	111907	4.4624	26644.5	0
NODE_195	0	0	0	0	0	0	0	0	0	0	0	0	0	0	0	0	0	0	0	2235.2	0	0	0	0	0	0	0	0	0	0	0	0	0	0	0	0	0	0	0	0	0	0	0	0	0	0	0	0	0
NODE_201	0	0	0	0	0	0	0	0	0	0	0	0	0	0	0	0	0	0	0	0	0	0	0	0	0	0	0	0	0	13934.2	0	0	0	0	0	0	0	0	0	0	0	0	0	0	0	0	0	0	0
NODE_204	0	0	0	0	0	0	0	0	0	0	0	0	0	0	0	0	0	0	0	3658.63	0	0	0	0	0	0	0	0	0	0	0	0	0	0	0	0	0	0	0	0	0	0	0	0	0	0	0	0	0
NODE_224	0	0	0	0	0	0	0	0	0	0	0	0	0	0	0	0	0	0	0	16281.8	0	0	0	0	0	0	0	0	0	0	0	0	0	0	0	0	0	0	0	0	0	0	0	0	0	0	0	0	0
NODE_225	0	0	0	0	0	0	0	0	0	0	0	0	0	0	0	0	0	0	0	0	0	0	0	0	0	0	0	0	15472.3	0	0	0	0	0	0	0	0	0	0	0	0	0	0	0	0	0	0	0	0
NODE_232	0	1320.04	2071.77	0	247.868	0	71.0459	0	0	0	0	0	0	0	0	0	2131.96	1883.4	0	0	0	8632.42	340.946	8264.71	0	0	0	700.8	3292.34	0	123202	3245.16	127.304	24.4826	812.08	0	0	18552.7	1316.8	1427.13	868.619	603.152	23.3162	2316.78	2977.45	0	0	0	0
NODE_236	0	101413	4192.81	0	546.421	0	116966	128520	94439	0	327.879	543.557	2825.82	4147.75	38706.3	129371	539.328	14611.1	71149.8	0	9860.84	65374.4	2415.01	15053.4	3542.37	12741.6	0	13000.8	25819.1	1648.94	16.1831	5568.1	1835.66	1495.95	117837	2642.71	0	5776.41	5329.83	1732.92	95805.4	5798.08	58.9837	57116.6	71017.3	0	0	84658.1	0
NODE_240	0	0	0	0	0	0	0	0	0	0	0	0	0	0	0	0	0	0	0	0	0	0	0	0	0	0	0	0	0	0	0	0	0	0	0	0	0	0	0	0	0	0	0	0	0	0	364.889	0	0
NODE_25	0	0	0	0	15224.1	0	0	0	0	0	0	0	0	0	0	0	0	0	0	0	0	0	0	0	0	0	0	0	0	0	0	0	0	0	0	0	0	0	0	0	0	0	0	0	0	0	0	0	0
NODE_252	0	0	0	0	27.674	126879	370.166	564.15	408.627	0	211.031	0	0	0	79719.5	0	2221.6	0	31401.4	0	2030.94	26415	0	0	0	0	0	61342.4	385.962	0	0	0	0	184.471	338.49	0	0	0	0	1635.85	0	0	0	0	0	0	0	0	0
NODE_259	0	0	0	0	0	0	0	0	0	0	0	0	0	0	0	0	0	0	0	0	0	0	0	0	0	0	0	0	0	0	0	0	0	0	0	0	0	0	0	0	0	0	0	0	0	0	2651.67	0	0
NODE_261	0	0	0	0	0	0	0	0	0	0	0	0	0	0	0	0	0	0	0	0	0	0	0	0	0	0	0	0	0	0	0	0	0	0	0	0	0	0	0	0	0	0	0	0	0	0	1362.31	0	0
NODE_269	0	0	0	0	0	0	0	0	0	0	0	0	0	0	0	0	0	0	0	597.055	0	0	0	0	0	0	0	0	0	0	0	0	0	0	0	0	0	0	0	0	0	0	0	0	0	0	0	0	0
NODE_291	0	0	0	0	0	0	0	0	0	0	0	0	0	0	0	0	0	0	0	1132.81	0	0	0	0	0	0	0	0	0	0	0	0	0	0	0	0	0	0	0	0	0	0	0	0	0	0	0	0	0
NODE_296	0	0	0	0	0	0	0	0	0	0	0	0	0	0	0	0	0	0	0	1576.63	0	0	0	0	0	0	0	0	0	0	0	0	0	0	0	0	0	0	0	0	0	0	0	0	0	0	474.017	0	0
NODE_304	0	0	0	0	0	0	0	0	0	0	0	0	0	0	0	0	0	0	0	0	0	0	0	0	0	0	0	0	0	0	0	0	0	0	0	0	0	0	0	0	0	0	0	0	0	0	376.226	0	0
NODE_306	0	0	0	0	79.236	0	0	0	0	0	0	22044.2	0	0	0	0	0	3211.02	0	132.341	0	0	0	0	0	0	0	0	684.099	1180.76	0	0	0	515.333	0	0	0	0	0	0	0	0	17605.1	0	0	0	104.311	0	0
NODE_31	932.808	0	0	0	218.547	0	0	0	0	22387.4	0	6495.84	0	19676.8	0	0	0	1722.11	0	92.0155	0	0	0	0	0	0	0	0	176.39	7850.49	0	36.2843	0	19687.5	0	0	0	0	0	0	0	0	13843	0	0	0	1232.83	0	0
NODE_324	0	0	0	0	0	0	0	0	0	0	0	0	0	0	0	0	0	0	0	0	0	0	0	0	0	0	0	0	0	0	0	0	0	0	0	0	0	0	0	0	0	0	0	0	0	0	18241.9	0	0
NODE_329	0	279.613	19296.3	0	0	0	97.8191	0	0	0	0	0	153.799	0	1816.08	2256.8	0	26795.8	0	2.0357	0	0	0	0	160446	3424.6	0	0	849.944	0	0	679.924	43.8195	93.347	0	176196	0	0	2417.36	196.493	4783.81	4152.23	0	0	5563.58	0	0	778.318	25684.5
NODE_345	0	9482.99	132308	0	1033.41	0	414.687	0	0	0	187771	0	163.001	427.239	8661.31	0	91774.5	6412.7	0	0	166375	15895.7	7462.75	9648.04	419.865	0	0	5113.12	8107.18	19023.2	0	1647.1	743.061	464.431	474.002	0	0	29155	124898	159311	316.877	13642.1	170.118	2458.69	31344.3	0	3500.26	0	0
NODE_38	0	0	0	0	0	0	0	0	0	0	0	0	0	0	0	0	0	0	0	1061.03	0	0	0	0	0	0	0	0	0	0	0	0	0	0	0	0	0	0	0	0	0	0	0	0	0	0	0	0	0
NODE_395	0	0	0	0	0	0	0	0	0	0	0	0	0	0	0	0	0	98469.5	0	0	0	0	0	0	0	0	0	0	0	0	0	0	0	0	0	0	0	0	0	0	0	0	0	0	0	0	0	0	0
NODE_396	0	0	0	0	0	0	0	0	0	0	0	0	0	0	0	0	0	0	0	0	0	0	0	0	0	0	0	0	60307.4	0	0	0	0	0	0	0	0	0	0	0	0	0	0	0	0	0	0	0	0
NODE_402	0	0	0	0	0	0	0	0	0	0	0	0	0	0	0	0	0	0	0	290.92	0	0	0	0	0	0	0	0	0	0	0	0	0	0	0	0	0	0	0	0	0	0	0	0	0	0	0	0	0
NODE_412	0	0	0	0	0	0	0	0	0	0	0	0	0	0	0	0	0	0	0	191.308	0	0	0	0	0	0	0	0	0	0	0	0	0	0	0	0	0	0	0	0	0	0	0	0	0	0	0	0	0
NODE_417	0	0	0	0	0	0	0	0	0	0	0	0	0	0	0	0	0	0	0	0	0	0	0	0	0	0	0	0	0	0	0	0	0	0	0	0	0	0	0	0	0	0	0	0	0	0	2449.52	0	0
NODE_42	0	0	0	0	0	0	0	0	0	0	0	0	0	0	0	0	0	0	0	995.75	0	0	0	0	0	0	0	0	0	0	0	0	0	0	0	0	0	0	0	0	0	0	0	0	0	0	0	0	0
NODE_423	0	0	0	0	0	0	0	0	0	0	0	0	0	0	0	0	0	0	0	0	0	0	0	0	0	0	0	0	0	0	0	0	0	0	0	0	0	0	0	0	0	0	0	0	0	0	738.803	0	0
NODE_437	0	0	0	0	0	0	0	0	0	0	0	0	0	0	0	0	0	0	0	481.078	0	0	0	0	0	0	0	0	0	0	0	0	0	0	0	0	0	0	0	0	0	0	0	0	0	0	0	0	0
NODE_44	0	0	0	0	0	0	0	0	0	0	0	0	0	0	0	0	0	0	0	7638.14	0	0	0	0	0	0	0	0	0	0	0	0	0	0	0	0	0	0	0	0	0	0	0	0	0	0	0	0	0
NODE_453	0	0	874.317	0	18.1456	0	8300.85	2219.45	0	0	83.0229	0	0	0	6759.24	0	97233.8	0	0	0	0	3932.13	30750.1	27105.4	20249.4	318.65	0	4309.47	421.787	445.368	3294.6	289.212	0	3.8603	23304.3	0	0	4387.97	44985.9	0	0	0	0	41445.1	0	0	0	11587.3	0
NODE_459	0	0	0	0	0	0	0	0	0	0	0	0	0	0	0	0	0	0	0	0	0	0	0	0	0	0	0	0	8887.35	0	0	0	0	0	0	0	0	0	0	0	0	0	0	0	0	0	0	0	0
NODE_48	0	0	747.654	0	0	0	0	295.232	0	0	0	0	0	0	0	0	0	0	0	0	0	0	0	0	0	0	0	0	0	0	0	0	0	0	0	0	0	0	0	0	0	0	0	57.4273	0	0	2460.93	0	0
NODE_498	0	0	0	0	1263.33	0	0	0	0	0	0	0	0	0	0	0	0	0	0	0	0	0	0	0	0	0	0	0	0	0	0	0	0	0	0	0	0	0	0	0	0	0	0	0	0	0	0	0	0
NODE_509	0	0	0	0	1961.96	0	0	0	0	0	0	0	0	0	0	0	0	0	0	0	0	0	0	0	0	0	0	0	0	0	0	0	0	0	0	0	0	0	0	0	0	0	0	0	0	0	0	0	0
NODE_512	0	0	0	0	0	0	0	0	0	0	0	0	0	0	0	0	0	0	0	0	0	0	0	0	0	0	0	0	0	0	0	0	0	0	0	0	0	0	0	0	0	0	0	0	0	0	366.02	0	0
NODE_513	0	0	0	0	0	0	0	0	0	0	0	0	0	0	0	0	0	0	0	0	0	0	0	0	0	0	0	0	0	10450.9	0	0	0	0	0	0	0	0	0	0	0	0	0	0	0	0	0	0	0
NODE_519	0	0	0	0	0	0	0	0	0	0	0	0	0	0	0	0	0	0	0	0	0	0	0	0	0	0	0	0	0	0	0	0	0	0	0	0	0	0	0	0	0	0	0	0	0	0	942.863	0	0
NODE_52	0	11904.3	3539.09	70085.9	185.666	3795.93	3591.47	407.606	19401.4	0	0	40.6872	68362.5	4881.09	2128.02	0	7452.42	4726.66	10803.8	15.1076	2096.26	9100.48	55373	45334.9	77.3684	61697.4	7802.75	28014.5	18214.6	759.502	3091.95	64344.2	68410.5	286.619	524.065	0	0	44514	5429.14	8135.32	16777.6	162.182	1805.62	3284.7	12581	0	1.8668	4560.05	56848.6
NODE_531	0	0	0	0	0	0	0	0	0	0	0	0	0	0	0	0	0	0	0	0	0	0	0	0	0	0	0	0	0	0	0	0	0	0	0	0	0	0	0	0	0	0	0	0	0	0	5425.07	0	0
NODE_536	0	0	0	0	0	0	0	0	0	0	0	0	0	0	0	0	0	0	0	0	0	0	0	0	0	0	0	0	0	0	0	0	0	0	0	0	0	0	0	0	0	0	0	0	0	0	385.083	0	0
NODE_55	0	0	0	0	0	0	0	0	0	0	0	0	0	0	0	0	0	0	0	642.407	0	0	0	0	0	0	0	0	0	0	0	0	0	0	0	0	0	0	0	0	0	0	0	0	0	0	0	0	0
NODE_554	0	0	0	0	0	0	0	0	0	0	0	0	0	0	0	0	0	0	0	0	0	0	0	0	0	0	0	0	0	0	0	0	0	0	0	0	0	0	0	0	0	0	0	0	0	0	229.792	0	0
NODE_56	0	0	0	0	0	0	0	0	0	0	0	0	0	0	0	0	0	0	0	3213.02	0	0	0	0	0	0	0	0	0	0	0	0	0	0	0	0	0	0	0	0	0	0	0	0	0	0	0	0	0
NODE_593	0	0	0	0	0	0	0	0	0	0	0	0	0	0	0	0	0	0	0	0	0	0	0	0	0	0	0	0	0	8669.34	0	0	0	0	0	0	0	0	0	0	0	0	0	0	0	0	0	0	0
NODE_604	0	0	0	0	0	0	0	0	0	0	0	0	0	0	0	0	0	0	0	0	0	0	0	0	0	0	0	0	0	0	0	0	0	0	0	0	0	0	0	0	0	0	0	0	0	0	7036.27	0	0
NODE_635	0	0	4099.83	0	0	0	0	0	0	0	0	0	341.626	4477.14	0	0	0	5760.02	0	0	0	1257.17	0	0	0	0	0	0	251.725	3322.47	0	0	0	57.5963	0	0	0	0	0	0	0	2766.94	0	0	975.638	0	10.6165	1728.84	12678.1
NODE_643	0	0	0	0	0	0	0	0	0	0	0	7.8828	0	0	0	0	0	0	0	55.4582	0	0	0	0	0	0	0	0	0	0	0	0	0	0	0	0	0	0	0	0	0	0	0	0	0	0	444.87	0	0
NODE_650	0	0	0	0	0	0	0	0	0	0	0	0	0	0	0	0	0	0	0	213.549	0	0	0	0	0	0	0	0	0	0	0	0	0	0	0	0	0	0	0	0	0	0	0	0	0	0	0	0	0
NODE_66	0	0	0	0	0	0	0	0	0	0	0	0.9385	0	0	0	0	0	0	0	7841.39	0	0	0	0	0	0	0	0	0	0	0	0	0	0	0	0	0	0	0	0	0	0	0	0	0	0	438.584	0	0
NODE_664	0	0	0	0	0	0	0	0	0	0	0	0	0	0	0	0	0	0	0	0	0	0	0	0	0	0	0	0	4793.3	0	0	0	0	0	0	0	0	0	0	0	0	0	0	0	0	0	0	0	0
NODE_69	0	0	0	0	3632.74	0	0	0	0	0	0	0	0	0	0	0	0	0	0	0	0	0	0	0	0	0	0	0	0	0	0	0	0	0	0	0	0	0	0	0	0	0	0	0	0	0	0	0	0
NODE_70	0	0	0	0	0	0	0	0	0	0	0	0	0	0	0	0	0	0	0	0	0	0	0	0	0	0	0	0	0	0	0	0	0	0	0	0	0	0	0	0	0	0	0	0	0	0	1138.28	0	0
NODE_72	0	0	0	0	0	0	0	0	0	0	0	0	0	0	0	0	0	0	0	0	0	0	0	0	0	0	0	0	0	0	0	0	0	0	0	0	0	0	0	0	0	0	0	0	0	0	1660.22	0	0
NODE_74	0	0	0	0	0	0	0	0	0	0	0	0	0	0	0	0	0	0	0	0	0	0	0	0	0	0	0	0	0	0	0	0	0	0	0	0	0	0	0	0	0	0	0	0	0	0	1172.34	0	0
NODE_76	0	0	0	0	0	0	0	0	0	0	0	0	0	0	0	0	0	0	0	0	0	0	0	0	0	0	0	0	0	0	0	0	0	0	0	0	0	0	0	0	0	0	0	0	0	0	3288.49	0	0
NODE_769	0	0	0	0	0	0	0	0	0	0	0	0	0	0	0	0	0	0	0	174.369	0	0	0	0	0	0	0	0	0	0	0	0	0	0	0	0	0	0	0	0	0	0	0	0	0	0	0	0	0
NODE_77	0	0	0	0	0	0	0	0	0	0	0	0	0	0	0	0	0	0	0	9700.06	0	0	0	0	0	0	0	0	0	0	0	0	0	0	0	0	0	0	0	0	0	0	0	0	0	0	1286.99	0	0
NODE_798	0	0	0	0	177.28	0	0	0	0	0	0	0	0	0	0	0	0	0	0	11.8438	0	0	0	0	0	0	0	0	0	217.559	0	0	0	0	0	0	0	0	0	0	0	0	0	0	0	0	855.073	0	0
NODE_84	0	0	0	0	454.955	0	0	0	0	0	0	31021.2	0	0	0	0	0	1586.78	0	33.6337	0	0	0	0	0	0	0	0	104.019	594.934	0	0	0	5347.1	0	0	0	0	0	0	0	0	10706.1	0	0	0	162.319	0	0
NODE_846	0	0	0	0	0	0	0	0	0	0	0	0	0	0	0	0	0	0	0	5430.35	0	0	0	0	0	0	0	0	0	0	0	0	0	0	0	0	0	0	0	0	0	0	0	0	0	0	1166.47	0	0
NODE_854	0	0	0	0	0	0	0	0	0	0	0	0	0	0	0	0	0	0	0	0	0	0	0	0	0	0	0	0	5529.11	0	0	0	0	0	0	0	0	0	0	0	0	0	0	0	0	0	0	0	0
NODE_87	0	0	0	0	0	0	0	0	0	0	0	0	0	0	0	0	0	0	0	0	0	0	0	0	0	0	0	0	0	0	0	0	0	0	0	0	0	0	0	0	0	0	0	0	0	0	876.024	0	0
NODE_902	0	0	0	0	0	0	0	0	0	0	0	0	0	0	0	0	0	0	0	0	0	0	0	0	0	0	0	0	3904.63	0	0	0	0	0	0	0	0	0	0	0	0	0	0	0	0	0	0	0	0
NODE_92	0	0	0	0	1752.45	0	0	0	0	0	0	0	0	0	0	0	0	0	0	0	0	0	0	0	0	0	0	0	0	0	0	0	0	0	0	0	0	0	0	0	0	0	0	0	0	0	0	0	0
NODE_960	0	0	0	0	1116.98	0	0	0	0	0	0	12.2388	0	0	0	0	0	0	0	0	0	0	0	0	0	0	0	0	0	2899.69	0	0	0	0	0	0	0	0	0	0	0	0	0	0	0	0	0	0	0
(blank)
Grand Total	108177	124487	174389	70307.1	31271.3	131683	132674	132006	114585	22387.4	189538	60795	72133.9	33860.9	137790	131628	201810	167706	113355	67556.5	180363	132016	100140	106823	184858	78448.7	106683	112681	157350	103201	129604	75870.4	71896.7	28183.3	143290	178838	111907	102998	187950	173540	118614	120506	48103.2	143861	131294	111907	93791.9	129957	95211.2
[truncated: 15 more columns]
