# Supplementary material for: Exploring Viral Diversity in a Gypsum Karst Lake Ecosystem Using Targeted Single-Cell Genomics
Source: Genes (Basel). 2021 Jun 8;12(6):886. doi: 10.3390/genes12060886 (PMC8226683; doi:10.3390/genes12060886)
Supplement: Supplementary file 1 [file genes-12-00886-s001.zip › genes-1229203-SI/Table_S7_annotations.xlsx]

## Sheet: NODE_25_53.5kb
ORF No.	Size	GC	Position		Start Codon	Predicted function	Best DB hit							Viruses DB hit
	(aa)	(%)	Start	Stop			Organism (or strain)	% of aa identity	% of aa similarity	E-value	GenBank ID	Conserved Domain (CD)	CD E-value	Organism (or strain)	% of aa identity	% of aa similarity	E-value	GenBank ID
			3	830			Actinobacteria bacterium ADurb.Bin444	53.87	97	3e-97	OPZ79964.1	pfam05065	1.7e-30	Clostridium phage CWou-2020b	98	44.49	3e-74	QPW62261.1
			844	1602			Candidatus Atribacteria bacterium 1244-E10-H5-B2	38.74	80	7e-32	RXG66948.1	pfam01844	7.98e-06	environmental Halophage eHP-8	40	30	9e-11	AFH21736.1
			1628	2095			Pricia sp.	46.2	96	8e-31	HDZ14487.1			Bordetella phage BPP-1			0.0011
			2184	2900
			2955	3419			Chloroflexi bacterium	40.71	90	2e-27	MBC8274111.1
			3492	4031			Candidatus Hydrogenedentes bacterium ADurb.Bin179	71.51	95	1e-82	OQB29581.1
			4067	4477
			4499	4657
			4666	5166			Syntrophus sp. PtaB.Bin138	54.79	87	9e-51	OPY13034.1			Acidithiobacillus phage AcaML1	39.04	87	1e-27	AFU62908.1
			5184	5597			Burkholderiales bacterium	56.36	94	2e-47	MBI5270716.1	pfam00959	5.04e-11	Acidithiobacillus phage AcaML1	46.62	98	5e-37	AFU62909.1
			5610	5711
			5826	6038			Clostridiales bacterium	57.63	83	2e-15	HBH13811.1
			6035	6355			Caldisericum exile	36.28	98	9e-05	HGW59881.1
			6396	8471			Candidatus Desantisbacteria bacterium CG07_land_8_20_14_0_80_39_15	68.41	52	1e-155	PIU51271.1	pfam12708	0.00603	Methanobacterium virus PhiF1	40.23	12	2e-05	QGH71187.1
			8475	11924			Candidatus Promineofilum breve	51.06	21	1e-30	WP_095045562.1
			11924	12922			Syntrophorhabdus aromaticivorans	47.51	90	5e-91	WP_028893172.1	TIGR02215	9.14e-09	Bacteriophage sp. 103231	26.43	41	2e-05	QPB10652.1
			12932	13234			Syntrophorhabdus sp. PtaB.Bin047	33.33	97	2e-08	OPX99508.1	pfam05521	1.13e-11
			13235	13651			Deltaproteobacteria bacterium HGW-Deltaproteobacteria-6	41.46	97	2e-19	PKN20887.1	pfam11367	0.0016
			13663	13893			Deltaproteobacteria bacterium HGW-Deltaproteobacteria-6	57.41	58.9	2e-09	PKN20886.1
			13890	14573			Syntrophorhabdus sp. PtaU1.Bin153	42.93	89	1e-44	OPY78289.1	pfam13578	8.5e-12
			14573	15235			Candidatus Propionivibrio aalborgensis	58.13	91	2e-77	SBT10701.1	pfam01555	9.52e-27	Vibrio phage 1.168.O._10N.261.52.A10	32.54	90	3e-19	AUR91966.1
			15248	17305			Syntrophorhabdus sp. PtaU1.Bin153	49.41	61	5e-127	OPY74913.1	pfam13704	1.72e-10	Dishui Lake large algae virus 1	30.67	34	2e-15	QIG60198.1
			17292	18173			Pricia sp.	39.26	83	3e-46	HDZ13975.1	pfam07460	0.00496	Acanthocystis turfacea Chlorella virus NE-JV-2	35.71	47	7e-09	AGE56709.1
			18170	18262
			18407	18835			Syntrophorhabdus sp. PtaU1.Bin153	40.46	91	2e-23	OPY74912.1
			18911	19420			Pseudodesulfovibrio sp.	29.94	91	9e-05	MBI9080831.1
			19750	20235			Desulfobacteraceae bacterium	50.35	87	5e-37	RJR40798.1	TIGR01725	3.82e-07	Clostridium phage phiCD6356	31.75	30	0.002	YP_004306110.1
			20244	24887			Deltaproteobacteria bacterium HGW-Deltaproteobacteria-12	34.58	31	2e-65	PKN71191.1	PTZ00121	0.000409	Siphoviridae sp.	27.99	31	4e-25	AXQ65856.1
			24884	25294			Syntrophus sp.	29.13	97	2e-21	HAR98399.1
			25304	31315			Desulfobaculum xiamenense	35.93	26	5e-95	WP_167940543.1	PRK08026	0.00936	uncultured Mediterranean phage uvMED	42.5	5	2e-10	BAR35947.1
			31315	31623			Candidatus Wolfebacteria bacterium	35.65	97	3e-06	HDH31672.1	cd20493	0.000173
			31791	32927			Candidatus Roizmanbacteria bacterium CG11_big_fil_rev_8_21_14_0_20_35_14	44.65	96	7e-83	PIQ72339.1
			32938	33765			Candidatus Roizmanbacteria bacterium	40.91	95	3e-65	PIQ72340.1	pfam13479	6.86e-05
			33839	34108			Candidatus Ratteibacteria bacterium	33.75	85	9e-06	PIW31442.1
			34162	34743			Candidatus Roizmanbacteria bacterium	38.6	58	3e-12	PIQ72341.1
			35002	35274
			35267	35395
			35398	35562
			35912	36397			Symmachiella dynata	46.67	83	2e-38	WP_145423075.1			Shewanella sp. phage 3/49	49.59	75	3e-36	YP_009103911.1
			36387	37199			Geobacter sp.	39.53	78	1e-39	HGW74133.1	TIGR00180	1.98e-06	Agrobacterium phage Milano	34.7	80	6e-23	QBQ72073.1
			37200	37445			Bacteroidetes bacterium ADurb.BinA012	38.89	63	7e-05	OPZ52567.1
			37442	38143			Candidatus Acetothermia bacterium	42.86	97	6e-57	RLE33132.1
			38140	38140			Candidatus Methanofastidiosum sp.	34.45	87	5e-72	HII95337.1	TIGR00618	7.01e-07	Microcystis phage MaeS	32.15	92	4e-67	QJT70438.1
			39579	40430			Desulfurellales bacterium	53.12	98	1e-105	TXH56164.1	TIGR02307	1.46e-06	Edafosvirus sp.	48.46	98	1e-77	AYV78126.1
			40443	40616
			40680	40853
			41058	41237
			41271	41669
			41736	41846
			41847	42359			Candidatus Atribacteria bacterium	40.35	95	5e-36	HAX98608.1	COG1948	2.77e-07	Prokaryotic dsDNA virus sp.	30.4	70	2e-09	QDP57870.1
			42356	42583			Candidatus Gottesmanbacteria bacterium GW2011_GWB1_49_7	55	76	2e-14	KKW11479.1
			42580	42900
			42897	43115
			43250	43507			Mesorhizobium sp. NZP2298	60.98	47	1e-05	WP_172352729.1	PRK15025	0.00597	Vibrio phage 1.250.O._10N.261.55.E11	51.52	38	0.0007	AUR98424.1
			43504	43860			Smithella sp. PtaU1.Bin162	51.76	71	2e-19	OPY83164.1	cd04590	0.00522
			43993	44196
			44303	45001
			45610	45819			Vibrio sp. S17_S38	65.15	94	7e-26	WP_190331001.1			Vibrio phage Va_PF430-3_p42	51.52	94	2e-20	QCW19896.1
			45807	48065			Clostridiales bacterium	59.79	99	0	HAS92845.1	pfam01555	7.61e-21	Synechococcus phage S-CBS3	38.89	99	0	YP_004421762.1
			48075	48425			Ruminiclostridium sufflavum	56.14	94	8e-38	WP_165835513.1	pfam14279	1e-12	Streptococcus phage SM1	44.95	93	1e-28	NP_862865.1
			48537	49313			bacterium	35.19	77	8e-26	NCN42729.1	pfam01844	0.000187	Gordonia phage SweatNTears	53.52	27	9e-19	QDM56277.1
			49313	50956			Planctomycetes bacterium RBG_16_43_13	32.71	94	3e-78	OHB72161.1	COG1199	1e-27	Bacillus virus G	28.1	95	3e-52	YP_009015384.1
			51041	52018			bacterium	31.76	90	2e-37	NCN28731.1	PTZ00121	0.00012	Methanosarcina virus MetMV	37.16	55	1e-33	AZF89935.1
			52149	52778
			52859	53518

## Sheet: NODE_31_44.6kb
ORF No.	Size	GC	Position		Start Codon	Predicted function	Best DB hit							Viruses DB hit
	(aa)	(%)	Start	Stop			Organism (or strain)	% of aa identity	% of aa similarity	E-value	GenBank ID	Conserved Domain (CD)	CD E-value	Organism (or strain)	% of aa identity	% of aa similarity	E-value	GenBank ID
			3	335
			332	1135		hypothetical protein EJP75_08390	Acinetobacter baumannii	35.15	87	2e-29	AZM38562.1
			1157	1702		hypothetical protein	Herminiimonas sp. CN	28.24	69	0.007	WP_025915520.1
			1696	2139		hypothetical protein, enoyl-CoA hydratase,	Gammaproteobacteria bacterium	45.45	81	7e-30	NLY16659.1			Pasteurella phage Pm86	39.07	93	1e-16	AWY03337.1
			2145	2561		M15 family metallopeptidase, hypothetical protein	Methylophilaceae bacterium	66.19	100	1e-68	NOT67523.1	pfam13539	8.11e-14	Myoviridae sp.	62.14	99	2e-59	QMP83660.1
			2756	3406		hypothetical protein	Desulfobulbaceae bacterium	58.64	99	1e-82	NTU49365.1
			3742	4209		HNH endonuclease	Burkholderia ambifaria	47.47	98	9e-44	WP_175785450.1	pfam13392	5.6e-12	Xanthomonas virus Xop411	45.21	93	2e-35	YP_001285711.1
			4496	4705
			4991	5365		hypothetical protein	Epsilonproteobacteria bacterium	45	96	1e-28	NCD13279.1
			5362	5649
			5779	5898
			5891	6679		chaperone protein								Escherichia phage Ecwhy_1	39.22	19	0.038	QAY00597.1
			6679	7011		hypothetical protein HMSP1_82	Desulfobulbaceae bacterium	59.26	97	1e-29	NTU49360.1			Sinorhizobium phage HMSP1-Susan	31.36	89	2e-06	AVI24639.1
			7008	7337
			7334	7663		hypothetical protein CB7_117	Azoarcus olearius	42.2	98	2e-22	WP_065339595.1			Pectobacterium phage vB_PatM_CB7	45.71	63	1e-16	ARB11591.1
			7660	8085
			8192	8407		terminase large subunit	Geofilum rhodophaeum	73.24	98	1e-32	WP_146697817.1			Streptococcus phage Javan443	25.4	86	0.032	QBX18717.1
			8494	9567		hypothetical protein	Desulfobulbaceae bacterium	42.5	98	4e-52	NTU49529.1	PTZ00121	1.12e-05
			9564	9797
			9797	10666		ATP-binding protein, hypothetical protein Mx8p81	Alicyclobacillus acidoterrestris	62.28	78	2e-100	WP_021296192.1	pfam13479	3.44e-26	Myxococcus phage Mx8	51.68	81	6e-80	NP_203495.1
			10663	10881		hypothetical protein E6Q97_22650	Desulfurellales bacterium	55.07	94	1e-19	TXH49470.1
			10821	11243		HNH endonuclease, hypothetical protein Javan362_0032	Firmicutes bacterium	50.45	78	9e-31	HBR28396.1	cd00085	2.84e-08	Streptococcus phage Javan362	43.1	82	9e-27	QBX27006.1
			11243	11440
			11430	11924		hypothetical protein	Cytophagaceae bacterium	31.18	97	9e-17	MBK9936774.1			Flavobacterium phage FL-1	30.73	97	6e-13	APZ82883.1
			11925	12080
			12052	12246
			12243	12446		transposase, hypothetical protein Staley_5	Proteobacteria bacterium	43.86	75	0.0006	NBO98546.1			Bacillus phage Staley	37.29	82	0.0007	YP_008770719.1
			12443	12997		hypothetical protein, recombination protein U	Chlorobiaceae bacterium	49.03	80	2e-45	NTV25912.1			Aeribacillus phage AP45	31.63	52	6e-07	YP_009831933.1
			12990	13661										Tetrasphaera phage TJE1	58.04	98	7e-85	YP_007237914.1
			13664	13915		hypothetical protein	Leptolyngbya sp. PCC 7375	51.28	90	4e-18	WP_006519152.1
			13909	14025
			14022	14198
			14344	16608		hypothetical protein, virulence-associated protein E /helicase/ primase	Desulfobulbaceae bacterium	60.22	98	0	NTU49351.1	COG5545	4.56e-20	Cellulophaga phage phi46:1	35.65	95	7e-143	YP_008241839.1
			16917	18386		DEAD/DEAH box helicase, putative helicase	Desulfobulbaceae bacterium	60.86	99	0	NTU49350.1	COG1061	1.25e-53	Nonlabens phage P12024S	39.76	84	5e-99	YP_006560368.1
			18370	18720		VRR-NUC domain-containing protein	Geobacteraceae bacterium	62.96	92	7e-43	NTW98353.1	smart00990	1.95e-06	Nonlabens phage P12024S	52.83	90	6e-33	YP_006560372.1
			18717	18989
			18992	19879		phage Gp37/Gp68 family protein, hypothetical protein PBI_SQUIRTY_73	Geopsychrobacter electrodiphilus	39.81	97	1e-62	WP_020675535.1	pfam07505	3.33e-86	Mycobacterium phage Squirty	42.81	94	1e-57	YP_009124625.1
			20098	20256
			20394	21017
			21291	21593		hypothetical protein	Desulfobulbaceae bacterium	37.1	61	0.0003	NTU49909.1
			21607	22047		hypothetical protein	Chlorobiaceae bacterium	32.61	91	3e-14	NTV02457.1
			22089	22676		TPA: terminase small subunit	Clostridiales bacterium	47.17	81	2e-36	HHV51844.1	pfam03592	4.1e-35	Faecalibacterium phage FP_Lugh	40.79	77	5e-29	YP_009797274.1
			22673	24085		phage terminase large subunit, Archaeophage PsiM2, terminase large subunit	Stenotrophomonas acidaminiphila	53.48	94	3e-162	WP_182212422.1	COG5362	1.48e-33	uncultured Caudovirales phage	55.2	92	1e-162	CAB4176247.1
			24137	26416		phage portal protein, hypothetical protein Tsac_2861	Herbaspirillum seropedicae	41.72	99	0	WP_139969266.1	pfam04233	1.89e-10	Thermoanaerobacterium phage THSA-485A	28.51	55	5e-45	YP_006546302.1
			26638	26799		hypothetical protein SJC03_104								Bacteroides phage SJC03	59.62	96	6e-13	QIG64782.1
			26929	27303
			27300	27560		hypothetical protein, hypothetical protein CV133_gene9	Chlorobiaceae bacterium	43.66	81	3e-07	NMW21722.1			Chlorobiaceae phage CV-1-33	43.66	81	3e-09	QOE32016.1
			27529	27666
			27681	27833
			27989	29089		hypothetical protein, hypothetical protein Tsac_2860	Herbaspirillum seropedicae	41.01	99	2e-76	WP_139969265.1	COG3740	0.0054	Thermoanaerobacterium phage THSA-485A	39.86	86	3e-23	YP_006546301.1
			29110	30642		hypothetical protein, hypothetical protein Tsac_2860	Leeia aquatica	51.08	99	1e-164	WP_168875844.1			Thermoanaerobacterium phage THSA-485A	28.41	99	1e-31	YP_006546300.1
			30725	30895
			30897	31442		hypothetical protein, head tail connector protein	Chlorobiaceae bacterium	43.02	97	6e-52	NTV02431.1	pfam05135	9.71e-05	Siphoviridae sp. ctvD11	26.46	96	1e-09	QGH73469.1
			31439	31897		hypothetical protein, neck protein	Chlorobiaceae bacterium	44.44	99	8e-38	NTV01931.1	pfam05069	1.39e-05	Faecalibacterium phage FP_Mushu	35.19	65	6e-11	YP_009797331.1
			31894	32337		hypothetical protein	Acinetobacter junii	40.14	95	2e-26	WP_125299220.1			Acinetobacter phage 5W	36.46	95	9e-26	QKN84136.1
			32342	33115		hypothetical protein E6Q97_36745	Desulfurellales bacterium	56.4	96	6e-87	TXH41838.1			Acinetobacter phage 5W	48.03	97	1e-71	QKN84137.1
			33126	33449		hypothetical protein, hypothetical protein SHS37scaffold296_8	Chlorobiaceae bacterium	51.4	96	1e-28	NTV02427.1			Burkholderiales phage 68_11	38.3	85	1e-18	QOR55191.1
			33702	36161		hypothetical protein, hypothetical protein SHS37scaffold296_9	Chlorobiaceae bacterium	36.31	99	2e-155	NTV01935.1			Burkholderiales phage 68_11]	32.96	76	3e-28	QOR55192.1
			36174	37712		hypothetical protein, hypothetical protein DELTA_31	Chlorobiaceae bacterium	58.81	99	0	NTV01936.1			Brevundimonas phage vB_BsubS-Delta	35.65	22	3e-08	QHJ75224.1
			37714	38655		DUF2460 domain-containing protein, hypothetical protein	Chlorobiaceae bacterium	60.25	99	1e-134	NTV01937.1	pfam09343	1.42e-44	Acinetobacter phage 5W	35.38	61	2e-28	QKN84142.1
			38652	39524		DUF2163 domain-containing protein, hypothetical protein SHS37scaffold296_11	Chlorobiaceae bacterium	63.45	99	5e-137	NTV02422.1	pfam09356	1.2e-26	Burkholderiales phage 68_11	36.06	97	4e-48	QOR55194.1
			39614	39940		hypothetical protein, cell wall-associated hydrolase	Chlorobiaceae bacterium	58.49	97	2e-42	NTV02421.1	TIGR02219	0.0011	Acinetobacter phage 5W	36.73	96	6e-19	QKN84146.1
			39957	42200		hypothetical protein	Chlorobiaceae bacterium	67.35	98	0	NTV01940.1	pfam13550	1.64e-27	Acinetobacter phage 5W	35.98	84	6e-114	QKN84147.1
			42350	42667		hypothetical protein	Desulfobulbaceae bacterium	35	74	0.0008	NTU49419.1
			42673	43071
			43068	43961		hypothetical protein, FNIP repeat protein	Desulfobulbaceae bacterium	51.94	79	9e-20	NTU49323.1	PRK15387	3.08e-05	Catovirus CTV1	48.48	27	0.0001	ARF08071.1
			43978	44256
			44256	44450
			44443	44667		lysozyme, lysin	Arcobacter skirrowii	55.77	68	4e-11	WP_129098204.1	cd00737	1.33e-17	Shigella phage Z31	56	66	2e-10	QHB48992.1

## Sheet: NODE_42_31.2kb
ORF No.	Size	GC	Position		Start Codon	Predicted function	Best DB hit							Viruses DB hit
	(aa)	(%)	Start	Stop			Organism (or strain)	% of aa identity	% of aa similarity	E-value	GenBank ID	Conserved Domain (CD)	CD E-value	Organism (or strain)	% of aa identity	% of aa similarity	E-value	GenBank ID
			1	573
			560	1423
			1455	2033		hypothetical protein, hypothetical protein UFOVP328_319	Alphaproteobacteria bacterium	73.26	96	8e-104	NDB82025.1			uncultured Caudovirales phage	77.42	96	1e-108	CAB4138126.1
			2008	2385		hypothetical protein, hypothetical protein UFOVP328_321	Alphaproteobacteria bacterium	76.8	99	7e-68	NDB82026.1			uncultured Caudovirales phage	78.57	100	7e-73	CAB4138128.1
			2447	3595		hypothetical protein, hypothetical protein UFOVP328_322	Alphaproteobacteria bacterium	58.21	86	5e-127	NDB82027.1			uncultured Caudovirales phage	59.59	99	2e-145	CAB4138129.1
			3642	4604		hypothetical protein, DNA primase	Oxalobacteraceae bacterium	61.3	98	9e-145	NDG05647.1	PHA02540	2.25e-15	uncultured Caudovirales phage	62.92	99	5e-150	CAB4138131.1
			4605	6014		hypothetical protein, 41 helicase	Oxalobacteraceae bacterium	70.49	99	0	NDG05649.1	PHA02542	4.92e-47	uncultured Caudovirales phage	81.84	99	0	CAB4138133.1
			6009	6770
			6767	7312
			7303	7794
			7895	8143		hypothetical protein, hypothetical protein UFOVP328_329	Oxalobacteraceae bacterium	65.43	97	3e-29	NDG05652.1			uncultured Caudovirales phage	80.49	98	2e-44	CAB4138136.1
			8130	9242		hypothetical protein UFOVP328_330								uncultured Caudovirales phage	30.22	47	3e-06	CAB4138137.1
			9242	11137		hypothetical protein, hypothetical protein UFOVP328_331	Oxalobacteraceae bacterium	50.7	99	0	NDG05654.1			uncultured Caudovirales phage	68.25	99	0	CAB4138138.1
			11208	11627		hypothetical protein, hypothetical protein UFOVP812_419	Oxalobacteraceae bacterium	50.72	95	4e-27	NDG05655.1			uncultured Caudovirales phage	52.94	85	2e-29	CAB4164150.1
			11691	11966		hypothetical protein, hypothetical protein UFOVP1636_291	Alphaproteobacteria bacterium	48.19	88	1e-13	NDB83624.1			uncultured Caudovirales phage	34.67	77	4e-05	CAB4221409.1
			11963	12391		hypothetical protein, hypothetical protein UFOVP328_333	Oxalobacteraceae bacterium	47.83	96	1e-36	NDG05656.1			uncultured Caudovirales phage	50	100	1e-42	CAB4138140.1
			12436	12699		hypothetical protein, hypothetical protein UFOVP328_334	Oxalobacteraceae bacterium	55	90	5e-23	NDG05657.1			uncultured Caudovirales phage	49.43	98	8e-25	CAB4138141.1
			12696	13193		hypothetical protein, hypothetical protein UFOVP328_335	Micrococcales bacterium	38.18	99	6e-26	NBR26186.1			uncultured Caudovirales phage	59.39	99	2e-69	CAB4138142.1
			13144	13992		hypothetical protein, hypothetical protein UFOVP328_336	Micrococcales bacterium	57.81	65	2e-56	NBR26185.1			uncultured Caudovirales phage	63.97	99	8e-106	CAB4138143.1
			13992	14327		hypothetical protein, hypothetical protein UFOVP328_337	Micrococcales bacterium	41.96	96	6e-22	NBR24743.1			uncultured Caudovirales phage	66.07	100	1e-48	CAB4138144.1
			14383	14766		Fe-S cluster assembly scaffold IscU, IscU NifU homolog involved in Fe-S cluster formation	Micrococcales bacterium	90.32	96	6e-79	NBR24744.1	TIGR01999	7.93e-75	uncultured Caudovirales phage	88.98	99	1e-79	CAB5214718.1
			14750	15070		iron-sulfur cluster assembly protein IscA, sufA Fe-S cluster assembly scaffold protein	Polynucleobacter rarus	60	98	2e-41	WP_108646511.1	COG0316	6.84e-43	uncultured Caudovirales phage	66.04	99	8e-47	CAB4138147.1
			15140	15736		HNH endonuclease	Paenibacillus rhizovicinus	31.9	79	5e-15	WP_162643800.1	pfam13392	3.93e-08	Mycobacterium phage Thibault	45.33	37	3e-12	YP_009018114.1
			15729	16442		hypothetical protein, hypothetical protein UFOVP328_342	Micrococcales bacterium	65.4	99	6e-118	NBR24746.1			uncultured Caudovirales phage	65.13	99	9e-114	CAB4138149.1
			16480	18072		hypothetical protein, Pectate lyase superfamily protein	Euryarchaeota archaeon	48.6	99	2e-162	NDB64843.1	pfam12708	1.08e-13	uncultured Caudovirales phage	58.13	99	0	CAB4138150.1
			18072	18485		hypothetical protein, hypothetical protein UFOVP328_344	Oxalobacteraceae bacterium	51.09	98	3e-41	NDG05664.1			uncultured Caudovirales phage	63.04	100	3e-61	CAB4138151.1
			18521	20845		ribonucleoside-diphosphate reductase subunit alpha	Oxalobacteraceae bacterium	81.21	99	0	NDG05665.1	PHA02572	0	uncultured Caudovirales phage	88.63	99	0	CAB4125179.1
			20877	21980		ribonucleotide-diphosphate reductase subunit beta	Alphaproteobacteria bacterium	80.93	99	0	NDB83225.1	PRK09101	4.18e-101	Stenotrophomonas phage Moby	53.7	98	1e-148	YP_009850815.1
			22000	22221		glutaredoxin	Oxalobacteraceae bacterium	63.51	100	3e-30	NDG05667.1	COG0695	1.74e-20	Xanthomonas phage XacN1	49.32	94	3e-16	BBA65313.1
			22229	22531		hypothetical protein, hypothetical protein UFOVP328_350	Oxalobacteraceae bacterium	41.99	99	5e-18	NDG05668.1			uncultured Caudovirales phage	62.38	99	5e-38	CAB4138157.1
			22533	22823		hypothetical protein, PAAR motif	Oxalobacteraceae bacterium	56.04	92	1e-22	NDG05669.1	cd14744	2.01e-07	uncultured Caudovirales phage	51.02	100	4e-23	CAB4138158.1
			22826	23785		hypothetical protein, hypothetical protein UFOVP812_20	Micrococcales bacterium	44.89	90	6e-49	NBR23618.1			uncultured Caudovirales phage	40.55	99	1e-60	CAB4163457.1
			23782	24774		hypothetical protein, hypothetical protein UFOVP812_21	Micrococcales bacterium	41.32	99	8e-63	NBR23619.1			uncultured Caudovirales phage	39.09	94	8e-42	CAB4163471.1
			24888	25160		hypothetical protein, hypothetical protein UFOVP112_287	Proteobacteria bacterium	45.07	78	1e-08	NBP04290.1			uncultured Caudovirales phage	51.43	75	2e-14	CAB4129189.1
			25220	25537		hypothetical protein UFOVP112_229								uncultured Caudovirales phage	65	94	3e-41	CAB4129131.1
			25537	25701		hypothetical protein UFOVP328_420								uncultured Caudovirales phage	63.27	89	2e-15	CAB4138227.1
			25706	25963		hypothetical protein, hypothetical protein UFOVP57_184	Alphaproteobacteria bacterium	66.67	59	4e-17	NDB82514.1			uncultured Caudovirales phage	67.35	56	9e-17	CAB4125671.1
			25960	26118		hypothetical protein	Bacteroidetes bacterium	41.67	90	0.003	NDC31994.1
			26118	26387
			26402	26932		hypothetical protein, hypothetical protein UFOVP257_215	Micrococcales bacterium	27.81	94	9e-23	NBR23970.1			uncultured Caudovirales phage	42.37	99	1e-45	CAB4133483.1
			27003	27713		hypothetical protein, hypothetical protein UFOVP112_339	Polynucleobacter difficilis	49.55	89	8e-72	WP_108469201.1			uncultured Caudovirales phage	63.6	99	3e-102	CAB4129241.1
			27722	29101		ATP-dependent DNA ligase	Alphaproteobacteria bacterium	75.76	99	0	NDB82516.1	PHA02587	8.75e-58	Myoviridae sp.	41.48	96	5e-111	QMP82914.1
			29098	29226
			29226	29441		hypothetical protein, hypothetical protein UFOVP112_369	Alphaproteobacteria bacterium	54.72	73	5e-14	NDB82517.1			uncultured Caudovirales phage	46.77	86	8e-16	CAB4129271.1
			29408	30643		hypothetical protein, hypothetical protein UFOVP112_25	Micrococcales bacterium	62.72	67	3e-124	NBR24614.1			uncultured Caudovirales phage	75.13	91	0	CAB4128388.1
			31082	31258

## Sheet: NODE_48_28.0kb
ORF No.	Size	GC	Position		Start Codon	Predicted function	Best DB hit							Viruses DB hit
	(aa)	(%)	Start	Stop			Organism (or strain)	% of aa identity	% of aa similarity	E-value	GenBank ID	Conserved Domain (CD)	CD E-value	Organism (or strain)	% of aa identity	% of aa similarity	E-value	GenBank ID
			2	339		hypothetical protein	Chlorobium sp. BLA1	40.74	95	4e-17	WP_166808323.1
			337	801		hypothetical protein	Chlorobium sp. BLA1	41.14	99	9e-35	WP_166808325.1			uncultured Mediterranean phage uvMED	28.12	81	2e-11	BAQ91868.2
			803	1942		hypothetical protein, coat protein	Chlorobiaceae bacterium	78.36	99	0	NMW22661.1	pfam11651	2.42e-29	Dinoroseobacter phage vB_DshS-R5C	38.42	98	1e-69	YP_009600175.1
			1975	2682		hypothetical protein	Chlorobium sp. BLA1	62.27	91	7e-79	WP_166808327.1			uncultured Caudovirales phage	34.67	78	1e-26	CAB4154623.1
			3671	3940
			4070	4576
			4573	5097
			5419	5853
			6108	6287
			6339	6683
			6824	7129		hypothetical protein	Chlorobium phaeovibrioides	46.23	100	6e-21	WP_151419616.1			uncultured Caudovirales phage	36.05	79	4e-05	CAB5194798.1
			7267	7947		hypothetical protein	Chlorobiaceae bacterium	63.16	97	1e-96	NMW21421.1	pfam05565	7.68e-08
			7944	9188		hypothetical protein	Chlorobiaceae bacterium	46.38	99	6e-99	NMW21420.1	PTZ00121	7.58e-05
			9291	9641
			9777	10688		phage Gp37/Gp68 family protein	Gammaproteobacteria bacterium	43.83	97	7e-72	NPU91438.1	pfam07505	3.28e-108	Rhizobium phage RR1-A	39.94	95	1e-63	YP_008130194.1
			10678	11265		3'-5' exonuclease, exonuclease	Chlorobiaceae bacterium	74.05	94	2e-97	NMW17987.1	cd06127	3.37e-25	Croceibacter phage P2559Y	31.25	94	9e-22	YP_009010759.1
			11290	11514
			11518	11691
			11675	12085		Gp26	Acetoanaerobium sticklandii	47.11	87	3e-31	CBH21666.1	cd00085	3.67e-07
			12082	12771		hypothetical protein	Chlorobiaceae bacterium	52.21	98	2e-74	NMW17988.1
			12740	13642		hypothetical protein, DnaD domain protein	Desulfobulbaceae bacterium	74.13	47	2e-70	NTU49449.1			Staphylococcus phage StB20-like	34.24	51	2e-13	YP_009200558.1
			13639	14052		hypothetical protein	Chlorobiaceae bacterium	70.07	99	6e-61	NMW17989.1			Cellulophaga phage phi14:2	31.03	84	3e-08	YP_008242268.1
			14059	14484		hypothetical protein	Chlorobiaceae bacterium	52.9	97	1e-41	NMW17990.1
			14423	14575
			14588	14857		hypothetical protein CcI156_05890	Frankia sp. CcI156	44.74	84	4e-12	ONH28240.1
			14917	15813		hypothetical protein, ERF protein	Chlorobiaceae bacterium	58.6	91	2e-100	NMW21413.1	pfam04404	2.03e-16	Cryophage ML09	40.44	45	2e-25	QMV49762.1
			15830	16177		hypothetical protein	Chlorobiaceae bacterium	39.36	81	1e-18	NMW21412.1	pfam12728	4.65e-05
			16300	16650		hypothetical protein	Chlorobiaceae bacterium	38.94	96	2e-16	NMW17993.1
			16647	16832
			16949	18040		site-specific integrase, integrase	Chlorobiaceae bacterium	51.42	100	3e-132	NMW17995.1	cd01185	2.51e-43	Flavobacterium phage vB_FspS_laban6-1	28.26	59	7e-13	YP_009854799.1
			18810	19550
			19835	21208		hypothetical protein, putative portal protein	Chlorobiaceae bacterium	68.09	97	0	NMW22649.1			Prokaryotic dsDNA virus sp.	37.16	94	1e-101	QDP58061.1
			21211	22365		hypothetical protein, terminase large subunit	Chlorobiaceae bacterium	68.75	99	0	NMW22650.1	TIGR01547	1.36e-13	Vibrio phage VP06	37.69	96	7e-75	AVI05125.1
			22448	22684
			22685	23029
			23045	23362		hypothetical protein	Chlorobiaceae bacterium	47.17	100	2e-33	NMW22654.1
			23355	23777
			23782	24492		LamG domain-containing protein, hypothetical protein SWZG_00008	Macromonas sp. BK-30	37.7	97	2e-34	WP_101048668.1	pfam13385	1.91e-13	Synechococcus phage S-SKS1	35.19	96	8e-27	YP_007674373.1
			24492	24878		hypothetical protein, hypothetical protein UFOVP895_8	Caulobacteraceae bacterium	48.31	67	1e-15	NBW21842.1			uncultured Caudovirales phage	39.26	95	2e-25	CAB4169404.1
			24881	25393		hypothetical protein, hypothetical protein SUFG_00044	Chlorobiaceae bacterium	62.72	98	5e-67	NTV26670.1			Sulfitobacter phage phiCB2047-B	53.53	98	5e-51	YP_007675827.1
			25390	25821		hypothetical protein	Ignavibacteriae bacterium	34.86	75	9e-13	MBI3257875.1			Nostoc phage N1	34	68	8e-09	AND75564.1
			25840	26199		hypothetical protein, hypothetical protein UFOVP239_64	Roseicella sp. DB1501	32.29	74	7e-05	WP_171614008.1			uncultured Caudovirales phage	31.65	61	4e-05	CAB5220139.1
			26204	27958		hypothetical protein, hypothetical protein UFOVP603_23	Desulfitobacterium sp. LBE	63.51	25	9e-54	WP_144676461.1			uncultured Caudovirales phage	60.12	26	3e-50	CAB4152736.1
			27955	28086

## Sheet: NODE_114_14.5kb
ORF No.	Size	GC	Position		Start Codon	Predicted function	Best DB hit							Viruses DB hit
	(aa)	(%)	Start	Stop			Organism (or strain)	% of aa identity	% of aa similarity	E-value	GenBank ID	Conserved Domain (CD)	CD E-value	Organism (or strain)	% of aa identity	% of aa similarity	E-value	GenBank ID
			15	476		hypothetical protein, putative scaffold protein	Rhodobiaceae bacterium	35.57	94	2e-28	MAV98276.1	PHA01733	7.31e-21	Prokaryotic dsDNA virus sp.	35.1	97	4e-30	QDP68270.1
			480	2867		hypothetical protein, tail tubular protein B	Alteromonas sp.	47.74	99	0	MAI39625.1			uncultured Mediterranean phage uvMED	34.89	99	2e-153	BAR36672.1
			2858	3436		phage tail protein, tail tubular protein A	Alteromonas sp.	52.81	92	3e-58	MAI39626.1	pfam17212	5.17e-45	Bordetella phage vB_BbrP_BB8	42.61	90	4e-40	QDB71020.1
			3514	4590		capsid protein	Rhodobiaceae bacterium	62.33	99	2e-149	MAV98281.1	PHA00201	1.03e-35	uncultured Mediterranean phage uvMED	45.46	96	7e-100	BAR36669.1
			5005	5823		hypothetical protein, putative capsid assembly scaffolding protein	Alteromonas sp.	43.17	98	6e-64	MAI39628.1	PHA00435	4.92e-22	Prokaryotic dsDNA virus sp.	40	90	4e-55	QDP68274.1
			5826	7409		hypothetical protein	Flammeovirgaceae bacterium	61.22	9	1e-06	MAE81728.1
			7409	8962		phage tail protein, putative portal protein	Rhodobiaceae bacterium	54.55	98	0	MAV98283.1	pfam12236	7.9e-56	Prokaryotic dsDNA virus sp.	54.45	90	1e-180	QDP68277.1
			8973	9197
			9416	9907		hypothetical protein	Phycisphaerae bacterium	69.57	42	4e-26	MAO25301.1	pfam11753	2.64e-06	Roseobacter phage CRP-5	69.57	42	1e-27	QBQ72684.1
			9892	10656		hypothetical protein, exonuclease	Alteromonas sp.	47.95	95	1e-74	MAI39636.1	PHA00439	9.51e-65	Pelagibacter phage HTVC022P	42.57	96	6e-65	AXH71743.1
			10660	12372		hypothetical protein, DNA polymerase	Alteromonas sp.	61.04	99	0	MAI39639.1	cd08643	2.04e-165	Pelagibacter phage HTVC109P	46.03	99	3e-174	AXN54084.1
			12386	12613
			12638	14302		hypothetical protein	Alteromonas sp.	59.63	96	0	MAI39640.1	cd01122	1.73e-89	Ralstonia phage RsoP1EGY	55.66	94	0	YP_009799731.1
			14290	14502		hypothetical protein, endonuclease	Alteromonas sp.	67.65	95	5e-26	MAI39642.1	pfam05367	3.37e-12	Synechococcus phage S-CBP4	52.11	98	9e-15	YP_009103783.1

## Sheet: NODE_117_14.1kb
ORF No.	Size	GC	Position		Start Codon	Predicted function	Best DB hit							Viruses DB hit
	(aa)	(%)	Start	Stop			Organism (or strain)	% of aa identity	% of aa similarity	E-value	GenBank ID	Conserved Domain (CD)	CD E-value	Organism (or strain)	% of aa identity	% of aa similarity	E-value	GenBank ID
		51	2	1012		hypothetical protein A2W27_08185	Deltaproteobacteria bacterium RBG_16_44_11	44.61	98	1e-87	OGP67108.1			Methanosarcina virus MetMV	43.11	98	2e-87	AZF89916.1
			1005	1400		hypothetical protein	Nitrospirae bacterium	49.4	62	1e-17	HDO36678.1	pfam00096	0.00691	Methanosarcina virus MetMV	34.11	96	1e-11	AZF89962.1
			1397	1663		hypothetical protein								Methanosarcina virus MetMV	47.17	59	5e-05	AZF89969.1
			1667	3433		hypothetical protein	Proteobacteria bacterium	64.36	72	1e-111	MBE9570754.1
			3492	4211		hypothetical protein	Proteobacteria bacterium	39.48	95	3e-52	MBE9570741.1			Methanosarcina virus MetMV	33.48	93	3e-38	AZF89937.1
			4208	5647		hypothetical protein	Desulfosarcina sp.	58.25	99	0	MBC2712426.1
			5766	6395		hypothetical protein N619_01125, terminase small subunit	Pseudomonas oleovorans	57.67	84	2e-63	KJU80996.1			Pseudomonas phage vB_PaeM_USP_18	34.02	88	7e-19	QLI49424.1
			6385	6585
			6685	6864
			6962	7153		hypothetical protein	Deltaproteobacteria bacterium	64.71	79	1e-15	HBL23923.1
			7150	7629
			7650	7937
			7957	8295		VRR-NUC domain-containing protein	Candidatus Gottesmanbacteria bacterium GW2011_GWB1_49_7	56.67	79	2e-30	KKW11473.1	smart00990	1.64e-09	Siphoviridae sp. cttb18	46.88	54	3e-13	QGH73305.1
			8295	8555
			8663	8860
			8873	9289		single-stranded DNA-binding protein	Gammaproteobacteria bacterium	61.43	98	8e-55	MBV05948.1	PRK05733	2.53e-61	Pseudomonas phage Dolphis	49.06	97	5e-46	QNJ57359.1
			9277	10584		replicative DNA helicase	Desulfobacterales bacterium	37.21	97	2e-82	HIC85772.1	TIGR00665	6.57e-132	Streptococcus phage Javan330	34.94	95	2e-71	QBX26578.1
			10584	11510		DUF4373 domain-containing protein, DNA replication protein	unclassified Sporosarcina	50.25	64	3e-53	WP_085429898.1	pfam14297	1.12e-25	Bacillus phage Pavlov	53.44	41	6e-39	YP_009197507.1
			11494	11643
			11627	11800
			11797	12462		site-specific DNA-methyltransferase, modification methylase	Caulobacteraceae bacterium	54.63	90	6e-69	NBW22271.1	COG0863	6.17e-08	Tetrasphaera phage TJE1	43.78	94	3e-56	YP_007237914.1
			12459	13232		Modification methylase DpnIIB	Bacteroidetes bacterium ADurb.Bin028	49.59	90	6e-77	OQC44024.1	COG0863	4.24e-13	Tetrasphaera phage TJE1	55.83	82	3e-79	YP_007237914.1
			13237	13911
			13908	14063

## Sheet: NODE_177_9.4kb
ORF No.	Size	GC	Position		Start Codon	Predicted function	Best DB hit							Viruses DB hit
	(aa)	(%)	Start	Stop			Organism (or strain)	% of aa identity	% of aa similarity	E-value	GenBank ID	Conserved Domain (CD)	CD E-value	Organism (or strain)	% of aa identity	% of aa similarity	E-value	GenBank ID
		33	2	100		HNH endonuclease, hypothetical protein SER90K_32	Cryobacterium sp. TMT1-66-1	58.62	87	0.0002	WP_134344136.1	cd00085	7.69e-05	Erysipelothrix phage phi1605	62.5	72	0.0005	ASD51089.1
		33	87	446
		38	447	3896		hypothetical protein CVT88_01715	Candidatus Altiarchaeales archaeon HGW-Altiarchaeales-1	23.4	48	4e-16	PKP60871.1	cd10276	1.53e-13
		33	3897	5426		hypothetical protein	Actinobacteria bacterium	32.35	57	6e-17	MBE3093954.1
		38	5517	6500		hypothetical protein	Actinobacteria bacterium	35.4	99	3e-32	MBE3093953.1			environmental Halophage eHP-10	58.82	15	7e-09	AFH21827.1
		34	6532	7104		hypothetical protein	Actinobacteria bacterium	49.21	98	2e-47	MBE3093952.1
		34	7106	8407		hypothetical protein, baseplate wedge tail fiber connector	Actinobacteria bacterium	79.57	85	0	MBE3093951.1			Synechococcus phage S-H25	57.89	8	0.0001	QIN97152.1
		28	8524	9135		hypothetical protein DRG71_08715	Deltaproteobacteria bacterium	47.09	90	1e-50	RLB21129.1
		28	9217	9456		RRXRR domain-containing protein	Anaerostipes hadrus	54.35	57	5e-07	WP_195466045.1	cd00085	7.69e-08	Mycobacterium virus Pacc40	42.11	71	9e-09	YP_002241685.1

## Sheet: NODE_396_4.4kb
ORF No.	Size	GC	Position		Start Codon	Predicted function	Best DB hit							Viruses DB hit
	(aa)	(%)	Start	Stop			Organism (or strain)	% of aa identity	% of aa similarity	E-value	GenBank ID	Conserved Domain (CD)	CD E-value	Organism (or strain)	% of aa identity	% of aa similarity	E-value	GenBank ID
		39	69	191		hypothetical protein RINTHH_3930	Richelia intracellularis HH01	66.67	87	1e-06	CCH66548.1			Marine gokushovirus	65.76	92	2e-08	AGT39915.1
		45	274	720		hypothetical protein	Flavobacteriia bacterium, internal scaffolding protein	62.1	83	1e-51	NBN98545.1	PHA00099	2.76e-26	Microviridae sp.	78.08	97	2e-80	AXL14528.1
		43	721	1509		DNA pilot protein						PHA00327	1.7e-15	Microviridae sp.	73.56	99	5e-120	AXL14529.1
		43	1511	3112		major capsid protein						PHA00363	0	Microviridae sp.	86.12	99	0	AXL14530.1
		42	3171	3428		nonstructural protein	Burkholderiaceae bacterium	83.72	100	1e-46	NBV72284.1	PHA00198	3.84e-20	Microviridae sp.	93.83	94	1e-52	AXL14526.1
		40	3439	4365		replication initiator protein	Burkholderiaceae bacterium	66.53	78	9e-111	NBV72283.1	PHA00330	2.69e-75	Microviridae sp.	88.64	99	0	AXL14527.1
