# Supplementary material for: Exploring Viral Diversity in a Gypsum Karst Lake Ecosystem Using Targeted Single-Cell Genomics
Source: Genes (Basel). 2021 Jun 8;12(6):886. doi: 10.3390/genes12060886 (PMC8226683; doi:10.3390/genes12060886)
Supplement: Supplementary file 1 [file genes-12-00886-s001.zip › genes-1229203-SI/Table_S8_Microvidae_VIRIDIC.xlsx]

## Sheet: VIRIDIC_sim-dist_table
Table S8. Similarity matrix of Microviridae phage genomes (RefSeq DB; accessed March 2021) generated using VIRIDIC software.
genome	NC_001741.1	NC_027637.1	NODE_396	NC_028994.1	NC_027645.1	NC_027636.1	NC_028993.1	NC_048874.1	NC_002194.1	NC_007461.1	NC_001998.1	NC_002180.1	NC_030458.1	NC_030472.1	NC_027633.1	NC_027642.1	NC_015785.1	NC_040374.1	NC_040375.1	NC_002643.1	NC_040350.1	NC_030476.1	NC_040329.1	NC_040373.1	NC_027648.1	NC_040349.1	NC_027647.1	NC_027634.1	NC_029012.1	NC_029014.1	NC_040328.1	NC_003438.1	NC_022790.1	NC_040342.1	NC_027641.1	NC_040341.1	NC_027640.1	NC_027643.1	NC_027635.1	NC_027638.1	NC_027644.1	NC_027639.1	NC_027646.1	NC_026665.1	NC_026013.1	NC_021797.1	NC_021805.1	NC_001330.1	NC_001730.1
NC_001741.1	100
NC_027637.1	9.021	100
NODE_396	7.297	12.211	100
NC_028994.1	4.787	15.993	51.727	100
NC_027645.1	4.817	5.815	23.135	16.375	100
NC_027636.1	7.678	11.423	21.894	22.612	27.77	100
NC_028993.1	11.621	25.712	28.934	31.484	32.465	33.872	100
NC_048874.1	6.062	4.443	17.574	13.729	12.406	12.651	12.809	100
NC_002194.1	15.487	11.541	13.615	17.836	5.46	12.886	14.173	19.54	100
NC_007461.1	16.583	8.948	12.327	14.654	7.532	13.553	15.114	16.056	90.839	100
NC_001998.1	16.479	10.778	12.529	15.383	9.738	14.175	18.184	19.415	91.399	94.933	100
NC_002180.1	16.176	8.903	14.085	15.264	9.822	12.687	17.311	19.408	90.775	94.836	97.053	100
NC_030458.1	6.55	9.347	10.288	11.411	9.226	12.546	13.749	16.684	10.961	13.157	13.557	11.458	100
NC_030472.1	7.021	7.426	9.857	6.883	12.424	8.512	16.118	14.951	14.383	14.391	13.881	13.855	77.754	100
NC_027633.1	13.578	21.241	18.561	19.737	13.506	21.251	26.022	20.383	19.821	20.987	21.361	19.867	14.836	14.059	100
NC_027642.1	7.852	14.03	12.133	14.117	18.757	23.233	26.177	14.557	11.32	10.247	10.751	10.332	21.95	18.153	24.001	100
NC_015785.1	0	0	0	0	0	0.399	0	0.677	0	0	0.996	0.577	0.95	0.386	0.632	0	100
NC_040374.1	0	2.981	0	0.798	0.664	0	2.069	3.169	2.801	2.811	2.727	2.685	0	1.441	2.809	5.297	0.57	100
NC_040375.1	0	0	0	1.233	0.343	0	0	0.438	0	0	0	0	0	0	0	0	0.502	0.822	100
NC_002643.1	0	0	7.481	2.346	2.949	1.517	1.523	10.044	2.293	2.28	2.236	2.279	2.352	3.24	0	0.651	0.514	0	0	100
NC_040350.1	1.195	3.014	7.445	5.015	0	1.48	2.91	4.23	3.201	3.81	3.212	4.407	3.044	2.242	1.999	0.573	1.871	0.838	0	5.49	100
NC_030476.1	6.779	4.715	5.755	7.042	4.687	6.216	8.164	7.724	9.849	9.883	8.175	8.831	7.039	6.497	7.74	3.548	0.355	2.179	0.878	1.37	10.711	100
NC_040329.1	1.472	4.514	2.42	4.382	4.365	8.01	5.624	7.867	3.706	3.719	0.915	3.271	9.934	5.353	5.766	8.756	1.127	1.008	0	2.443	7.494	19.741	100
NC_040373.1	6.92	5.76	5.271	7.747	3.969	5.642	10.427	4.863	6.325	6.878	6.454	5.751	6.621	7.534	16.061	10.404	0.673	1.88	0	2.193	7.335	19.015	22.481	100
NC_027648.1	1.436	0.659	3.8	1.375	0.396	1.094	2.13	1.648	0.799	0.802	0.802	0.801	0.803	0	2.604	4.385	0.622	0.804	0	0	1.508	0	0.758	0	100
NC_040349.1	0	1.889	2.021	2.126	0.452	0.611	2.125	1.502	0.672	0	0.675	0.674	0.682	1.177	0.647	1.077	0	0	0	2.096	0.945	0	0	2.051	7.592	100
NC_027647.1	1.785	0.926	0.741	1.629	0.815	0	0	0	0.753	0.733	0.962	0.962	1.042	1.768	0.545	0.884	0.803	0	0	0.751	0	0	1.051	0	0.809	0.903	100
NC_027634.1	1.158	0.681	0.697	1.765	0	0.626	0.673	0	0	0	0	0.534	0.655	0	0.618	0.617	0	0	0.404	0.663	0	0	0.492	0	0.854	0.768	1.827	100
NC_029012.1	2.484	4.419	1.655	2.226	3.307	2.543	2.662	2.186	0	0	0	0.59	3.548	2.744	4.419	3.525	0.651	0.457	0	0	0.711	0.612	0.886	1.661	4.606	0.926	5.214	5.885	100
NC_029014.1	3.341	0.828	1.483	2.221	2.139	2.168	2.197	2.078	0	0	1.154	1.154	2.276	2.598	2.435	2.93	0.666	1.099	0.332	0	0	1.689	2.269	0.93	2.517	1.097	4.674	4.697	50.218	100
NC_040328.1	0.625	0	4.448	1.744	0	0	0.875	0	0.464	0.465	0.465	0.465	0	0.568	0	0	0	0	0	0.502	4.532	0	0.375	0.956	0	0.499	0.628	0	0	0.405	100
NC_003438.1	0.925	3.658	3.543	3.336	0	0.605	3.645	1.475	2.337	0.715	2.279	0.737	0.657	1.618	3.367	3.604	1.288	1.655	0	0.821	0.786	5.58	5.055	4.553	1.51	0.617	0	0.564	0.464	2.823	0.736	100
NC_022790.1	3.753	6.579	11.026	10.569	0	2.781	6.281	3.882	7.363	8.985	8.709	7.228	1.509	0	4.99	0.708	0.622	0	0	7.818	5.049	5.283	0	2.793	0.699	0.683	0	0	0	0.591	0.759	2.924	100
NC_040342.1	5.47	3.64	5.325	7.383	4.008	2.465	11.575	5.26	7.63	8.662	7.636	8.258	5.627	6.284	14.37	0.878	0	0.461	0	2.342	4.911	5.311	0.99	6.161	0	1.571	1.355	0.569	1.836	0	1.134	5.561	7.935	100
NC_027641.1	1.358	0.717	0.3	0	0	0	0.798	0	0	0	0	0	0	1.404	0	0.763	0	0	0	0	0	0	1.44	0.826	0.844	0.434	0	1.044	1.657	0	0	0	0.737	0.683	100
NC_040341.1	0.32	0.89	0	0.414	0	0	0	0	0	0	0	0	0.44	0	0.638	0	0	0	0.766	0	0	0	0.394	0.302	0	0	0	0	0.31	1.831	0	0	0	0	0.403	100
NC_027640.1	0	0.791	0.788	0.737	0	1.037	1.423	2.322	1.493	1.962	1.498	1.962	1.284	0.735	1.674	1.567	0	1.085	0	0	0	0	1.267	0.63	0	0.708	1.246	0.596	0.585	3.296	0	1.793	0	0.812	0	0	100
NC_027643.1	0	1.375	1.187	0.672	0.56	0.437	1.184	1.917	0	0	0	0	0.827	0.757	1.382	2.35	0	0.559	0	0	0	0	2.549	0.649	0	1.267	4.36	1.186	1.789	0.787	0	0.661	0.729	0.418	1.238	0	11.33	100
NC_027635.1	0.537	1.985	1.988	1.232	0.423	0.666	0.409	0.471	0	0.663	0	0	0	0	1.167	0	0	0	0	0.553	0	0	0	1.298	0	0	2.263	1.338	2.67	2.812	0	1.126	0	0.862	1.537	0.823	4.67	8.913	100
NC_027638.1	1.131	0.793	0.702	0.693	0.645	1.308	2.123	0.544	0.736	0.717	0.717	0.717	1.879	3.088	3.879	6.412	0	1.695	0	0.496	0	0.467	1.503	1.903	0	0.514	4.081	1.228	6.219	3.412	0	1.958	0.795	0	0.889	0.508	4.241	7.271	7.211	100
NC_027644.1	1.589	3.682	2.454	3.55	0.966	1.48	4.348	3.365	3.2	3.255	2.67	3.233	2.762	3.523	5.465	4.146	0	0.557	0	0.69	0	0.932	1.82	3.529	0.963	1.348	5.042	1.926	5.736	5.162	0	1.933	2.496	0.992	0.563	0.525	19.574	13.833	14.756	16.779
NC_027639.1	3.787	3.17	1.567	3.519	1.045	2.233	3.736	3.036	2.15	3.125	2.181	2.158	3.517	2.929	5.504	5.117	0	2.561	0.722	0	0	2.031	0.93	3.629	1.95	1.152	4.04	0.726	6.03	2.69	0.905	3.141	1.789	0	0.516	0.578	30.102	19.313	13.027	14.607	27.552
NC_027646.1	1.57	0.815	3.09	1.702	2.231	2.532	1.844	0.961	0.801	0.692	0.625	0	2.203	1.423	5.225	3.183	0	1.294	0.792	0.754	0.524	0.479	2.301	1.03	0.586	0	3.178	0.834	3.847	2.164	0	0.656	0.959	0.346	3.209	1.595	9.026	30.491	14.764	14.118	23.864	34.039	100
NC_026665.1	0	0	0	0	0	0	0	0	0	0	0	0	0	0	0	0	0	0	0	0	0	0.426	0	0	0	0	0	0	0	0	0	0	0	0	0	0	0	0	0	0	0	0	0	100
NC_026013.1	0	0	0	0	0	0	0	0	0	0	0	0	0.371	0	0.54	0	0	0.762	0	0.522	0	0	0	0	0	0	0	0	0	0	0	0.865	0	0	0	0	0	0.903	0	0	0	0	0	0	100
NC_021797.1	0	0	0	0	0	0	0	0	0	0	0	0	0	0	0	0	0	0	0	0	0	0	0	0	0	0	0	0	0	0	0	0	0	0	0	0	0	0.207	0	0	0	0	0	0	0	100
NC_021805.1	0	0	0	0	0	0	0	0	0	0	0	0	0	0	0	0	0	0	0	0	0	0	0	0	0	0	0.581	0	0	0	0	0.606	0	0	0	0	0	0	0	0	0	0	0	0	0	92.058	100
NC_001330.1	0	0.372	0	0	0	1.058	0	0	0	0	0	0	0	0	0	0	0	0	0.303	0	0	0	0	0	0	0	0	0	0	0	0	0	0	0	0	0	0	0	0	0	0	0	0	0	0	0	0	100
NC_001730.1	0	0	0	0	0	0.434	0	0	0	0	0	0	0	0	0.374	0	0	0	0.319	0	0	0	0	0.455	0	0.428	0	0	0	0	0	0	0	0	0	0.273	0	0	0	0	0	0	0	0.854	0	0	0	89.668	100
NC_012868.1	0	0	0	0	0	0	0	0	0	0	0	0	0	0	0	0	0	0	0.319	0	0	0	0	0	0	0	0	0	0	0	0	0	0	0	0	0.273	0	0	0	0	0	0.86	0	0.772	0	0	0	91.388	94.033
NC_007823.1	0	0	0	0	0	0	0	0	0	0	0	0	0	0	0	0	0	0.56	0	0	0	0	0	0.475	0	0	0	0	0	0	0.166	0	0	0	0	0	0	0	0	0	0.428	0.383	0	1.021	0	0	0	77.354	77.736
NC_007824.1	0	0	0	0	0	0.436	0	0	0	0	0	0	0	0	0	0	0	0	0.336	0	0	0	0	1.627	0	0	0	0	0	0	0	0	0	0	0	0.355	0	0	0	0	0	0	0	0	0	0	0	79.074	77.619
NC_007827.1	0	0	0	0	0	0.428	0	0	0	0	0	0	0	0	0	0	0	0	0.299	0	0	0	0	0.466	0	0	0	0	0	0	0	0.468	0	0	0	0	0	0	0	0	0	0	0	0.745	0.549	0	0	76.543	75.85
NC_007818.1	0	0	0	0	0	0	0	0	0	0	0	0	0	0	0	0	0	0	0	0	0	0	0	0.474	0	0	0	0	0	0	0	0	0	0	0	0	0	0	0	0	0	0	0	0.807	0	0	0	78.322	78.292
NC_007820.1	0	0	0	0	0	0.436	0	0	0	0	0	0	0	0	0	0	0	0	0.337	0	0	0	0	0.86	0	0	0	0	0	0	0	0	0	0	0	0	0	0	0	0	0	0	0	0.808	0	0	0	79.235	77.259
NC_007819.1	0	0	0	0	0	0.435	0	0	0	0	0	0	0	0	0	0	0	0	0.336	0	0	0	0	0.474	0	0	0	0	0	0	0	0	0	0	0	0	0	0	0	0	0	0	0	0.806	0	0	0	77.908	77.812
NC_007821.1	0.384	0	0	0	0	0.435	0	0	0	0	0	0	0	0	0	0	0	0	0.336	0	0	0	0	0.474	0	0	0	0	0.412	0	0	0	0	0	0	0	0	0	0	0	0	0	0	0.823	0	0	0	78.947	77.98
NC_007822.1	0.384	0	0	0	0	0.435	0	0	0	0	0	0	0	0	0	0	0	0	0.336	0	0	0	0	0.474	0	0	0	0	0.412	0	0	0	0	0	0	0	0	0	0	0	0	0	0	0.823	0	0	0	78.963	77.898
NC_001422.1	0	0.418	0	0	0	0	0	0	0	0	0	0	0	0	0.54	0	0	0	0	0	0	0	0	0	0	0	0	0	0	0.366	0	0	0	0	0	0	0	0	0	0	0.397	0.41	0	0.959	0	0	0	35.823	36.305
NC_001420.2	0	0	0.399	0	0	0	0	0	0	0	0	0	0	0	0	0	0	0	0	0	0	0	0	0.974	0	0	0	0	0	0	0	0	0	0	0	0	0	0	0	0	0	0	0	0	0	0	0	32.476	32.59
NC_007825.1	0	0	0	0	0	0	0.54	0	0	0	0	0	0	0	0	0	0	0	0	0	0	0	0	0.959	0	0	0	0	0	0	0	0	0	0	0	0	0	0	0.367	0	0	0	0	0	0	0	0	33.222	33.887
NC_007817.1	0	0	0	0	0	0	0	0	0	0	0	0	0	0	0.515	0	0	0	0	0	0	0	0	0	0	0	0	0	0	0	0	0	0	0	0	0.372	0	0	0	0	0	0	0	0	0	0.369	0	30.226	31.724
NC_007856.1	0	0	0.766	0	0	0	0.442	0	0	0	0	0	0	0	0	0	0	0	0	0	0	0	0	0	0	0	0	0	0	0	0	0	0	0	0	0	0	0	0.932	0.433	0	0	0	0.38	0	0	0	33.509	32.795
[truncated: 14 more columns]
