# Supplementary material for: Exploring Viral Diversity in a Gypsum Karst Lake Ecosystem Using Targeted Single-Cell Genomics
Source: Genes (Basel). 2021 Jun 8;12(6):886. doi: 10.3390/genes12060886 (PMC8226683; doi:10.3390/genes12060886)
Supplement: Supplementary file 1 [file genes-12-00886-s001.zip › genes-1229203-SI/Table_S9_gene_content.xlsx]

## Sheet: Table_S8
Table S9. Predicted protein coding genes in C. clathratiforme-associated phage sequences.
phage_contig	protein	accession	Type
NODE_25	2,5-diketo-D-gluconic acid reductase A	VOG00973
NODE_44	50S ribosomal protein L1	VOG04294	Virus-host interactions
NODE_56	50S ribosomal protein L1	VOG04294	Virus-host interactions
NODE_38	50S ribosomal protein L18	VOG01621	Virus-host interactions
NODE_31	AAA ATPase	VOG01757	Virus-host interactions
NODE_84	AAA domain	PF13481.6	ND
NODE_345	AAA domain (dynein-related subfamily)	PF07728.14	ND
NODE_201	abortive infection protein AbiGII	VOG00217
NODE_44	acm; lysozyme	K07273	Phage
NODE_42	acylphosphate phosphohydrolase	VOG10133
NODE_190	ADP-Ribosyltransferase in polyvalent proteins	PF18760.1	ND
NODE_453	AIPR protein	PF10592.9	ND
NODE_44	asnB, ASNS; asparagine synthase (glutamine-hydrolysing) [EC:6.3.5.4]	K01953	AMG
NODE_87	bacteriocin immunity protein	VOG22719
NODE_259	Bacteriophage Lambda NinG protein	PF05766.12	Phage
NODE_76	bacteriophage protein	VOG00818
NODE_177	bamB; outer membrane protein assembly factor BamB	K17713	Virus-host interactions
NODE_56	bchE; anaerobic magnesium-protoporphyrin IX monomethyl ester cyclase [EC:1.21.98.3]	K04034	AMG
NODE_87	beta-galactosidase subunit beta	VOG19048
NODE_846	Bifunctional DNA primase/polymerase, N-terminal	PF09250.11	Phage
NODE_224	C-5 cytosine-specific DNA methylase	PF00145.17	AMG
NODE_261	Capsid protein	VOG01505	Phage
NODE_31	cell shape determining protein MreC	VOG07392
NODE_554	cell wall surface anchor family protein	VOG16936
NODE_38	CHAP domain-containing protein	VOG02625
NODE_74	chlorohydrolase	VOG03517
NODE_48	choline binding protein F	VOG16940
NODE_115	choline transporter	VOG04095	Virus-host interactions
NODE_52	chpB, chpBK; mRNA interferase ChpB [EC:3.1.-.-]	K18841	Virus-host interactions
NODE_66	cobalt ABC transporter ATPase component, CbiO	VOG00306
NODE_180	COL5AS; collagen, type V/XI/XXIV/XXVII, alpha	K19721	ND
NODE_164	COL7A; collagen, type VII, alpha	K16628	ND
NODE_130	Concanavalin A-like lectin/glucanases superfamily	PF13385.6	ND
NODE_423	Concanavalin A-like lectin/glucanases superfamily	PF13385.6	ND
NODE_31	Conserved hypothetical protein 2217 (DUF2460)	PF09343.10	ND
NODE_69	CrcB protein	VOG00628
NODE_960	cytosolic protein	VOG00100
NODE_141	D-alanyl carrier protein DCP	VOG18512	Virus-host interactions
NODE_31	D-alanyl-D-alanine carboxypeptidase	PF13539.6	ND
NODE_115	dihydrodipicolinate synthase	VOG03548	Virus-host interactions
NODE_77	dihydroorotase	VOG09870
NODE_180	dihydropteroate synthase	VOG01295
NODE_180	dihydropteroate synthase	VOG01295
NODE_180	dihydropteroate synthase	VOG01295
NODE_87	DNA polymerase III, delta subunit	VOG03830
NODE_117	dnaB; replicative DNA helicase [EC:3.6.4.12]	K02314	Phage
NODE_306	DNA-binding protein	VOG03377
NODE_31	DNA-binding protein	VOG03377
NODE_84	DNA-binding protein	VOG03377
NODE_224	DNA-binding response regulator	VOG12769
NODE_769	DNA-binding response regulator	VOG21355
NODE_77	dnaE; DNA polymerase III subunit alpha [EC:2.7.7.7]	K02337	Phage
NODE_130	dnaN; DNA polymerase III subunit beta [EC:2.7.7.7]	K02338	Phage
NODE_48	dnaQ; DNA polymerase III subunit epsilon [EC:2.7.7.7]	K02342	Phage
NODE_77	dnaQ; DNA polymerase III subunit epsilon [EC:2.7.7.7]	K02342	Phage
NODE_25	Domain of uncharacterised function (DUF1858)	VOG00461
NODE_74	Domain of unknown function (DUF3440)	PF11922.8	AMG
NODE_117	Domain of unknown function (DUF4373)	PF14297.6	ND
NODE_84	Domain of unknown function (DUF4373)	PF14297.6	ND
NODE_798	Domain of unknown function (DUF4942)	PF13708.6	ND
NODE_77	Domain of unknown function (DUF932)	PF06067.11	ND
NODE_25	E2.1.1.72; site-specific DNA-methyltransferase (adenine-specific) [EC:2.1.1.72]	K00571	Phage
NODE_509	E2.1.1.72; site-specific DNA-methyltransferase (adenine-specific) [EC:2.1.1.72]	K00571	Phage
NODE_92	E2.2.1.6L, ilvB, ilvG, ilvI; acetolactate synthase I/II/III large subunit [EC:2.2.1.6]	K01652	AMG
NODE_76	E3.1.11.3; exodeoxyribonuclease (lambda-induced) [EC:3.1.11.3]	K01143	Phage
NODE_113	E3.2.1.17; lysozyme [EC:3.2.1.17]	K01185	Phage
NODE_25	E3.2.1.17; lysozyme [EC:3.2.1.17]	K01185	Phage
NODE_306	E3.2.1.17; lysozyme [EC:3.2.1.17]	K01185	Phage
NODE_31	E3.2.1.17; lysozyme [EC:3.2.1.17]	K01185	Phage
NODE_66	E3.2.1.17; lysozyme [EC:3.2.1.17]	K01185	Phage
NODE_56	endo-beta-N-acetylglucosaminidase	VOG16357
NODE_417	Endodeoxyribonuclease RusA	PF05866.11	Phage
NODE_84	Endonuclease	VOG03324	Phage
NODE_113	Enoyl-CoA hydratase/carnithine racemase-like protein	VOG23788	Virus-host interactions
NODE_306	Enoyl-CoA hydratase/carnithine racemase-like protein	VOG23788	Virus-host interactions
NODE_31	Enoyl-CoA hydratase/carnithine racemase-like protein	VOG23788	Virus-host interactions
NODE_48	ERF superfamily	PF04404.12	ND
NODE_291	ferric iron ABC transporter membrane-spanning permease	VOG13296
NODE_291	ferrichrome transport ATP-binding protein FhuC	VOG13295
NODE_180	Fiber protein	VOG02259	Phage
NODE_291	GATM; glycine amidinotransferase [EC:2.1.4.1]	K00613	AMG
NODE_42	glutamyl aminopeptidase	VOG13299
NODE_164	Glycosyl hydrolase catalytic core	PF11790.8	ND
NODE_164	Glycosyltransferase	VOG02308	Virus-host interactions
NODE_423	Glycosyltransferase (GlcNAc)	PF11397.8	ND
NODE_204	glycosyltransferase involved in cell wall biogenesis	VOG00716
NODE_519	glycosyltransferase involved in cell wall biogenesis	VOG00717
NODE_180	glycosyltransferase, group 1 family protein	VOG00083
NODE_201	glycyl-tRNA synthetase alpha subunit	VOG06231
NODE_92	gmd, GMDS; GDPmannose 4,6-dehydratase [EC:4.2.1.47]	K01711	AMG
NODE_92	gmd, GMDS; GDPmannose 4,6-dehydratase [EC:4.2.1.47]	K01711	AMG
NODE_66	GNAT family acetyltransferase	VOG00290
NODE_55	gp19 protein	VOG22401	Phage
NODE_55	gp20 protein	VOG17629	Phage
NODE_72	gp32 DNA binding protein like	PF08804.10	Virus-host interactions
NODE_87	groES, HSPE1; chaperonin GroES	K04078	Virus-host interactions
NODE_25	Group II intron maturase	VOG24971
NODE_232	GTP pyrophosphokinase	VOG22142
NODE_77	GTP-binding protein HflX	VOG11769
NODE_92	GtrA-like protein	PF04138.14	ND
NODE_92	gtrB, csbB; polyisoprenyl-phosphate glycosyltransferase [EC:2.4.-.-]	K20534	Virus-host interactions
NODE_650	HdmD	VOG11348	ND
NODE_324	Head-to-tail joining protein	VOG02784	Phage
NODE_52	hepA; ATP-dependent helicase HepA [EC:3.6.4.-]	K03580	Phage
NODE_177	HNH endonuclease	VOG00679	Phage
NODE_25	HNH endonuclease	VOG01544	Phage
NODE_25	HNH endonuclease	VOG01544	Phage
NODE_42	HNH endonuclease	VOG00130	Phage
NODE_306	Holin of 3TMs, for gene-transfer release	PF11351.8	Phage
NODE_240	IRC3; ATP-dependent helicase IRC3 [EC:3.6.4.-]	K17677	Phage
NODE_291	iron-compound ABC transporter permease	VOG13297
NODE_69	IS1167, transposase	VOG01092
NODE_31	IS3-Spn1 transposase, truncation	VOG00451
NODE_77	IS3-Spn1, transposase	VOG13679
NODE_92	IS66 Orf2 like protein	PF05717.13	ND
NODE_42	iscA; iron-sulfur cluster assembly protein	K13628	AMG
NODE_52	IstB-like ATP binding protein	PF01695.17	phage
NODE_115	K03791; putative chitinase	K03791	ND
NODE_77	K05303; O-methyltransferase [EC:2.1.1.-]	K05303	Virus-host interactions
NODE_252	K06871; uncharacterized protein	K06871	ND
NODE_261	K06904; uncharacterized protein	K06904	ND
NODE_498	K06904; uncharacterized protein	K06904	ND
NODE_232	K07317; adenine-specific DNA-methyltransferase [EC:2.1.1.72]	K07317	Virus-host interactions
NODE_329	K07497; putative transposase	K07497	Virus-host interactions
NODE_66	K09960; uncharacterized protein	K09960	ND
NODE_66	K09961; uncharacterized protein	K09961	ND
NODE_70	ketol-acid reductoisomerase	VOG00542
NODE_76	ketol-acid reductoisomerase	VOG00542
NODE_42	lipoprotein	VOG13302
NODE_329	ltrA; RNA-directed DNA polymerase [EC:2.7.7.49]	K00986	Virus-host interactions
NODE_324	Major head protein	VOG12900	Phage
NODE_31	MarR family transcriptional regulator	VOG02811
NODE_269	membrane protein	VOG02745
NODE_77	membrane protein	VOG03540
NODE_42	MerR family transcriptional regulator	VOG13308
NODE_56	Methyltransferase domain	PF08241.12	AMG
NODE_56	Methyltransferase domain	PF08241.12	AMG
NODE_92	metK; S-adenosylmethionine synthetase [EC:2.5.1.6]	K00789	AMG
NODE_236	MjaI restriction endonuclease	PF09568.10	Virus-host interactions
NODE_259	Mobile element protein	VOG10377
NODE_664	Molybdate/tungstate binding protein	VOG10364
NODE_52	MotA/TolQ/ExbB proton channel family	PF01618.16	Virus-host interactions
NODE_70	Msm operon regulatory protein	VOG03989
NODE_635	multidrug resistance protein 3	VOG21208
NODE_56	N-acetylgalactosamine-specific phosphotransferase EIIB	VOG02301
NODE_42	NifU-like N terminal domain	PF01592.16	AMG
NODE_259	NinB protein	PF05772.12	Virus-host interactions
NODE_180	nlpD; lipoprotein NlpD	K06194	Virus-host interactions
NODE_25	NUMOD3 motif (2 copies)	PF07460.11	ND
NODE_55	organic radical activating chaperone	VOG17628
NODE_48	P22 coat protein - gene protein 5	PF11651.8	Phage
NODE_87	P22 coat protein - gene protein 5	PF11651.8	Phage
NODE_38	PD-(D/E)XK nuclease superfamily	PF12705.7	Phage
NODE_42	Pectate lyase superfamily protein	PF12708.7	Virus-host interactions
NODE_76	Pectate lyase superfamily protein	PF12708.7	Virus-host interactions
NODE_76	Pectin lyase-like protein	VOG20282	ND
NODE_87	penicillin-binding protein 2B	VOG14091
NODE_236	Pentapeptide repeats (8 copies)	PF00805.22	ND
NODE_48	Peptidase	VOG07381	Phage
NODE_48	peptidyl-tRNA hydrolase	VOG02483
NODE_56	per, rfbE; perosamine synthetase [EC:2.6.1.102]	K13010	AMG
NODE_66	pgl; 6-phosphogluconolactonase [EC:3.1.1.31]	K07404	AMG
NODE_25	Phage capsid family	PF05065.13	Phage
NODE_70	Phage endonuclease I	PF05367.11	Phage
NODE_25	Phage head-tail joining protein	PF05521.11	Phage
NODE_259	Phage P22-like portal protein	PF16510.5	Phage
NODE_261	Phage portal protein	PF04860.12	Phage
NODE_498	Phage portal protein	PF04860.12	Phage
NODE_140	phage protein	VOG03284	Phage
NODE_194	Phage protein	VOG11122
NODE_240	Phage protein	VOG08399
NODE_225	Phage terminase large subunit (GpA)	PF05876.12	Phage
NODE_204	phosphate ABC transporter ATP-binding protein	VOG03414
NODE_56	phosphate ABC transporter ATP-binding protein	VOG03414
NODE_115	phosphate transport system regulatory protein PhoU	VOG15504	AMG
NODE_150	phosphopantetheine adenylyltransferase	VOG01026
NODE_69	polA; DNA polymerase I [EC:2.7.7.7]	K02335	Phage
NODE_635	polC; DNA polymerase III subunit alpha, Gram-positive type [EC:2.7.7.7]	K03763	Phage
NODE_417	Protein of uncharacterised function (DUF3847)	VOG09757
NODE_77	Protein of unknown function (DUF2829)	PF11195.8	ND
NODE_194	Protein of unknown function (DUF3987)	PF13148.6	ND
NODE_252	Protein of unknown function (DUF3987)	PF13148.6	ND
NODE_44	Protein of unknown function (DUF616)	PF04765.13	ND
NODE_55	Protein of unknown function (DUF935)	PF06074.12	ND
NODE_114	Protein of unknwon function (DUF3310)	PF11753.8	ND
NODE_48	protein YdcD	VOG11084
NODE_87	proteinase	VOG04242
NODE_31	PTS system mannose/fructose/sorbose family transporter subunit IID	VOG02390
NODE_395	P-type ATPase-metal cation transport	VOG20626
NODE_66	putative bacteriocin	VOG01487
NODE_437	putative histone acetyltransferase	VOG18965
NODE_140	Putative phage serine protease XkdF	PF14550.6	Phage
NODE_31	Putative phage tail protein	PF13550.6	Phage
NODE_87	putative sucrose-specific phosphotransferase system (PTS), IIABC component	VOG04513
NODE_115	Putative tail fiber protein	VOG03084	Phage
NODE_296	pyroglutamyl-peptidase I	VOG13688
NODE_154	RadC-like JAB domain	PF04002.15	ND
NODE_130	recA; recombination protein RecA	K03553	Virus-host interactions
NODE_519	recA; recombination protein RecA	K03553	Virus-host interactions
NODE_201	recombination protein	VOG04685
NODE_87	recombination protein	VOG14090
NODE_74	RecT family	PF03837.14	Virus-host interactions
NODE_113	redox-sensing transcriptional repressor Rex	VOG03377	Virus-host interactions
NODE_604	regulatory protein RecX	VOG12532
NODE_31	RelE/StbE family addiction module toxin	VOG01362
NODE_70	Restriction alleviation protein Lar	PF14354.6	Virus-host interactions
NODE_329	Restriction endonuclease BglII	PF09195.11	Virus-host interactions
NODE_329	Restriction endonuclease BglII	PF09195.11	Virus-host interactions
NODE_232	Reverse transcriptase (RNA-dependent DNA polymerase)	PF00078.27	Phage
NODE_92	rfbG; CDP-glucose 4,6-dehydratase [EC:4.2.1.45]	K01709	AMG
NODE_76	rhodanese-related sulfurtransferase	VOG00405	AMG
NODE_854	rhodanese-related sulfurtransferase	VOG00405	AMG
NODE_84	ribosomal protein S10	VOG01680	Virus-host interactions
NODE_180	ribosome-associated GTPase	VOG01054	Virus-host interactions
NODE_92	rmd; GDP-4-dehydro-6-deoxy-D-mannose reductase [EC:1.1.1.281]	K15856	Virus-host interactions
NODE_92	rmd; GDP-4-dehydro-6-deoxy-D-mannose reductase [EC:1.1.1.281]	K15856	Virus-host interactions
NODE_66	RNA methyltransferase	VOG00513
NODE_154	S-adenosylmethionine:tRNA ribosyltransferase-isomerase	VOG00287
NODE_48	S-adenosylmethionine:tRNA ribosyltransferase-isomerase	VOG00287
NODE_140	Sericin 1 precursor-like protein	VOG03384	Virus-host interactions
NODE_204	Sericin 1 precursor-like protein	VOG03384	Virus-host interactions
NODE_48	serine-type D-Ala-D-Ala carboxypeptidase	VOG16939
NODE_195	Siphovirus Gp157	PF05565.11	Phage
NODE_66	sp|A0A0U5AF03|CAPSD_BPK22 Major capsid protein	VOG00793	Phage
NODE_70	sp|A6Q367|RTPR_NITSB Probable adenosylcobalamin-dependent ribonucleoside-triphosphate reductase	VOG09395	Virus-host interactions
NODE_194	sp|O10330|VLF1_NPVOP Very late expression factor 1	VOG00041	Phage
NODE_48	sp|O10330|VLF1_NPVOP Very late expression factor 1	VOG00041	Phage
NODE_25	sp|O31907|YORG_BACSU SPBc2 prophage-derived uncharacterized protein YorG	VOG00519	Phage
NODE_38	sp|O31907|YORG_BACSU SPBc2 prophage-derived uncharacterized protein YorG	VOG00519	Phage
NODE_201	sp|O31948|YONJ_BACSU SPBc2 prophage-derived uncharacterized protein YonJ	VOG00502	Phage
NODE_1090	sp|O31952|YONF_BACSU SPBc2 prophage-derived uncharacterized protein YonF	VOG00694	Phage
NODE_48	sp|O31952|YONF_BACSU SPBc2 prophage-derived uncharacterized protein YonF	VOG00694	Phage
NODE_84	sp|O34401|YOPX_BACSU SPBc2 prophage-derived uncharacterized protein YopX	VOG09910	Phage
NODE_87	sp|O34433|YOBO_BACSU Putative phage-related protein YobO	VOG00583	Phage
NODE_536	sp|O48499|D14_BPT5 Protein D14	VOG00479	ND
NODE_113	sp|O64200|VG04_BPMD2 Gene 4 protein	VOG00559	Virus-host interactions
NODE_224	sp|O64200|VG04_BPMD2 Gene 4 protein	VOG00559	Virus-host interactions
NODE_25	sp|O64200|VG04_BPMD2 Gene 4 protein	VOG00559	Virus-host interactions
NODE_31	sp|O64200|VG04_BPMD2 Gene 4 protein	VOG00559	Virus-host interactions
NODE_48	sp|O64200|VG04_BPMD2 Gene 4 protein	VOG00559	Virus-host interactions
NODE_84	sp|O64200|VG04_BPMD2 Gene 4 protein	VOG00559	Virus-host interactions
NODE_261	sp|O64210|CAPSD_BPMD2 Probable major capsid protein gp17	VOG00633	Phage
NODE_114	sp|O64235|DPOL_BPMD2 DNA polymerase	VOG00029	Phage
NODE_69	sp|O64235|DPOL_BPMD2 DNA polymerase	VOG00029	Phage
NODE_70	sp|O64235|DPOL_BPMD2 DNA polymerase	VOG00029	Phage
NODE_70	sp|O64245|VG54_BPMD2 Gene 54 protein	VOG01150	Virus-host interactions
NODE_42	sp|P00452|RIR1_ECOLI Ribonucleoside-diphosphate reductase 1 subunit alpha	VOG00120	Virus-host interactions
NODE_114	sp|P00641|ENDO_BPT7 Endonuclease I	VOG02480	Phage
NODE_42	sp|P00970|DNLI_BPT4 DNA ligase	VOG00079	Phage
NODE_114	sp|P03692|PRIM_BPT7 DNA primase/helicase	VOG00709	Phage
NODE_70	sp|P03692|PRIM_BPT7 DNA primase/helicase	VOG00709	Phage
NODE_417	sp|P03697|EXO_LAMBD Exonuclease	VOG01132	Phage
NODE_531	sp|P03697|EXO_LAMBD Exonuclease	VOG01132	Phage
NODE_531	sp|P03698|VBET_LAMBD Recombination protein bet	VOG10469	Virus-host interactions
NODE_114	sp|P03723|GP13_BPT7 Probable scaffold protein gp13	VOG10952	Phage
NODE_114	sp|P03728|PORTL_BPT7 Portal protein	VOG03064	Phage
NODE_114	sp|P03746|TUBE1_BPT7 Tail tubular protein gp11	VOG01966	Phage
NODE_114	sp|P03747|TUBE2_BPT7 Tail tubular protein gp12	VOG10951	Phage
NODE_437	sp|P03766|Y290_LAMBD Uncharacterized nin region protein ORF290	VOG00137	ND
NODE_854	sp|P03766|Y290_LAMBD Uncharacterized nin region protein ORF290	VOG00137	ND
NODE_31	sp|P03795|Y28_BPT7 Protein 2.8	VOG00013	Virus-host interactions
NODE_417	sp|P03795|Y28_BPT7 Protein 2.8	VOG00054	Virus-host interactions
NODE_70	sp|P03795|Y28_BPT7 Protein 2.8	VOG00013	Virus-host interactions
NODE_77	sp|P03795|Y28_BPT7 Protein 2.8	VOG00013	Virus-host interactions
NODE_77	sp|P03795|Y28_BPT7 Protein 2.8	VOG00013	Virus-host interactions
NODE_798	sp|P03795|Y28_BPT7 Protein 2.8	VOG00013	Virus-host interactions
NODE_84	sp|P03795|Y28_BPT7 Protein 2.8	VOG00013	Virus-host interactions
NODE_130	sp|P04520|PRIM_BPT4 DNA primase	VOG00056	Phage
NODE_42	sp|P04520|PRIM_BPT4 DNA primase	VOG00056	Phage
NODE_536	sp|P04522|EXO2_BPT4 Exonuclease subunit 2	VOG00654	Phage
NODE_130	sp|P04530|VG41_BPT4 ATP-dependent helicase 41	VOG00557	Phage
NODE_42	sp|P04530|VG41_BPT4 ATP-dependent helicase 41	VOG00557	Phage
NODE_512	sp|P04535|CAPSH_BPT4 Major capsid protein	VOG02877	Phage
NODE_306	sp|P04892|ERF_BPP22 Essential recombination function protein	VOG09746	Virus-host interactions
NODE_417	sp|P04892|ERF_BPP22 Essential recombination function protein	VOG09746	Virus-host interactions
NODE_593	sp|P04892|ERF_BPP22 Essential recombination function protein	VOG09746	Virus-host interactions
NODE_76	sp|P04892|ERF_BPP22 Essential recombination function protein	VOG09746	Virus-host interactions
NODE_84	sp|P04892|ERF_BPP22 Essential recombination function protein	VOG09746	Virus-host interactions
NODE_902	sp|P04892|ERF_BPP22 Essential recombination function protein	VOG09746	Virus-host interactions
NODE_70	sp|P07719|V17_BPT3 Gene 1.7 protein integrase	VOG00194	Phage
NODE_296	sp|P08986|BIMM_BPT4 Immunity protein ABC transporter permease	VOG03111	Virus-host interactions
NODE_190	sp|P09425|BP25_BPT4 Baseplate wedge protein gp25	VOG00326	Phage
NODE_141	sp|P10310|TERL_BPT3 Terminase, large subunit gp19	VOG00677	Phage
NODE_55	sp|P10310|TERL_BPT3 Terminase, large subunit gp19	VOG00677	Phage
NODE_87	sp|P13303|Y05O_BPT4 Uncharacterized 14.6 kDa protein in mobD-ri intergenic region	VOG01603	ND
NODE_114	sp|P13319|RNH_BPT4 Ribonuclease H	VOG03061	Phage
NODE_70	sp|P13319|RNH_BPT4 Ribonuclease H	VOG03061	Phage
NODE_72	sp|P13332|TSP_BPT4 Tail sheath protein	VOG00295	Phage
NODE_72	sp|P13333|TUBE_BPT4 Tail tube protein gp19	VOG00064	Phage
NODE_304	sp|P13334|PORTL_BPT4 Portal protein	VOG00819	Phage
NODE_92	sp|P16942|T629_SHISO Transposase for insertion sequence element IS629	VOG00758	ND
NODE_84	sp|P17308|Y13B_BPT4 Uncharacterized 11.5 kDa protein in Gp31-cd intergenic region	VOG00567	ND
NODE_117	sp|P17312|TERL_BPT4 Terminase, large subunit	VOG09810	Phage
NODE_304	sp|P17312|TERL_BPT4 Terminase, large subunit	VOG09810	Phage
NODE_38	sp|P17312|TERL_BPT4 Terminase, large subunit	VOG09810	Phage
NODE_87	sp|P17312|TERL_BPT4 Terminase, large subunit	VOG09810	Phage
NODE_190	sp|P19060|BP06_BPT4 Baseplate wedge protein gp6	VOG01144	Phage
NODE_396	sp|P19183|C_BPCHP Protein ORF5	VOG11081	Virus-host interactions
NODE_396	sp|P19192|CAPSD_BPCHP Capsid protein VP1	VOG01646	Phage
NODE_396	sp|P19194|B_BPCHP Internal scaffolding protein VP3	VOG11080	Phage
NODE_114	sp|P19727|CAPSB_BPT7 Minor capsid protein	VOG00241	Phage
NODE_44	sp|P19727|CAPSB_BPT7 Minor capsid protein	VOG00241	Phage
NODE_114	sp|P20324|SCAF_BPT3 Capsid assembly scaffolding protein	VOG10950	Phage
NODE_291	sp|P20703|UVSW_BPT4 ATP-dependent DNA helicase uvsW	VOG00935	Phage
NODE_31	sp|P20703|UVSW_BPT4 ATP-dependent DNA helicase uvsW	VOG00935	Phage
NODE_395	sp|P26744|PORTL_BPP22 Portal protein	VOG01027	Phage
NODE_87	sp|P26744|PORTL_BPP22 Portal protein	VOG01027	Phage
NODE_87	sp|P26749|VG10_BPP22 Packaged DNA stabilization protein gp10	VOG11709	Phage
NODE_117	sp|P29538|MTH1_HAEPA Modification methylase HpaI	VOG00102	Virus-host interactions
NODE_117	sp|P29538|MTH1_HAEPA Modification methylase HpaI	VOG00102	Virus-host interactions
NODE_236	sp|P29538|MTH1_HAEPA Modification methylase HpaI	VOG00102	Virus-host interactions
NODE_31	sp|P29538|MTH1_HAEPA Modification methylase HpaI	VOG00102	Virus-host interactions
NODE_25	sp|P32277|RLIG2_BPT4 RNA ligase 2	VOG00323	Phage
NODE_604	sp|P32277|RLIG2_BPT4 RNA ligase 2	VOG00323	Phage
NODE_74	sp|P34877|MTSA_LACLC Modification methylase ScrFIA	VOG01885	AMG
NODE_42	sp|P39234|NEEDL_BPT4 Baseplate puncturing device gp5.4	VOG00912	Phage
NODE_291	sp|P39261|Y05F_BPT4 Uncharacterized 36.7 kDa protein in nrdC-mobD intergenic region	VOG02416	ND
NODE_643	sp|P39787|DNAD_BACSU DNA replication protein DnaD	VOG01042	Phage
NODE_74	sp|P39787|DNAD_BACSU DNA replication protein DnaD	VOG01042	Phage
NODE_329	sp|P43641|MTMU_MYCSP Modification methylase MunI	VOG03076	Virus-host interactions
NODE_225	sp|P51767|BPJ_BPP2 Baseplate protein J	VOG00243	Phage
NODE_42	sp|P68692|GLRX1_VACCW Glutaredoxin-1	VOG00051	Phage
NODE_259	sp|P68928|TERS_BPSF6 Terminase small subunit	VOG02869	Phage
NODE_84	sp|P68928|TERS_BPSF6 Terminase small subunit	VOG02869	Phage
NODE_195	sp|P69175|NING_BPVT2 Protein ninG	VOG02687	Phage
NODE_42	sp|P69924|RIR2_ECOLI Ribonucleoside-diphosphate reductase 1 subunit beta	VOG00398	Phage
NODE_76	sp|P9WGD4|SSB_MYCTO Single-stranded DNA-binding protein	VOG00404	Virus-host interactions
NODE_113	sp|P9WJ72|EXRBN_MYCTO 3'-5' exoribonuclease MT2234.1	VOG03078	Virus-host interactions
NODE_48	sp|Q05220|PORTL_BPML5 Portal protein	VOG00213	Phage
NODE_70	sp|Q05259|THYX_BPML5 Probable flavin-dependent thymidylate synthase	VOG00715	Phage
NODE_201	sp|Q05265|VG55_BPML5 Gene 55 protein	VOG01031	ND
NODE_259	sp|Q06717|GSTG_BPT2 Beta-glucosyl-HMC-alpha-glucosyl-transferase	VOG00198	Virus-host interactions
NODE_77	sp|Q38167|DMP_BPT5 5'-deoxynucleotidase	VOG00942	Virus-host interactions
NODE_31	sp|Q38442|GP7_BPSPP Minor head protein GP7	VOG00686	Phage
NODE_513	sp|Q38442|GP7_BPSPP Minor head protein GP7	VOG00686	Phage
NODE_25	sp|Q4JC68|XPD_SULAC ATP-dependent DNA helicase Saci_0192	VOG02209	Phage
NODE_269	sp|Q58294|RFCL_METJA Replication factor C large subunit	VOG01029	Phage
NODE_25	sp|Q5UPT5|YL246_MIMIV Uncharacterized protein L246	VOG00423	ND
NODE_164	sp|Q5UQ09|YL193_MIMIV Uncharacterized glycosyltransferase L193	VOG02003	Virus-host interactions
NODE_76	sp|Q5UQE7|YL479_MIMIV Uncharacterized protein L479	VOG00286	ND
NODE_44	sp|Q5UR39|YL560_MIMIV Uncharacterized HNH endonuclease L560	VOG01184	Phage
NODE_130	sp|Q6GZN1|094L_FRG3G Uncharacterized protein 094L	VOG01835	ND
NODE_402	sp|Q6QGD3|ENDO1_BPT5 Putative endonuclease	VOG02479	Phage
NODE_56	sp|Q6QGD3|ENDO1_BPT5 Putative endonuclease	VOG02479	Phage
NODE_31	sp|Q6QGD7|PRO_BPT5 Prohead protease	VOG03165	Phage
NODE_25	sp|Q6QGD9|HCP_BPT5 Head completion protein	VOG00364	Phage
NODE_31	sp|Q6QGD9|HCP_BPT5 Head completion protein	VOG00364	Phage
NODE_92	sp|Q9EQC1|3BHS7_MOUSE 3 beta-hydroxysteroid dehydrogenase type 7	VOG00074	AMG
NODE_396	sp|Q9G050|REP_BPPHM Replication-associated protein VP4	VOG00821	Phage
NODE_396	sp|Q9G051|J_BPPHM DNA binding protein VP8	VOG00627	Phage
NODE_396	sp|Q9G055|H_BPPHM Minor spike protein H	VOG02516	Phage
NODE_117	sp|Q9T1Q4|VP44_BPAPS Putative nuclease p44	VOG00399	Phage
NODE_224	sp|Q9T1Q4|VP44_BPAPS Putative nuclease p44	VOG00399	Phage
NODE_74	sp|Q9T1Q4|VP44_BPAPS Putative nuclease p44	VOG00399	Phage
NODE_25	sp|Q9T1Q7|VP41_BPAPS Putative protein p41	VOG00523	Virus-host interactions
NODE_77	sp|Q9T1Q7|VP41_BPAPS Putative protein p41	VOG00523	Virus-host interactions
NODE_84	sp|Q9T1Q7|VP41_BPAPS Putative protein p41	VOG00523	Virus-host interactions
NODE_164	spermidine/putrescine ABC transporter permease	VOG17359
NODE_44	spermidine/putrescine ABC transporter permease	VOG17359
NODE_117	ssb; single-strand DNA-binding protein	K03111	Phage
NODE_345	SUMF1, FGE; formylglycine-generating enzyme [EC:1.8.3.7]	K13444	ND
NODE_201	Tail assembly chaperone	VOG00748	Phage
NODE_412	Tail fiber protein	VOG17611	Phage
NODE_70	TcpE family	VOG03613
NODE_31	Terminase large subunit	VOG00698	Phage
NODE_117	Terminase small subunit	VOG00765	Phage
NODE_87	Terminase small subunit	VOG04522	Phage
NODE_259	tetracycline resistance protein TetM	VOG00153
NODE_74	tetracycline resistance protein TetM	VOG00153
NODE_77	Thymidylate synthase complementing protein	PF02511.15	Phage
NODE_345	TIR domain	PF13676.6	ND
NODE_201	topology modulation protein	VOG10070
NODE_31	transcription antitermination protein NusB	VOG00554
NODE_150	transcriptional activator	VOG23234
NODE_141	transcriptional regulator	VOG01546	Phage
NODE_42	transcriptional regulator	VOG01402
NODE_459	transcriptional regulator	VOG01402
NODE_74	transcriptional regulator	VOG01402
NODE_87	transcriptional repressor	VOG00907
NODE_25	transporter	VOG01110
NODE_329	Transposase	PF01527.20	ND
NODE_70	transposase	VOG02722
NODE_76	transposase	VOG02722
NODE_92	Transposase IS66 family	PF03050.14	ND
NODE_201	transposase-like protein, IS1239	VOG02481
NODE_55	tRNA nucleotidyltransferase	VOG20195
NODE_31	tryptophanyl-tRNA synthetase	VOG12804
NODE_48	tryptophanyl-tRNA synthetase	VOG12804
NODE_92	TSTA3, fcl; GDP-L-fucose synthase [EC:1.1.1.271]	K02377	AMG
NODE_92	TSTA3, fcl; GDP-L-fucose synthase [EC:1.1.1.271]	K02377	AMG
NODE_25	V8-like Glu-specific endopeptidase	VOG02556
NODE_324	voltage-gated chloride channel family protein	VOG16937
NODE_141	V-type H+-ATPase, subunit C	VOG01373	ND
NODE_769	xanthine phosphoribosyltransferase	VOG20234
NODE_31	xtmA; phage terminase small subunit	K07474	Phage
NODE_395	xtmA; phage terminase small subunit	K07474	Phage
NODE_259	xtmB; phage terminase large subunit	K06909	Phage
NODE_261	xtmB; phage terminase large subunit	K06909	Phage
NODE_66	xtmB; phage terminase large subunit	K06909	Phage
NODE_150	Uncharacterised protein	VOG23230
NODE_195	Uncharacterised protein	VOG15019
NODE_204	Uncharacterised protein	VOG11224
NODE_42	Uncharacterised protein	VOG13300
NODE_402	Uncharacterized conserved protein	VOG00131
NODE_76	Uncharacterized protein conserved in bacteria	VOG21070
NODE_25	hypothetical cytosolic protein	VOG00110
NODE_1090	hypothetical protein	None	Unkown
NODE_1090	hypothetical protein	None	Unkown
NODE_1090	hypothetical protein	None	Unkown
NODE_113	hypothetical protein	None	Unkown
NODE_113	hypothetical protein	None	Unkown
NODE_113	hypothetical protein	None	Unkown
NODE_113	hypothetical protein	None	Unkown
NODE_113	hypothetical protein	None	Unkown
NODE_113	hypothetical protein	None	Unkown
NODE_113	hypothetical protein	None	Unkown
NODE_113	hypothetical protein	None	Unkown
NODE_113	hypothetical protein	None	Unkown
NODE_113	hypothetical protein	None	Unkown
NODE_113	hypothetical protein	None	Unkown
NODE_113	hypothetical protein	None	Unkown
NODE_113	hypothetical protein	None	Unkown
NODE_113	hypothetical protein	None	Unkown
NODE_113	hypothetical protein	None	Unkown
NODE_113	hypothetical protein	None	Unkown
NODE_113	hypothetical protein	None	Unkown
NODE_113	hypothetical protein	None	Unkown
NODE_113	hypothetical protein	None	Unkown
NODE_113	hypothetical protein	None	Unkown
NODE_113	hypothetical protein	None	Unkown
NODE_113	hypothetical protein	None	Unkown
NODE_113	hypothetical protein	None	Unkown
NODE_113	hypothetical protein	None	Unkown
NODE_113	hypothetical protein	None	Unkown
NODE_113	hypothetical protein	None	Unkown
NODE_114	hypothetical protein	None	Unkown
NODE_114	hypothetical protein	None	Unkown
NODE_114	hypothetical protein	None	Unkown
NODE_115	hypothetical protein	None	Unkown
NODE_115	hypothetical protein	None	Unkown
NODE_115	hypothetical protein	None	Unkown
NODE_115	hypothetical protein	None	Unkown
NODE_115	hypothetical protein	None	Unkown
NODE_115	hypothetical protein	None	Unkown
NODE_115	hypothetical protein	None	Unkown
NODE_115	hypothetical protein	None	Unkown
NODE_115	hypothetical protein	None	Unkown
NODE_115	hypothetical protein	None	Unkown
NODE_117	hypothetical protein	None	Unkown
NODE_117	hypothetical protein	None	Unkown
NODE_117	hypothetical protein	None	Unkown
NODE_117	hypothetical protein	None	Unkown
NODE_117	hypothetical protein	None	Unkown
NODE_117	hypothetical protein	None	Unkown
NODE_117	hypothetical protein	None	Unkown
NODE_117	hypothetical protein	None	Unkown
NODE_117	hypothetical protein	None	Unkown
NODE_117	hypothetical protein	None	Unkown
NODE_117	hypothetical protein	None	Unkown
NODE_117	hypothetical protein	None	Unkown
NODE_117	hypothetical protein	None	Unkown
NODE_117	hypothetical protein	None	Unkown
NODE_117	hypothetical protein	None	Unkown
NODE_117	hypothetical protein	None	Unkown
NODE_130	hypothetical protein	None	Unkown
NODE_130	hypothetical protein	None	Unkown
NODE_130	hypothetical protein	None	Unkown
NODE_130	hypothetical protein	None	Unkown
NODE_130	hypothetical protein	None	Unkown
NODE_130	hypothetical protein	None	Unkown
NODE_130	hypothetical protein	None	Unkown
NODE_130	hypothetical protein	None	Unkown
NODE_130	hypothetical protein	None	Unkown
NODE_140	hypothetical protein	None	Unkown
NODE_140	hypothetical protein	None	Unkown
NODE_140	hypothetical protein	None	Unkown
NODE_140	hypothetical protein	None	Unkown
NODE_140	hypothetical protein	None	Unkown
NODE_140	hypothetical protein	None	Unkown
NODE_140	hypothetical protein	None	Unkown
NODE_140	hypothetical protein	None	Unkown
NODE_140	hypothetical protein	None	Unkown
NODE_140	hypothetical protein	None	Unkown
NODE_140	hypothetical protein	None	Unkown
NODE_140	hypothetical protein	None	Unkown
NODE_140	hypothetical protein	None	Unkown
NODE_140	hypothetical protein	None	Unkown
NODE_140	hypothetical protein	None	Unkown
NODE_141	hypothetical protein	None	Unkown
NODE_141	hypothetical protein	None	Unkown
NODE_141	hypothetical protein	None	Unkown
NODE_141	hypothetical protein	None	Unkown
NODE_141	hypothetical protein	None	Unkown
NODE_141	hypothetical protein	None	Unkown
NODE_141	hypothetical protein	None	Unkown
NODE_141	hypothetical protein	None	Unkown
NODE_141	hypothetical protein	None	Unkown
NODE_141	hypothetical protein	None	Unkown
NODE_141	hypothetical protein	None	Unkown
NODE_141	hypothetical protein	None	Unkown
NODE_141	hypothetical protein	None	Unkown
NODE_141	hypothetical protein	None	Unkown
NODE_141	hypothetical protein	VOG08266	ND
NODE_150	hypothetical protein	None	Unkown
NODE_150	hypothetical protein	None	Unkown
NODE_150	hypothetical protein	None	Unkown
NODE_150	hypothetical protein	None	Unkown
NODE_150	hypothetical protein	None	Unkown
NODE_150	hypothetical protein	None	Unkown
NODE_150	hypothetical protein	None	Unkown
NODE_150	hypothetical protein	None	Unkown
NODE_150	hypothetical protein	None	Unkown
NODE_150	hypothetical protein	None	Unkown
NODE_150	hypothetical protein	None	Unkown
NODE_154	hypothetical protein	None	Unkown
NODE_154	hypothetical protein	None	Unkown
NODE_154	hypothetical protein	None	Unkown
NODE_154	hypothetical protein	None	Unkown
NODE_154	hypothetical protein	None	Unkown
NODE_154	hypothetical protein	None	Unkown
NODE_154	hypothetical protein	None	Unkown
NODE_164	hypothetical protein	None	Unkown
NODE_164	hypothetical protein	None	Unkown
NODE_164	hypothetical protein	None	Unkown
NODE_164	hypothetical protein	None	Unkown
NODE_164	hypothetical protein	None	Unkown
NODE_164	hypothetical protein	None	Unkown
NODE_177	hypothetical protein	None	Unkown
NODE_177	hypothetical protein	None	Unkown
NODE_177	hypothetical protein	None	Unkown
NODE_177	hypothetical protein	None	Unkown
NODE_177	hypothetical protein	None	Unkown
NODE_177	hypothetical protein	None	Unkown
NODE_177	hypothetical protein	None	Unkown
NODE_180	hypothetical protein	None	Unkown
NODE_180	hypothetical protein	None	Unkown
NODE_180	hypothetical protein	None	Unkown
NODE_180	hypothetical protein	None	Unkown
NODE_180	hypothetical protein	None	Unkown
NODE_180	hypothetical protein	None	Unkown
NODE_180	hypothetical protein	None	Unkown
NODE_180	hypothetical protein	None	Unkown
NODE_190	hypothetical protein	None	Unkown
NODE_190	hypothetical protein	None	Unkown
NODE_190	hypothetical protein	None	Unkown
NODE_190	hypothetical protein	None	Unkown
NODE_190	hypothetical protein	None	Unkown
NODE_194	hypothetical protein	None	Unkown
NODE_194	hypothetical protein	None	Unkown
NODE_194	hypothetical protein	None	Unkown
NODE_194	hypothetical protein	None	Unkown
NODE_194	hypothetical protein	None	Unkown
NODE_194	hypothetical protein	None	Unkown
NODE_194	hypothetical protein	None	Unkown
NODE_194	hypothetical protein	None	Unkown
NODE_194	hypothetical protein	None	Unkown
NODE_194	hypothetical protein	None	Unkown
NODE_195	hypothetical protein	None	Unkown
NODE_195	hypothetical protein	None	Unkown
NODE_195	hypothetical protein	None	Unkown
NODE_195	hypothetical protein	None	Unkown
NODE_195	hypothetical protein	None	Unkown
NODE_195	hypothetical protein	None	Unkown
NODE_195	hypothetical protein	None	Unkown
NODE_195	hypothetical protein	None	Unkown
NODE_195	hypothetical protein	None	Unkown
NODE_195	hypothetical protein	None	Unkown
NODE_195	hypothetical protein	None	Unkown
NODE_195	hypothetical protein	None	Unkown
NODE_195	hypothetical protein	None	Unkown
NODE_195	hypothetical protein	None	Unkown
NODE_195	hypothetical protein	None	Unkown
NODE_195	hypothetical protein	None	Unkown
NODE_195	hypothetical protein	None	Unkown
NODE_195	hypothetical protein	None	Unkown
NODE_195	hypothetical protein	None	Unkown
NODE_195	hypothetical protein	None	Unkown
NODE_195	hypothetical protein	None	Unkown
NODE_195	hypothetical protein	None	Unkown
NODE_201	hypothetical protein	None	Unkown
NODE_201	hypothetical protein	None	Unkown
NODE_201	hypothetical protein	None	Unkown
NODE_201	hypothetical protein	None	Unkown
NODE_201	hypothetical protein	None	Unkown
NODE_201	hypothetical protein	None	Unkown
NODE_201	hypothetical protein	None	Unkown
NODE_201	hypothetical protein	None	Unkown
NODE_201	hypothetical protein	None	Unkown
NODE_204	hypothetical protein	None	Unkown
NODE_204	hypothetical protein	None	Unkown
NODE_204	hypothetical protein	None	Unkown
NODE_204	hypothetical protein	None	Unkown
NODE_204	hypothetical protein	None	Unkown
NODE_204	hypothetical protein	None	Unkown
NODE_204	hypothetical protein	None	Unkown
NODE_204	hypothetical protein	None	Unkown
NODE_204	hypothetical protein	None	Unkown
NODE_204	hypothetical protein	None	Unkown
NODE_204	hypothetical protein	None	Unkown
NODE_224	hypothetical protein	None	Unkown
NODE_224	hypothetical protein	None	Unkown
NODE_224	hypothetical protein	None	Unkown
NODE_224	hypothetical protein	None	Unkown
NODE_224	hypothetical protein	None	Unkown
NODE_224	hypothetical protein	None	Unkown
NODE_224	hypothetical protein	None	Unkown
NODE_224	hypothetical protein	None	Unkown
NODE_224	hypothetical protein	None	Unkown
NODE_224	hypothetical protein	None	Unkown
NODE_224	hypothetical protein	None	Unkown
NODE_224	hypothetical protein	None	Unkown
NODE_224	hypothetical protein	None	Unkown
NODE_225	hypothetical protein	None	Unkown
NODE_225	hypothetical protein	None	Unkown
NODE_225	hypothetical protein	None	Unkown
NODE_225	hypothetical protein	None	Unkown
NODE_225	hypothetical protein	None	Unkown
NODE_225	hypothetical protein	None	Unkown
NODE_225	hypothetical protein	None	Unkown
NODE_232	hypothetical protein	None	Unkown
NODE_236	hypothetical protein	None	Unkown
NODE_236	hypothetical protein	None	Unkown
NODE_236	hypothetical protein	None	Unkown
NODE_240	hypothetical protein	None	Unkown
NODE_240	hypothetical protein	None	Unkown
NODE_240	hypothetical protein	None	Unkown
NODE_240	hypothetical protein	None	Unkown
NODE_240	hypothetical protein	None	Unkown
NODE_240	hypothetical protein	None	Unkown
NODE_240	hypothetical protein	None	Unkown
NODE_240	hypothetical protein	None	Unkown
NODE_240	hypothetical protein	None	Unkown
NODE_240	hypothetical protein	None	Unkown
NODE_240	hypothetical protein	None	Unkown
NODE_240	hypothetical protein	None	Unkown
NODE_240	hypothetical protein	None	Unkown
NODE_240	hypothetical protein	None	Unkown
NODE_240	hypothetical protein	None	Unkown
NODE_240	hypothetical protein	None	Unkown
NODE_240	hypothetical protein	None	Unkown
NODE_25	hypothetical protein	None	Unkown
NODE_25	hypothetical protein	None	Unkown
NODE_25	hypothetical protein	None	Unkown
NODE_25	hypothetical protein	None	Unkown
NODE_25	hypothetical protein	None	Unkown
NODE_25	hypothetical protein	None	Unkown
NODE_25	hypothetical protein	None	Unkown
NODE_25	hypothetical protein	None	Unkown
NODE_25	hypothetical protein	None	Unkown
NODE_25	hypothetical protein	None	Unkown
NODE_25	hypothetical protein	None	Unkown
NODE_25	hypothetical protein	None	Unkown
NODE_25	hypothetical protein	None	Unkown
NODE_25	hypothetical protein	None	Unkown
NODE_25	hypothetical protein	None	Unkown
NODE_25	hypothetical protein	None	Unkown
NODE_25	hypothetical protein	None	Unkown
NODE_25	hypothetical protein	None	Unkown
NODE_25	hypothetical protein	None	Unkown
NODE_25	hypothetical protein	None	Unkown
NODE_25	hypothetical protein	None	Unkown
NODE_25	hypothetical protein	None	Unkown
NODE_25	hypothetical protein	None	Unkown
NODE_25	hypothetical protein	None	Unkown
NODE_25	hypothetical protein	None	Unkown
NODE_25	hypothetical protein	None	Unkown
NODE_25	hypothetical protein	None	Unkown
NODE_25	hypothetical protein	None	Unkown
NODE_25	hypothetical protein	None	Unkown
NODE_25	hypothetical protein	None	Unkown
NODE_25	hypothetical protein	None	Unkown
NODE_25	hypothetical protein	None	Unkown
NODE_25	hypothetical protein	None	Unkown
NODE_25	hypothetical protein	None	Unkown
NODE_25	hypothetical protein	None	Unkown
NODE_25	hypothetical protein	None	Unkown
NODE_25	hypothetical protein	None	Unkown
NODE_25	hypothetical protein	None	Unkown
NODE_25	hypothetical protein	None	Unkown
NODE_25	hypothetical protein	None	Unkown
NODE_25	hypothetical protein	None	Unkown
NODE_25	hypothetical protein	None	Unkown
NODE_25	hypothetical protein	None	Unkown
NODE_25	hypothetical protein	None	Unkown
NODE_25	hypothetical protein	None	Unkown
NODE_252	hypothetical protein	None	Unkown
NODE_252	hypothetical protein	None	Unkown
NODE_252	hypothetical protein	None	Unkown
NODE_252	hypothetical protein	None	Unkown
NODE_252	hypothetical protein	None	Unkown
NODE_259	hypothetical protein	None	Unkown
NODE_259	hypothetical protein	None	Unkown
NODE_259	hypothetical protein	None	Unkown
NODE_261	hypothetical protein	None	Unkown
NODE_261	hypothetical protein	None	Unkown
NODE_261	hypothetical protein	None	Unkown
NODE_261	hypothetical protein	None	Unkown
NODE_261	hypothetical protein	None	Unkown
NODE_269	hypothetical protein	None	Unkown
NODE_269	hypothetical protein	None	Unkown
NODE_269	hypothetical protein	None	Unkown
NODE_269	hypothetical protein	None	Unkown
NODE_269	hypothetical protein	None	Unkown
NODE_269	hypothetical protein	None	Unkown
NODE_269	hypothetical protein	None	Unkown
NODE_269	hypothetical protein	None	Unkown
NODE_269	hypothetical protein	None	Unkown
NODE_269	hypothetical protein	None	Unkown
NODE_269	hypothetical protein	None	Unkown
NODE_291	hypothetical protein	None	Unkown
NODE_291	hypothetical protein	None	Unkown
NODE_296	hypothetical protein	None	Unkown
NODE_296	hypothetical protein	None	Unkown
NODE_296	hypothetical protein	None	Unkown
NODE_296	hypothetical protein	None	Unkown
NODE_296	hypothetical protein	None	Unkown
NODE_296	hypothetical protein	None	Unkown
NODE_296	hypothetical protein	None	Unkown
NODE_296	hypothetical protein	None	Unkown
NODE_296	hypothetical protein	None	Unkown
NODE_296	hypothetical protein	None	Unkown
NODE_296	hypothetical protein	None	Unkown
NODE_296	hypothetical protein	None	Unkown
NODE_296	hypothetical protein	None	Unkown
NODE_296	hypothetical protein	None	Unkown
NODE_296	hypothetical protein	None	Unkown
NODE_304	hypothetical protein	None	Unkown
NODE_304	hypothetical protein	None	Unkown
NODE_304	hypothetical protein	None	Unkown
NODE_306	hypothetical protein	None	Unkown
NODE_306	hypothetical protein	None	Unkown
NODE_306	hypothetical protein	None	Unkown
NODE_306	hypothetical protein	None	Unkown
NODE_306	hypothetical protein	None	Unkown
NODE_306	hypothetical protein	None	Unkown
NODE_306	hypothetical protein	None	Unkown
NODE_306	hypothetical protein	None	Unkown
NODE_306	hypothetical protein	None	Unkown
NODE_306	hypothetical protein	None	Unkown
NODE_306	hypothetical protein	None	Unkown
NODE_306	hypothetical protein	None	Unkown
NODE_306	hypothetical protein	None	Unkown
NODE_31	hypothetical protein	None	Unkown
NODE_31	hypothetical protein	None	Unkown
NODE_31	hypothetical protein	None	Unkown
NODE_31	hypothetical protein	None	Unkown
NODE_31	hypothetical protein	None	Unkown
NODE_31	hypothetical protein	None	Unkown
NODE_31	hypothetical protein	None	Unkown
NODE_31	hypothetical protein	None	Unkown
NODE_31	hypothetical protein	None	Unkown
NODE_31	hypothetical protein	None	Unkown
NODE_31	hypothetical protein	None	Unkown
NODE_31	hypothetical protein	None	Unkown
NODE_31	hypothetical protein	None	Unkown
NODE_31	hypothetical protein	None	Unkown
NODE_31	hypothetical protein	None	Unkown
NODE_31	hypothetical protein	None	Unkown
NODE_31	hypothetical protein	None	Unkown
NODE_31	hypothetical protein	None	Unkown
NODE_31	hypothetical protein	None	Unkown
NODE_31	hypothetical protein	None	Unkown
NODE_31	hypothetical protein	None	Unkown
NODE_31	hypothetical protein	None	Unkown
NODE_31	hypothetical protein	None	Unkown
NODE_31	hypothetical protein	None	Unkown
NODE_31	hypothetical protein	None	Unkown
NODE_31	hypothetical protein	None	Unkown
NODE_31	hypothetical protein	None	Unkown
NODE_31	hypothetical protein	None	Unkown
NODE_31	hypothetical protein	None	Unkown
NODE_31	hypothetical protein	None	Unkown
NODE_31	hypothetical protein	None	Unkown
NODE_31	hypothetical protein	None	Unkown
NODE_31	hypothetical protein	None	Unkown
NODE_31	hypothetical protein	None	Unkown
NODE_31	hypothetical protein	None	Unkown
NODE_31	hypothetical protein	None	Unkown
NODE_31	hypothetical protein	None	Unkown
NODE_31	hypothetical protein	None	Unkown
NODE_31	hypothetical protein	None	Unkown
NODE_31	hypothetical protein	None	Unkown
NODE_31	hypothetical protein	None	Unkown
NODE_31	hypothetical protein	None	Unkown
NODE_31	hypothetical protein	None	Unkown
NODE_31	hypothetical protein	None	Unkown
NODE_31	hypothetical protein	None	Unkown
NODE_31	hypothetical protein	None	Unkown
NODE_324	hypothetical protein	None	Unkown
NODE_324	hypothetical protein	None	Unkown
NODE_324	hypothetical protein	None	Unkown
NODE_324	hypothetical protein	None	Unkown
NODE_329	hypothetical protein	None	Unkown
NODE_329	hypothetical protein	None	Unkown
NODE_345	hypothetical protein	None	Unkown
NODE_345	hypothetical protein	None	Unkown
NODE_38	hypothetical protein	None	Unkown
NODE_38	hypothetical protein	None	Unkown
NODE_38	hypothetical protein	None	Unkown
NODE_38	hypothetical protein	None	Unkown
NODE_38	hypothetical protein	None	Unkown
NODE_38	hypothetical protein	None	Unkown
NODE_38	hypothetical protein	None	Unkown
NODE_38	hypothetical protein	None	Unkown
NODE_38	hypothetical protein	None	Unkown
NODE_38	hypothetical protein	None	Unkown
NODE_38	hypothetical protein	None	Unkown
NODE_38	hypothetical protein	None	Unkown
NODE_38	hypothetical protein	None	Unkown
NODE_38	hypothetical protein	None	Unkown
NODE_38	hypothetical protein	None	Unkown
NODE_38	hypothetical protein	None	Unkown
NODE_38	hypothetical protein	None	Unkown
NODE_38	hypothetical protein	None	Unkown
NODE_38	hypothetical protein	None	Unkown
NODE_38	hypothetical protein	None	Unkown
NODE_38	hypothetical protein	None	Unkown
NODE_38	hypothetical protein	None	Unkown
NODE_38	hypothetical protein	None	Unkown
NODE_38	hypothetical protein	None	Unkown
NODE_38	hypothetical protein	None	Unkown
NODE_395	hypothetical protein	None	Unkown
NODE_395	hypothetical protein	None	Unkown
NODE_402	hypothetical protein	None	Unkown
NODE_402	hypothetical protein	None	Unkown
NODE_402	hypothetical protein	None	Unkown
NODE_402	hypothetical protein	None	Unkown
NODE_402	hypothetical protein	None	Unkown
NODE_402	hypothetical protein	None	Unkown
NODE_402	hypothetical protein	None	Unkown
NODE_412	hypothetical protein	None	Unkown
NODE_412	hypothetical protein	None	Unkown
NODE_412	hypothetical protein	None	Unkown
NODE_417	hypothetical protein	None	Unkown
NODE_417	hypothetical protein	None	Unkown
NODE_417	hypothetical protein	None	Unkown
NODE_42	hypothetical protein	None	Unkown
NODE_42	hypothetical protein	None	Unkown
NODE_42	hypothetical protein	None	Unkown
NODE_42	hypothetical protein	None	Unkown
NODE_42	hypothetical protein	None	Unkown
NODE_42	hypothetical protein	None	Unkown
NODE_42	hypothetical protein	None	Unkown
NODE_42	hypothetical protein	None	Unkown
NODE_42	hypothetical protein	None	Unkown
NODE_42	hypothetical protein	None	Unkown
NODE_42	hypothetical protein	None	Unkown
NODE_42	hypothetical protein	None	Unkown
NODE_42	hypothetical protein	None	Unkown
NODE_42	hypothetical protein	None	Unkown
NODE_42	hypothetical protein	None	Unkown
NODE_42	hypothetical protein	None	Unkown
NODE_42	hypothetical protein	None	Unkown
NODE_42	hypothetical protein	None	Unkown
NODE_42	hypothetical protein	None	Unkown
NODE_42	hypothetical protein	None	Unkown
NODE_42	hypothetical protein	None	Unkown
NODE_42	hypothetical protein	None	Unkown
NODE_42	hypothetical protein	None	Unkown
NODE_42	hypothetical protein	None	Unkown
NODE_42	hypothetical protein	None	Unkown
NODE_42	hypothetical protein	None	Unkown
NODE_42	hypothetical protein	None	Unkown
NODE_42	hypothetical protein	None	Unkown
NODE_42	hypothetical protein	None	Unkown
NODE_423	hypothetical protein	None	Unkown
NODE_423	hypothetical protein	None	Unkown
NODE_437	hypothetical protein	None	Unkown
NODE_437	hypothetical protein	None	Unkown
NODE_437	hypothetical protein	None	Unkown
NODE_437	hypothetical protein	None	Unkown
NODE_437	hypothetical protein	None	Unkown
NODE_437	hypothetical protein	None	Unkown
NODE_437	hypothetical protein	None	Unkown
NODE_437	hypothetical protein	None	Unkown
NODE_437	hypothetical protein	None	Unkown
NODE_437	hypothetical protein	None	Unkown
NODE_437	hypothetical protein	None	Unkown
NODE_437	hypothetical protein	None	Unkown
NODE_44	hypothetical protein	None	Unkown
NODE_44	hypothetical protein	None	Unkown
NODE_44	hypothetical protein	None	Unkown
NODE_44	hypothetical protein	None	Unkown
NODE_44	hypothetical protein	None	Unkown
NODE_44	hypothetical protein	None	Unkown
NODE_44	hypothetical protein	None	Unkown
NODE_44	hypothetical protein	None	Unkown
NODE_44	hypothetical protein	None	Unkown
NODE_44	hypothetical protein	None	Unkown
NODE_44	hypothetical protein	None	Unkown
NODE_44	hypothetical protein	None	Unkown
NODE_44	hypothetical protein	None	Unkown
NODE_44	hypothetical protein	None	Unkown
NODE_44	hypothetical protein	None	Unkown
NODE_44	hypothetical protein	None	Unkown
NODE_44	hypothetical protein	None	Unkown
NODE_44	hypothetical protein	None	Unkown
NODE_44	hypothetical protein	None	Unkown
NODE_44	hypothetical protein	None	Unkown
NODE_44	hypothetical protein	None	Unkown
NODE_44	hypothetical protein	None	Unkown
NODE_44	hypothetical protein	None	Unkown
NODE_44	hypothetical protein	None	Unkown
NODE_44	hypothetical protein	None	Unkown
NODE_44	hypothetical protein	None	Unkown
NODE_44	hypothetical protein	None	Unkown
NODE_44	hypothetical protein	None	Unkown
NODE_44	hypothetical protein	None	Unkown
NODE_44	hypothetical protein	None	Unkown
NODE_44	hypothetical protein	None	Unkown
NODE_44	hypothetical protein	None	Unkown
NODE_44	hypothetical protein	None	Unkown
NODE_44	hypothetical protein	None	Unkown
NODE_44	hypothetical protein	None	Unkown
NODE_44	hypothetical protein	None	Unkown
NODE_44	hypothetical protein	None	Unkown
NODE_453	hypothetical protein	None	Unkown
NODE_453	hypothetical protein	None	Unkown
NODE_453	hypothetical protein	None	Unkown
NODE_453	hypothetical protein	None	Unkown
NODE_453	hypothetical protein	None	Unkown
NODE_459	hypothetical protein	None	Unkown
NODE_459	hypothetical protein	None	Unkown
NODE_459	hypothetical protein	None	Unkown
NODE_459	hypothetical protein	None	Unkown
NODE_459	hypothetical protein	None	Unkown
NODE_48	hypothetical protein	None	Unkown
NODE_48	hypothetical protein	None	Unkown
NODE_48	hypothetical protein	None	Unkown
NODE_48	hypothetical protein	None	Unkown
NODE_48	hypothetical protein	None	Unkown
NODE_48	hypothetical protein	None	Unkown
NODE_48	hypothetical protein	None	Unkown
NODE_48	hypothetical protein	None	Unkown
NODE_48	hypothetical protein	None	Unkown
NODE_48	hypothetical protein	None	Unkown
NODE_48	hypothetical protein	None	Unkown
NODE_48	hypothetical protein	None	Unkown
NODE_48	hypothetical protein	None	Unkown
NODE_48	hypothetical protein	None	Unkown
NODE_48	hypothetical protein	None	Unkown
NODE_48	hypothetical protein	None	Unkown
NODE_48	hypothetical protein	None	Unkown
NODE_48	hypothetical protein	None	Unkown
NODE_48	hypothetical protein	None	Unkown
NODE_48	hypothetical protein	None	Unkown
NODE_48	hypothetical protein	None	Unkown
NODE_48	hypothetical protein	None	Unkown
NODE_48	hypothetical protein	None	Unkown
NODE_48	hypothetical protein	None	Unkown
NODE_48	hypothetical protein	None	Unkown
NODE_48	hypothetical protein	None	Unkown
NODE_48	hypothetical protein	None	Unkown
NODE_48	hypothetical protein	None	Unkown
NODE_48	hypothetical protein	None	Unkown
NODE_48	hypothetical protein	None	Unkown
NODE_498	hypothetical protein	None	Unkown
NODE_498	hypothetical protein	None	Unkown
NODE_498	hypothetical protein	None	Unkown
NODE_498	hypothetical protein	None	Unkown
NODE_509	hypothetical protein	None	Unkown
NODE_509	hypothetical protein	None	Unkown
NODE_509	hypothetical protein	None	Unkown
NODE_509	hypothetical protein	None	Unkown
NODE_509	hypothetical protein	None	Unkown
NODE_509	hypothetical protein	None	Unkown
NODE_512	hypothetical protein	None	Unkown
NODE_512	hypothetical protein	None	Unkown
NODE_512	hypothetical protein	None	Unkown
NODE_513	hypothetical protein	None	Unkown
NODE_513	hypothetical protein	None	Unkown
NODE_513	hypothetical protein	None	Unkown
NODE_519	hypothetical protein	None	Unkown
NODE_519	hypothetical protein	None	Unkown
NODE_519	hypothetical protein	None	Unkown
NODE_52	hypothetical protein	None	Unkown
NODE_52	hypothetical protein	None	Unkown
NODE_52	hypothetical protein	None	Unkown
NODE_52	hypothetical protein	None	Unkown
NODE_52	hypothetical protein	None	Unkown
NODE_52	hypothetical protein	None	Unkown
NODE_52	hypothetical protein	None	Unkown
NODE_531	hypothetical protein	None	Unkown
NODE_531	hypothetical protein	None	Unkown
NODE_531	hypothetical protein	None	Unkown
NODE_531	hypothetical protein	None	Unkown
NODE_536	hypothetical protein	None	Unkown
NODE_536	hypothetical protein	None	Unkown
NODE_55	hypothetical protein	None	Unkown
NODE_55	hypothetical protein	None	Unkown
NODE_55	hypothetical protein	None	Unkown
NODE_55	hypothetical protein	None	Unkown
NODE_55	hypothetical protein	None	Unkown
NODE_55	hypothetical protein	None	Unkown
NODE_55	hypothetical protein	None	Unkown
NODE_55	hypothetical protein	None	Unkown
NODE_55	hypothetical protein	None	Unkown
NODE_55	hypothetical protein	None	Unkown
NODE_55	hypothetical protein	None	Unkown
NODE_55	hypothetical protein	None	Unkown
NODE_55	hypothetical protein	None	Unkown
NODE_55	hypothetical protein	None	Unkown
NODE_55	hypothetical protein	None	Unkown
NODE_55	hypothetical protein	None	Unkown
NODE_55	hypothetical protein	None	Unkown
NODE_55	hypothetical protein	None	Unkown
NODE_55	hypothetical protein	None	Unkown
NODE_55	hypothetical protein	None	Unkown
NODE_55	hypothetical protein	None	Unkown
NODE_55	hypothetical protein	None	Unkown
NODE_55	hypothetical protein	None	Unkown
NODE_55	hypothetical protein	None	Unkown
NODE_55	hypothetical protein	None	Unkown
NODE_554	hypothetical protein	None	Unkown
NODE_554	hypothetical protein	None	Unkown
NODE_554	hypothetical protein	None	Unkown
NODE_554	hypothetical protein	None	Unkown
NODE_554	hypothetical protein	None	Unkown
NODE_56	hypothetical protein	None	Unkown
NODE_56	hypothetical protein	None	Unkown
NODE_56	hypothetical protein	None	Unkown
NODE_56	hypothetical protein	None	Unkown
NODE_56	hypothetical protein	None	Unkown
NODE_56	hypothetical protein	None	Unkown
NODE_56	hypothetical protein	None	Unkown
NODE_56	hypothetical protein	None	Unkown
NODE_56	hypothetical protein	None	Unkown
NODE_56	hypothetical protein	None	Unkown
NODE_56	hypothetical protein	None	Unkown
NODE_56	hypothetical protein	None	Unkown
NODE_56	hypothetical protein	None	Unkown
NODE_56	hypothetical protein	None	Unkown
NODE_56	hypothetical protein	None	Unkown
NODE_56	hypothetical protein	None	Unkown
NODE_56	hypothetical protein	None	Unkown
NODE_56	hypothetical protein	None	Unkown
NODE_56	hypothetical protein	None	Unkown
NODE_593	hypothetical protein	None	Unkown
NODE_593	hypothetical protein	None	Unkown
NODE_593	hypothetical protein	None	Unkown
NODE_593	hypothetical protein	None	Unkown
NODE_604	hypothetical protein	None	Unkown
NODE_604	hypothetical protein	None	Unkown
NODE_604	hypothetical protein	None	Unkown
NODE_604	hypothetical protein	None	Unkown
NODE_604	hypothetical protein	None	Unkown
NODE_635	hypothetical protein	None	Unkown
NODE_635	hypothetical protein	None	Unkown
NODE_643	hypothetical protein	None	Unkown
NODE_643	hypothetical protein	None	Unkown
NODE_643	hypothetical protein	None	Unkown
NODE_643	hypothetical protein	None	Unkown
NODE_650	hypothetical protein	None	Unkown
NODE_650	hypothetical protein	None	Unkown
NODE_650	hypothetical protein	None	Unkown
NODE_66	hypothetical protein	None	Unkown
NODE_66	hypothetical protein	None	Unkown
NODE_66	hypothetical protein	None	Unkown
NODE_66	hypothetical protein	None	Unkown
NODE_66	hypothetical protein	None	Unkown
NODE_66	hypothetical protein	None	Unkown
NODE_66	hypothetical protein	None	Unkown
NODE_66	hypothetical protein	None	Unkown
NODE_66	hypothetical protein	None	Unkown
NODE_66	hypothetical protein	None	Unkown
NODE_66	hypothetical protein	None	Unkown
NODE_664	hypothetical protein	None	Unkown
NODE_664	hypothetical protein	None	Unkown
NODE_664	hypothetical protein	None	Unkown
NODE_664	hypothetical protein	None	Unkown
NODE_69	hypothetical protein	None	Unkown
NODE_69	hypothetical protein	None	Unkown
NODE_69	hypothetical protein	None	Unkown
NODE_69	hypothetical protein	None	Unkown
NODE_69	hypothetical protein	None	Unkown
NODE_69	hypothetical protein	None	Unkown
NODE_69	hypothetical protein	None	Unkown
NODE_69	hypothetical protein	None	Unkown
NODE_69	hypothetical protein	None	Unkown
NODE_69	hypothetical protein	None	Unkown
NODE_69	hypothetical protein	None	Unkown
NODE_69	hypothetical protein	None	Unkown
NODE_69	hypothetical protein	None	Unkown
NODE_69	hypothetical protein	None	Unkown
NODE_69	hypothetical protein	None	Unkown
NODE_69	hypothetical protein	None	Unkown
NODE_69	hypothetical protein	None	Unkown
NODE_69	hypothetical protein	None	Unkown
NODE_69	hypothetical protein	None	Unkown
NODE_69	hypothetical protein	None	Unkown
NODE_69	hypothetical protein	None	Unkown
NODE_69	hypothetical protein	None	Unkown
NODE_69	hypothetical protein	None	Unkown
NODE_69	hypothetical protein	None	Unkown
NODE_69	hypothetical protein	None	Unkown
NODE_69	hypothetical protein	None	Unkown
NODE_69	hypothetical protein	None	Unkown
NODE_69	hypothetical protein	None	Unkown
NODE_69	hypothetical protein	None	Unkown
NODE_69	hypothetical protein	None	Unkown
NODE_70	hypothetical protein	None	Unkown
NODE_70	hypothetical protein	None	Unkown
NODE_70	hypothetical protein	None	Unkown
NODE_70	hypothetical protein	None	Unkown
NODE_70	hypothetical protein	None	Unkown
NODE_70	hypothetical protein	None	Unkown
NODE_70	hypothetical protein	None	Unkown
NODE_70	hypothetical protein	None	Unkown
NODE_70	hypothetical protein	None	Unkown
NODE_70	hypothetical protein	None	Unkown
NODE_70	hypothetical protein	None	Unkown
NODE_70	hypothetical protein	None	Unkown
NODE_70	hypothetical protein	None	Unkown
NODE_70	hypothetical protein	None	Unkown
NODE_70	hypothetical protein	None	Unkown
NODE_70	hypothetical protein	None	Unkown
NODE_70	hypothetical protein	None	Unkown
NODE_70	hypothetical protein	None	Unkown
NODE_70	hypothetical protein	None	Unkown
NODE_70	hypothetical protein	None	Unkown
NODE_70	hypothetical protein	None	Unkown
NODE_70	hypothetical protein	None	Unkown
NODE_70	hypothetical protein	None	Unkown
NODE_70	hypothetical protein	None	Unkown
NODE_70	hypothetical protein	None	Unkown
NODE_72	hypothetical protein	None	Unkown
NODE_72	hypothetical protein	None	Unkown
NODE_72	hypothetical protein	None	Unkown
NODE_72	hypothetical protein	None	Unkown
NODE_72	hypothetical protein	None	Unkown
NODE_72	hypothetical protein	None	Unkown
NODE_72	hypothetical protein	None	Unkown
NODE_72	hypothetical protein	None	Unkown
NODE_74	hypothetical protein	None	Unkown
NODE_74	hypothetical protein	None	Unkown
NODE_74	hypothetical protein	None	Unkown
NODE_74	hypothetical protein	None	Unkown
NODE_74	hypothetical protein	None	Unkown
NODE_74	hypothetical protein	None	Unkown
NODE_74	hypothetical protein	None	Unkown
NODE_74	hypothetical protein	None	Unkown
NODE_74	hypothetical protein	None	Unkown
NODE_74	hypothetical protein	None	Unkown
NODE_74	hypothetical protein	None	Unkown
NODE_74	hypothetical protein	None	Unkown
NODE_74	hypothetical protein	None	Unkown
NODE_74	hypothetical protein	None	Unkown
NODE_74	hypothetical protein	None	Unkown
NODE_74	hypothetical protein	None	Unkown
NODE_74	hypothetical protein	None	Unkown
NODE_74	hypothetical protein	None	Unkown
NODE_74	hypothetical protein	None	Unkown
NODE_74	hypothetical protein	None	Unkown
NODE_74	hypothetical protein	None	Unkown
NODE_74	hypothetical protein	None	Unkown
NODE_74	hypothetical protein	None	Unkown
NODE_74	hypothetical protein	None	Unkown
NODE_74	hypothetical protein	None	Unkown
NODE_74	hypothetical protein	None	Unkown
NODE_74	hypothetical protein	None	Unkown
NODE_76	hypothetical protein	None	Unkown
NODE_76	hypothetical protein	None	Unkown
NODE_76	hypothetical protein	None	Unkown
NODE_76	hypothetical protein	None	Unkown
NODE_76	hypothetical protein	None	Unkown
NODE_76	hypothetical protein	None	Unkown
NODE_76	hypothetical protein	None	Unkown
NODE_76	hypothetical protein	None	Unkown
NODE_76	hypothetical protein	None	Unkown
NODE_76	hypothetical protein	None	Unkown
NODE_76	hypothetical protein	None	Unkown
NODE_76	hypothetical protein	None	Unkown
NODE_76	hypothetical protein	None	Unkown
NODE_76	hypothetical protein	None	Unkown
NODE_76	hypothetical protein	None	Unkown
NODE_76	hypothetical protein	None	Unkown
NODE_76	hypothetical protein	None	Unkown
NODE_76	hypothetical protein	None	Unkown
NODE_76	hypothetical protein	None	Unkown
NODE_76	hypothetical protein	None	Unkown
NODE_76	hypothetical protein	None	Unkown
NODE_769	hypothetical protein	None	Unkown
NODE_769	hypothetical protein	None	Unkown
NODE_769	hypothetical protein	None	Unkown
NODE_77	hypothetical protein	None	Unkown
NODE_77	hypothetical protein	None	Unkown
NODE_77	hypothetical protein	None	Unkown
NODE_77	hypothetical protein	None	Unkown
NODE_77	hypothetical protein	None	Unkown
NODE_77	hypothetical protein	None	Unkown
NODE_77	hypothetical protein	None	Unkown
NODE_77	hypothetical protein	None	Unkown
NODE_77	hypothetical protein	None	Unkown
NODE_77	hypothetical protein	None	Unkown
NODE_77	hypothetical protein	None	Unkown
NODE_77	hypothetical protein	None	Unkown
NODE_77	hypothetical protein	None	Unkown
NODE_77	hypothetical protein	None	Unkown
NODE_77	hypothetical protein	None	Unkown
NODE_77	hypothetical protein	None	Unkown
NODE_77	hypothetical protein	None	Unkown
NODE_77	hypothetical protein	None	Unkown
NODE_77	hypothetical protein	None	Unkown
NODE_77	hypothetical protein	None	Unkown
NODE_77	hypothetical protein	None	Unkown
NODE_798	hypothetical protein	None	Unkown
NODE_798	hypothetical protein	None	Unkown
NODE_84	hypothetical protein	None	Unkown
NODE_84	hypothetical protein	None	Unkown
NODE_84	hypothetical protein	None	Unkown
NODE_84	hypothetical protein	None	Unkown
NODE_84	hypothetical protein	None	Unkown
NODE_84	hypothetical protein	None	Unkown
NODE_84	hypothetical protein	None	Unkown
NODE_84	hypothetical protein	None	Unkown
NODE_84	hypothetical protein	None	Unkown
NODE_84	hypothetical protein	None	Unkown
NODE_84	hypothetical protein	None	Unkown
NODE_84	hypothetical protein	None	Unkown
NODE_84	hypothetical protein	None	Unkown
NODE_84	hypothetical protein	None	Unkown
NODE_84	hypothetical protein	None	Unkown
NODE_84	hypothetical protein	None	Unkown
NODE_84	hypothetical protein	None	Unkown
NODE_84	hypothetical protein	None	Unkown
NODE_84	hypothetical protein	None	Unkown
NODE_84	hypothetical protein	None	Unkown
NODE_84	hypothetical protein	None	Unkown
NODE_84	hypothetical protein	None	Unkown
NODE_84	hypothetical protein	None	Unkown
NODE_84	hypothetical protein	None	Unkown
NODE_84	hypothetical protein	None	Unkown
NODE_84	hypothetical protein	None	Unkown
NODE_84	hypothetical protein	None	Unkown
NODE_846	hypothetical protein	None	Unkown
NODE_846	hypothetical protein	None	Unkown
NODE_846	hypothetical protein	None	Unkown
NODE_854	hypothetical protein	None	Unkown
NODE_854	hypothetical protein	None	Unkown
NODE_854	hypothetical protein	None	Unkown
NODE_854	hypothetical protein	None	Unkown
NODE_87	hypothetical protein	None	Unkown
NODE_87	hypothetical protein	None	Unkown
NODE_87	hypothetical protein	None	Unkown
NODE_87	hypothetical protein	None	Unkown
NODE_87	hypothetical protein	None	Unkown
NODE_87	hypothetical protein	None	Unkown
NODE_87	hypothetical protein	None	Unkown
NODE_87	hypothetical protein	None	Unkown
NODE_87	hypothetical protein	None	Unkown
NODE_87	hypothetical protein	None	Unkown
NODE_902	hypothetical protein	None	Unkown
NODE_902	hypothetical protein	None	Unkown
NODE_902	hypothetical protein	None	Unkown
NODE_92	hypothetical protein	None	Unkown
NODE_92	hypothetical protein	None	Unkown
NODE_92	hypothetical protein	None	Unkown
NODE_92	hypothetical protein	None	Unkown
NODE_92	hypothetical protein	None	Unkown
NODE_960	hypothetical protein	None	Unkown
NODE_960	hypothetical protein	None	Unkown
NODE_960	hypothetical protein	None	Unkown
